# Supplementary material for: Population genetic analysis of clinical Mycobacterium abscessus complex strains in China
Source: Front Cell Infect Microbiol. 2025 Jan 20;14:1496896. doi: 10.3389/fcimb.2024.1496896 (PMC11788157; doi:10.3389/fcimb.2024.1496896)
Supplement: Supplementary Table 1 — Metadata for all 360 Chinese MABC genomes. [file Table1.xlsx]

## Sheet: Chinses isolates
Genome ID	Genome Name	Subspecies	Genome Status	Strain	Genome Quality	BioProject Accession	BioSample Accession	Assembly Accession	GenBank Accessions	Sequencing Center	Sequencing Status	Sequencing Platform	Sequencing Depth	Assembly Method	Chromosome	Plasmids	Contigs	Size	GC Content	Contig L50	Contig N50	TRNA	RRNA	CDS	Coarse Consistency	Fine Consistency	CheckM Contamination	CheckM Completeness	Genome Quality Flags	Isolation Source	Collection Date	Isolation Country	Geographic Group	Geographic Location	Host Name	Host Common Name	Host Health	Host Group	Additional Metadata	Comments
HZ_NTM_133	Mycobacteroides abscessus HZ_NTM_133	MabA	WGS	HZ_NTM_133	Good	PRJNA1019825	SAMN37538184				WGS	Illumina NovaSeq	100x	Unicycler v0.5.1																sputum	2021-10-22	China	Asia	Zhejiang	Homo sapiens	Human	Mycobacterium Infections, Nontuberculous	Human
SC2626	Mycobacteroides abscessus SC2626	MabA	WGS	SC2626_WT	Good	PRJNA1080355	SAMN40126868				WGS	Illumina HiSeq	100x	Unicycler v0.5.1																sputum	2019-06-20	China	Asia	Sichuan	Homo sapiens	Human	Mycobacterium Infections, Nontuberculous	Human
1246644_3	Mycobacterium abscessus 9808	MabA	WGS	9808	Good	PRJNA178140	SAMN02470976	GCA_000332605.1	ANAR00000000	BGI	WGS	Illumina HiSeq	180.0x	SOAPdenovo v. 1.06			131	5204043	64.2	9	151237	46	3	5216	98.4	97.3		100		wound exudate of postoperative patients	1998	China	Asia	Guangdong	Human, Homo sapiens	Human		Human		This M. abscessus strain was isolated from the wound exudate of patients in the postoperative infection outbreak happened in a hospital in 1998, in Shenzhen, Guangdong, China.
1185650_1155	Mycobacteroides abscessus subsp. abscessus A69	MabA	WGS	A69	Good	PRJNA398137	SAMN07501900	GCA_002800255.1	NQQN00000000		WGS	Illumina HiSeq	100x	SPAdes v. 3.5			45	4960913	64.2701	5	366690	47	2	4944	98.6	97.6		100		sputum		China	Asia	Shanghai	Homo sapiens	Human	M. abscessus lung disease	Human	collected_by:Department of Clinical Laboratory Medicine
1185650_818	Mycobacterium abscessus subsp. abscessus strain A8	MabA	WGS	A8	Good	PRJNA398137	SAMN07501904	GCA_002800165.1	NQQJ00000000	Shanghai Pulmonary Hospital, Tongji University School of Medicine	WGS	Illumina HiSeq	100x	SPAdes v. 3.5			66	5101392	64.15	10	194035	46	2	5045	98.6	97.6		100		sputum		China	Asia	Shanghai	Human, Homo sapiens	Human	M. abscessus lung disease	Human	collected_by:Department of Clinical Laboratory Medicine	This study aimed to determine the antibiotic susceptibility and resistance related genotypes of Mycobacterium abscessus. One hundred sixty-two clinical isolates were collected. Genomic data were obtained by whole genome sequencing.
1185650_819	Mycobacterium abscessus subsp. abscessus strain A330	MabA	WGS	A330	Good	PRJNA398137	SAMN07501903	GCA_002800205.1	NQQK00000000	Shanghai Pulmonary Hospital, Tongji University School of Medicine	WGS	Illumina HiSeq	100x	SPAdes v. 3.5			46	5073566	64.16	7	338918	47	2	5074	98.6	97.4		100		lavage fluid		China	Asia	Shanghai	Human, Homo sapiens	Human	M. abscessus lung disease	Human	collected_by:Department of Clinical Laboratory Medicine	This study aimed to determine the antibiotic susceptibility and resistance related genotypes of Mycobacterium abscessus. One hundred sixty-two clinical isolates were collected. Genomic data were obtained by whole genome sequencing.
1185650_820	Mycobacterium abscessus subsp. abscessus strain A297	MabA	WGS	A297	Good	PRJNA398137	SAMN07501902	GCA_002800225.1	NQQL00000000	Shanghai Pulmonary Hospital, Tongji University School of Medicine	WGS	Illumina HiSeq	100x	SPAdes v. 3.5			44	5111127	64.2	8	201211	46	2	5121	98.6	97.6		100		sputum		China	Asia	Shanghai	Human, Homo sapiens	Human	M. abscessus lung disease	Human	collected_by:Department of Clinical Laboratory Medicine	This study aimed to determine the antibiotic susceptibility and resistance related genotypes of Mycobacterium abscessus. One hundred sixty-two clinical isolates were collected. Genomic data were obtained by whole genome sequencing.
1185650_821	Mycobacterium abscessus subsp. abscessus strain A183	MabA	WGS	A183	Good	PRJNA398137	SAMN07501901	GCA_002800235.1	NQQM00000000	Shanghai Pulmonary Hospital, Tongji University School of Medicine	WGS	Illumina HiSeq	100x	SPAdes v. 3.5			37	4992734	64.22	5	468228	47	2	4975	98.6	97.5		100		sputum		China	Asia	Shanghai	Human, Homo sapiens	Human	M. abscessus lung disease	Human	collected_by:Department of Clinical Laboratory Medicine	This study aimed to determine the antibiotic susceptibility and resistance related genotypes of Mycobacterium abscessus. One hundred sixty-two clinical isolates were collected. Genomic data were obtained by whole genome sequencing.
1185650_823	Mycobacterium abscessus subsp. abscessus strain 6382	MabA	WGS	6382	Good	PRJNA398137	SAMN07501899	GCA_002800275.1	NQQO00000000	Shanghai Pulmonary Hospital, Tongji University School of Medicine	WGS	Illumina HiSeq	100x	SPAdes v. 3.5			39	4993537	64.22	6	343490	47	2	4971	98.6	97.5		100		lavage fluid		China	Asia	Shanghai	Human, Homo sapiens	Human	M. abscessus lung disease	Human	collected_by:Department of Clinical Laboratory Medicine	This study aimed to determine the antibiotic susceptibility and resistance related genotypes of Mycobacterium abscessus. One hundred sixty-two clinical isolates were collected. Genomic data were obtained by whole genome sequencing.
1185650_824	Mycobacterium abscessus subsp. abscessus strain 3374	MabA	WGS	3374	Good	PRJNA398137	SAMN07501897	GCA_002800305.1	NQQQ00000000	Shanghai Pulmonary Hospital, Tongji University School of Medicine	WGS	Illumina HiSeq	100x	SPAdes v. 3.5			49	5001662	64.25	7	303211	47	2	5005	98.6	97.6		100		lavage fluid		China	Asia	Shanghai	Human, Homo sapiens	Human	M. abscessus lung disease	Human	collected_by:Department of Clinical Laboratory Medicine	This study aimed to determine the antibiotic susceptibility and resistance related genotypes of Mycobacterium abscessus. One hundred sixty-two clinical isolates were collected. Genomic data were obtained by whole genome sequencing.
1185650_825	Mycobacterium abscessus subsp. abscessus strain 3476	MabA	WGS	3476	Good	PRJNA398137	SAMN07501898	GCA_002800315.1	NQQP00000000	Shanghai Pulmonary Hospital, Tongji University School of Medicine	WGS	Illumina HiSeq	100x	SPAdes v. 3.5			34	5224078	64.09	5	387823	46	3	5262	98.5	97.5		100		sputum		China	Asia	Shanghai	Human, Homo sapiens	Human	M. abscessus lung disease	Human	collected_by:Department of Clinical Laboratory Medicine	This study aimed to determine the antibiotic susceptibility and resistance related genotypes of Mycobacterium abscessus. One hundred sixty-two clinical isolates were collected. Genomic data were obtained by whole genome sequencing.
1185650_826	Mycobacterium abscessus subsp. abscessus strain 2272	MabA	WGS	2272	Good	PRJNA398137	SAMN07501896	GCA_002800345.1	NQQR00000000	Shanghai Pulmonary Hospital, Tongji University School of Medicine	WGS	Illumina HiSeq	100x	SPAdes v. 3.5			47	5186076	64.15	6	322049	83	2	5234	98.6	97.5		100		sputum		China	Asia	Shanghai	Human, Homo sapiens	Human	M. abscessus lung disease	Human	collected_by:Department of Clinical Laboratory Medicine	This study aimed to determine the antibiotic susceptibility and resistance related genotypes of Mycobacterium abscessus. One hundred sixty-two clinical isolates were collected. Genomic data were obtained by whole genome sequencing.
1185650_827	Mycobacterium abscessus subsp. abscessus strain 280	MabA	WGS	280	Good	PRJNA398137	SAMN07501893	GCA_002800365.1	NQQU00000000	Shanghai Pulmonary Hospital, Tongji University School of Medicine	WGS	Illumina HiSeq	100x	SPAdes v. 3.5			59	4940308	64.21	9	223241	46	2	4926	98.6	97.5	4.8	100		lavage fluid		China	Asia	Shanghai	Human, Homo sapiens	Human	M. abscessus lung disease	Human	collected_by:Department of Clinical Laboratory Medicine	This study aimed to determine the antibiotic susceptibility and resistance related genotypes of Mycobacterium abscessus. One hundred sixty-two clinical isolates were collected. Genomic data were obtained by whole genome sequencing.
1185650_828	Mycobacterium abscessus subsp. abscessus strain 21	MabA	WGS	21	Good	PRJNA398137	SAMN07501890	GCA_002800385.1	NQQX00000000	Shanghai Pulmonary Hospital, Tongji University School of Medicine	WGS	Illumina HiSeq	100x	SPAdes v. 3.5			51	4990628	64.2	8	250089	46	2	4967	98.6	97.5		100		lavage fluid		China	Asia	Shanghai	Human, Homo sapiens	Human	M. abscessus lung disease	Human	collected_by:Department of Clinical Laboratory Medicine	This study aimed to determine the antibiotic susceptibility and resistance related genotypes of Mycobacterium abscessus. One hundred sixty-two clinical isolates were collected. Genomic data were obtained by whole genome sequencing.
1185650_829	Mycobacterium abscessus subsp. abscessus strain A467	MabA	WGS	A467	Good	PRJNA398137	SAMN07501888	GCA_002800405.1	NQQZ00000000	Shanghai Pulmonary Hospital, Tongji University School of Medicine	WGS	Illumina HiSeq	100x	SPAdes v. 3.5			30	5140399	64.07	4	386915	46	2	5149	98.3	97.3		100		sputum		China	Asia	Shanghai	Human, Homo sapiens	Human	M. abscessus lung disease	Human	collected_by:Department of Clinical Laboratory Medicine	This study aimed to determine the antibiotic susceptibility and resistance related genotypes of Mycobacterium abscessus. One hundred sixty-two clinical isolates were collected. Genomic data were obtained by whole genome sequencing.
1185650_830	Mycobacterium abscessus subsp. abscessus strain A377	MabA	WGS	A377	Good	PRJNA398137	SAMN07501887	GCA_002800415.1	NQRA00000000	Shanghai Pulmonary Hospital, Tongji University School of Medicine	WGS	Illumina HiSeq	100x	SPAdes v. 3.5			22	4927513	64.24	3	594189	47	2	4914	98.6	97.6		100		lavage fluid		China	Asia	Shanghai	Human, Homo sapiens	Human	M. abscessus lung disease	Human	collected_by:Department of Clinical Laboratory Medicine	This study aimed to determine the antibiotic susceptibility and resistance related genotypes of Mycobacterium abscessus. One hundred sixty-two clinical isolates were collected. Genomic data were obtained by whole genome sequencing.
1185650_831	Mycobacterium abscessus subsp. abscessus strain A350	MabA	WGS	A350	Good	PRJNA398137	SAMN07501886	GCA_002800445.1	NQRB00000000	Shanghai Pulmonary Hospital, Tongji University School of Medicine	WGS	Illumina HiSeq	100x	SPAdes v. 3.5			56	5280104	64.19	5	390767	48	3	5372	98.2	97.3		100		sputum		China	Asia	Shanghai	Human, Homo sapiens	Human	M. abscessus lung disease	Human	collected_by:Department of Clinical Laboratory Medicine	This study aimed to determine the antibiotic susceptibility and resistance related genotypes of Mycobacterium abscessus. One hundred sixty-two clinical isolates were collected. Genomic data were obtained by whole genome sequencing.
1185650_832	Mycobacterium abscessus subsp. abscessus strain A312	MabA	WGS	A312	Good	PRJNA398137	SAMN07501885	GCA_002800465.1	NQRC00000000	Shanghai Pulmonary Hospital, Tongji University School of Medicine	WGS	Illumina HiSeq	100x	SPAdes v. 3.5			34	5187555	64.22	4	451401	46	2	5243	98.3	97.2		100		lavage fluid		China	Asia	Shanghai	Human, Homo sapiens	Human	M. abscessus lung disease	Human	collected_by:Department of Clinical Laboratory Medicine	This study aimed to determine the antibiotic susceptibility and resistance related genotypes of Mycobacterium abscessus. One hundred sixty-two clinical isolates were collected. Genomic data were obtained by whole genome sequencing.
1185650_833	Mycobacterium abscessus subsp. abscessus strain A311	MabA	WGS	A311	Good	PRJNA398137	SAMN07501884	GCA_002800485.1	NQRD00000000	Shanghai Pulmonary Hospital, Tongji University School of Medicine	WGS	Illumina HiSeq	100x	SPAdes v. 3.5			23	4936600	64.19	4	578268	47	2	4928	98.6	97.6		100		lavage fluid		China	Asia	Shanghai	Human, Homo sapiens	Human	M. abscessus lung disease	Human	collected_by:Department of Clinical Laboratory Medicine	This study aimed to determine the antibiotic susceptibility and resistance related genotypes of Mycobacterium abscessus. One hundred sixty-two clinical isolates were collected. Genomic data were obtained by whole genome sequencing.
1185650_834	Mycobacterium abscessus subsp. abscessus strain A266	MabA	WGS	A266	Good	PRJNA398137	SAMN07501882	GCA_002800495.1	NQRF00000000	Shanghai Pulmonary Hospital, Tongji University School of Medicine	WGS	Illumina HiSeq	100x	SPAdes v. 3.5			37	5232465	64.21	5	466559	46	2	5332	98.3	97.4		100		sputum		China	Asia	Shanghai	Human, Homo sapiens	Human	M. abscessus lung disease	Human	collected_by:Department of Clinical Laboratory Medicine	This study aimed to determine the antibiotic susceptibility and resistance related genotypes of Mycobacterium abscessus. One hundred sixty-two clinical isolates were collected. Genomic data were obtained by whole genome sequencing.
1185650_835	Mycobacterium abscessus subsp. abscessus strain A249	MabA	WGS	A249	Good	PRJNA398137	SAMN07501881	GCA_002800525.1	NQRG00000000	Shanghai Pulmonary Hospital, Tongji University School of Medicine	WGS	Illumina HiSeq	100x	SPAdes v. 3.5			25	5240952	64.14	3	558177	47	2	5250	98.3	97.3		100		sputum		China	Asia	Shanghai	Human, Homo sapiens	Human	M. abscessus lung disease	Human	collected_by:Department of Clinical Laboratory Medicine	This study aimed to determine the antibiotic susceptibility and resistance related genotypes of Mycobacterium abscessus. One hundred sixty-two clinical isolates were collected. Genomic data were obtained by whole genome sequencing.
1185650_836	Mycobacterium abscessus subsp. abscessus strain A243	MabA	WGS	A243	Good	PRJNA398137	SAMN07501880	GCA_002800545.1	NQRH00000000	Shanghai Pulmonary Hospital, Tongji University School of Medicine	WGS	Illumina HiSeq	100x	SPAdes v. 3.5			45	5231696	64.15	5	446721	46	2	5291	98.3	97.4		100		sputum		China	Asia	Shanghai	Human, Homo sapiens	Human	M. abscessus lung disease	Human	collected_by:Department of Clinical Laboratory Medicine	This study aimed to determine the antibiotic susceptibility and resistance related genotypes of Mycobacterium abscessus. One hundred sixty-two clinical isolates were collected. Genomic data were obtained by whole genome sequencing.
1185650_837	Mycobacterium abscessus subsp. abscessus strain A206	MabA	WGS	A206	Good	PRJNA398137	SAMN07501879	GCA_002800555.1	NQRI00000000	Shanghai Pulmonary Hospital, Tongji University School of Medicine	WGS	Illumina HiSeq	100x	SPAdes v. 3.5			30	4880871	64.17	3	464666	47	2	4846	98.6	97.6		100		lavage fluid		China	Asia	Shanghai	Human, Homo sapiens	Human	M. abscessus lung disease	Human	collected_by:Department of Clinical Laboratory Medicine	This study aimed to determine the antibiotic susceptibility and resistance related genotypes of Mycobacterium abscessus. One hundred sixty-two clinical isolates were collected. Genomic data were obtained by whole genome sequencing.
1185650_838	Mycobacterium abscessus subsp. abscessus strain A197	MabA	WGS	A197	Good	PRJNA398137	SAMN07501878	GCA_002800585.1	NQRJ00000000	Shanghai Pulmonary Hospital, Tongji University School of Medicine	WGS	Illumina HiSeq	100x	SPAdes v. 3.5			10	4875652	64.19	2	1075945	48	2	4856	98.5	97.5		100		lavage fluid		China	Asia	Shanghai	Human, Homo sapiens	Human	M. abscessus lung disease	Human	collected_by:Department of Clinical Laboratory Medicine	This study aimed to determine the antibiotic susceptibility and resistance related genotypes of Mycobacterium abscessus. One hundred sixty-two clinical isolates were collected. Genomic data were obtained by whole genome sequencing.
1185650_839	Mycobacterium abscessus subsp. abscessus strain A175	MabA	WGS	A175	Good	PRJNA398137	SAMN07501876	GCA_002800605.1	NQRL00000000	Shanghai Pulmonary Hospital, Tongji University School of Medicine	WGS	Illumina HiSeq	100x	SPAdes v. 3.5			32	4965176	64.23	5	301043	47	2	4988	98.6	97.7		100		sputum		China	Asia	Shanghai	Human, Homo sapiens	Human	M. abscessus lung disease	Human	collected_by:Department of Clinical Laboratory Medicine	This study aimed to determine the antibiotic susceptibility and resistance related genotypes of Mycobacterium abscessus. One hundred sixty-two clinical isolates were collected. Genomic data were obtained by whole genome sequencing.
1185650_840	Mycobacterium abscessus subsp. abscessus strain A73	MabA	WGS	A73	Good	PRJNA398137	SAMN07501873	GCA_002800615.1	NQRO00000000	Shanghai Pulmonary Hospital, Tongji University School of Medicine	WGS	Illumina HiSeq	100x	SPAdes v. 3.5			22	5121381	64.1	3	743061	85	2	5126	98.6	97.6		100		sputum		China	Asia	Shanghai	Human, Homo sapiens	Human	M. abscessus lung disease	Human	collected_by:Department of Clinical Laboratory Medicine	This study aimed to determine the antibiotic susceptibility and resistance related genotypes of Mycobacterium abscessus. One hundred sixty-two clinical isolates were collected. Genomic data were obtained by whole genome sequencing.
1185650_841	Mycobacterium abscessus subsp. abscessus strain A38	MabA	WGS	A38	Good	PRJNA398137	SAMN07501869	GCA_002800665.1	NQRS00000000	Shanghai Pulmonary Hospital, Tongji University School of Medicine	WGS	Illumina HiSeq	100x	SPAdes v. 3.5			42	5188527	64.22	5	448763	46	2	5230	98.3	97.4		100		sputum		China	Asia	Shanghai	Human, Homo sapiens	Human	M. abscessus lung disease	Human	collected_by:Department of Clinical Laboratory Medicine	This study aimed to determine the antibiotic susceptibility and resistance related genotypes of Mycobacterium abscessus. One hundred sixty-two clinical isolates were collected. Genomic data were obtained by whole genome sequencing.
1185650_842	Mycobacterium abscessus subsp. abscessus strain A51	MabA	WGS	A51	Good	PRJNA398137	SAMN07501870	GCA_002800625.1	NQRR00000000	Shanghai Pulmonary Hospital, Tongji University School of Medicine	WGS	Illumina HiSeq	100x	SPAdes v. 3.5			34	5226136	64.21	4	427586	46	2	5286	98.3	97.3		100		sputum		China	Asia	Shanghai	Human, Homo sapiens	Human	M. abscessus lung disease	Human	collected_by:Department of Clinical Laboratory Medicine	This study aimed to determine the antibiotic susceptibility and resistance related genotypes of Mycobacterium abscessus. One hundred sixty-two clinical isolates were collected. Genomic data were obtained by whole genome sequencing.
1185650_843	Mycobacterium abscessus subsp. abscessus strain 2940	MabA	WGS	2940	Good	PRJNA398137	SAMN07501864	GCA_002800685.1	NQRW00000000	Shanghai Pulmonary Hospital, Tongji University School of Medicine	WGS	Illumina HiSeq	100x	SPAdes v. 3.5			18	5012252	64.14	3	637632	49	2	5001	98.6	97.6		100		lavage fluid		China	Asia	Shanghai	Human, Homo sapiens	Human	M. abscessus lung disease	Human	collected_by:Department of Clinical Laboratory Medicine	This study aimed to determine the antibiotic susceptibility and resistance related genotypes of Mycobacterium abscessus. One hundred sixty-two clinical isolates were collected. Genomic data were obtained by whole genome sequencing.
1185650_844	Mycobacterium abscessus subsp. abscessus strain 2022	MabA	WGS	2022	Good	PRJNA398137	SAMN07501863	GCA_002800705.1	NQRX00000000	Shanghai Pulmonary Hospital, Tongji University School of Medicine	WGS	Illumina HiSeq	100x	SPAdes v. 3.5			49	5259515	64.21	5	429738	46	2	5357	98.2	97.3		100		sputum		China	Asia	Shanghai	Human, Homo sapiens	Human	M. abscessus lung disease	Human	collected_by:Department of Clinical Laboratory Medicine	This study aimed to determine the antibiotic susceptibility and resistance related genotypes of Mycobacterium abscessus. One hundred sixty-two clinical isolates were collected. Genomic data were obtained by whole genome sequencing.
1185650_845	Mycobacterium abscessus subsp. abscessus strain 216	MabA	WGS	216	Good	PRJNA398137	SAMN07501861	GCA_002800715.1	NQRZ00000000	Shanghai Pulmonary Hospital, Tongji University School of Medicine	WGS	Illumina HiSeq	100x	SPAdes v. 3.5			46	5254828	64.21	6	317036	46	2	5338	98.3	97.4		100		sputum		China	Asia	Shanghai	Human, Homo sapiens	Human	M. abscessus lung disease	Human	collected_by:Department of Clinical Laboratory Medicine	This study aimed to determine the antibiotic susceptibility and resistance related genotypes of Mycobacterium abscessus. One hundred sixty-two clinical isolates were collected. Genomic data were obtained by whole genome sequencing.
1185650_846	Mycobacterium abscessus subsp. abscessus strain 227	MabA	WGS	227	Good	PRJNA398137	SAMN07501862	GCA_002800725.1	NQRY00000000	Shanghai Pulmonary Hospital, Tongji University School of Medicine	WGS	Illumina HiSeq	100x	SPAdes v. 3.5			17	5028267	64.14	2	979384	47	2	5016	98.3	97.3		100		sputum		China	Asia	Shanghai	Human, Homo sapiens	Human	M. abscessus lung disease	Human	collected_by:Department of Clinical Laboratory Medicine	This study aimed to determine the antibiotic susceptibility and resistance related genotypes of Mycobacterium abscessus. One hundred sixty-two clinical isolates were collected. Genomic data were obtained by whole genome sequencing.
1185650_847	Mycobacterium abscessus subsp. abscessus strain 113	MabA	WGS	113	Good	PRJNA398137	SAMN07501860	GCA_002800765.1	NQSA00000000	Shanghai Pulmonary Hospital, Tongji University School of Medicine	WGS	Illumina HiSeq	100x	SPAdes v. 3.5			22	5062964	64.13	3	726114	47	2	5053	98.3	97.3		100		lavage fluid		China	Asia	Shanghai	Human, Homo sapiens	Human	M. abscessus lung disease	Human	collected_by:Department of Clinical Laboratory Medicine	This study aimed to determine the antibiotic susceptibility and resistance related genotypes of Mycobacterium abscessus. One hundred sixty-two clinical isolates were collected. Genomic data were obtained by whole genome sequencing.
1185650_848	Mycobacterium abscessus subsp. abscessus strain 86	MabA	WGS	86	Good	PRJNA398137	SAMN07501859	GCA_002800775.1	NQSB00000000	Shanghai Pulmonary Hospital, Tongji University School of Medicine	WGS	Illumina HiSeq	100x	SPAdes v. 3.5			46	5205518	64.15	3	533514	47	2	5267	98.3	97.3		100		lavage fluid		China	Asia	Shanghai	Human, Homo sapiens	Human	M. abscessus lung disease	Human	collected_by:Department of Clinical Laboratory Medicine	This study aimed to determine the antibiotic susceptibility and resistance related genotypes of Mycobacterium abscessus. One hundred sixty-two clinical isolates were collected. Genomic data were obtained by whole genome sequencing.
1185650_849	Mycobacterium abscessus subsp. abscessus strain A182	MabA	WGS	A182	Good	PRJNA398137	SAMN07501856	GCA_002800805.1	NQSE00000000	Shanghai Pulmonary Hospital, Tongji University School of Medicine	WGS	Illumina HiSeq	100x	SPAdes v. 3.5			39	4855277	64.27	6	287258	47	2	4774	98.6	97.6		100		lavage fluid		China	Asia	Shanghai	Human, Homo sapiens	Human	M. abscessus lung disease	Human	collected_by:Department of Clinical Laboratory Medicine	This study aimed to determine the antibiotic susceptibility and resistance related genotypes of Mycobacterium abscessus. One hundred sixty-two clinical isolates were collected. Genomic data were obtained by whole genome sequencing.
1185650_850	Mycobacterium abscessus subsp. abscessus strain 4886	MabA	WGS	4886	Good	PRJNA398137	SAMN07501855	GCA_002800815.1	NQSF00000000	Shanghai Pulmonary Hospital, Tongji University School of Medicine	WGS	Illumina HiSeq	100x	SPAdes v. 3.5			23	4925761	64.23	3	649389	47	2	4862	98.6	97.6		100		sputum		China	Asia	Shanghai	Human, Homo sapiens	Human	M. abscessus lung disease	Human	collected_by:Department of Clinical Laboratory Medicine	This study aimed to determine the antibiotic susceptibility and resistance related genotypes of Mycobacterium abscessus. One hundred sixty-two clinical isolates were collected. Genomic data were obtained by whole genome sequencing.
1185650_851	Mycobacterium abscessus subsp. abscessus strain 4883	MabA	WGS	4883	Good	PRJNA398137	SAMN07501854	GCA_002800845.1	NQSG00000000	Shanghai Pulmonary Hospital, Tongji University School of Medicine	WGS	Illumina HiSeq	100x	SPAdes v. 3.5			25	4926198	64.23	4	592793	47	2	4861	98.6	97.6		100		sputum		China	Asia	Shanghai	Human, Homo sapiens	Human	M. abscessus lung disease	Human	collected_by:Department of Clinical Laboratory Medicine	This study aimed to determine the antibiotic susceptibility and resistance related genotypes of Mycobacterium abscessus. One hundred sixty-two clinical isolates were collected. Genomic data were obtained by whole genome sequencing.
1185650_852	Mycobacterium abscessus subsp. abscessus strain 244	MabA	WGS	244	Good	PRJNA398137	SAMN07501851	GCA_002800855.1	NQSJ00000000	Shanghai Pulmonary Hospital, Tongji University School of Medicine	WGS	Illumina HiSeq	100x	SPAdes v. 3.5			33	5199612	64.08	3	619875	47	2	5272	98.4	97.4		100		sputum		China	Asia	Shanghai	Human, Homo sapiens	Human	M. abscessus lung disease	Human	collected_by:Department of Clinical Laboratory Medicine	This study aimed to determine the antibiotic susceptibility and resistance related genotypes of Mycobacterium abscessus. One hundred sixty-two clinical isolates were collected. Genomic data were obtained by whole genome sequencing.
1185650_853	Mycobacterium abscessus subsp. abscessus strain A213	MabA	WGS	A213	Good	PRJNA398137	SAMN07501849	GCA_002800875.1	NQSL00000000	Shanghai Pulmonary Hospital, Tongji University School of Medicine	WGS	Illumina HiSeq	100x	SPAdes v. 3.5			48	5050413	64.12	7	312044	46	2	5032	98.6	97.5		100		sputum		China	Asia	Shanghai	Human, Homo sapiens	Human	M. abscessus lung disease	Human	collected_by:Department of Clinical Laboratory Medicine	This study aimed to determine the antibiotic susceptibility and resistance related genotypes of Mycobacterium abscessus. One hundred sixty-two clinical isolates were collected. Genomic data were obtained by whole genome sequencing.
1185650_854	Mycobacterium abscessus subsp. abscessus strain 6094	MabA	WGS	6094	Good	PRJNA398137	SAMN07501846	GCA_002800885.1	NQSO00000000	Shanghai Pulmonary Hospital, Tongji University School of Medicine	WGS	Illumina HiSeq	100x	SPAdes v. 3.5			18	4897060	64.18	2	1317070	47	2	4860	98.6	97.7		100		lavage fluid		China	Asia	Shanghai	Human, Homo sapiens	Human	M. abscessus lung disease	Human	collected_by:Department of Clinical Laboratory Medicine	This study aimed to determine the antibiotic susceptibility and resistance related genotypes of Mycobacterium abscessus. One hundred sixty-two clinical isolates were collected. Genomic data were obtained by whole genome sequencing.
1185650_855	Mycobacterium abscessus subsp. abscessus strain 3478	MabA	WGS	3478	Good	PRJNA398137	SAMN07501844	GCA_002800925.1	NQSQ00000000	Shanghai Pulmonary Hospital, Tongji University School of Medicine	WGS	Illumina HiSeq	100x	SPAdes v. 3.5			25	5097484	64.04	2	1415988	50	2	5164	98.6	97.3		100		sputum		China	Asia	Shanghai	Human, Homo sapiens	Human	M. abscessus lung disease	Human	collected_by:Department of Clinical Laboratory Medicine	This study aimed to determine the antibiotic susceptibility and resistance related genotypes of Mycobacterium abscessus. One hundred sixty-two clinical isolates were collected. Genomic data were obtained by whole genome sequencing.
1185650_856	Mycobacterium abscessus subsp. abscessus strain 220	MabA	WGS	220	Good	PRJNA398137	SAMN07501842	GCA_002800945.1	NQSS00000000	Shanghai Pulmonary Hospital, Tongji University School of Medicine	WGS	Illumina HiSeq	100x	SPAdes v. 3.5			38	5383273	63.77	3	646189	82	2	5572	98.6	97.5		100		sputum		China	Asia	Shanghai	Human, Homo sapiens	Human	M. abscessus lung disease	Human	collected_by:Department of Clinical Laboratory Medicine	This study aimed to determine the antibiotic susceptibility and resistance related genotypes of Mycobacterium abscessus. One hundred sixty-two clinical isolates were collected. Genomic data were obtained by whole genome sequencing.
1185650_857	Mycobacterium abscessus subsp. abscessus strain 234	MabA	WGS	234	Good	PRJNA398137	SAMN07501843	GCA_002800955.1	NQSR00000000	Shanghai Pulmonary Hospital, Tongji University School of Medicine	WGS	Illumina HiSeq	100x	SPAdes v. 3.5			28	4981330	64.16	3	725347	47	2	4977	98.6	97.6		100		sputum		China	Asia	Shanghai	Human, Homo sapiens	Human	M. abscessus lung disease	Human	collected_by:Department of Clinical Laboratory Medicine	This study aimed to determine the antibiotic susceptibility and resistance related genotypes of Mycobacterium abscessus. One hundred sixty-two clinical isolates were collected. Genomic data were obtained by whole genome sequencing.
1185650_858	Mycobacterium abscessus subsp. abscessus strain A176	MabA	WGS	A176	Good	PRJNA398137	SAMN07501838	GCA_002801005.1	NQSW00000000	Shanghai Pulmonary Hospital, Tongji University School of Medicine	WGS	Illumina HiSeq	100x	SPAdes v. 3.5			45	5311087	64.04	7	236305	85	2	5414	98.5	97.3		100		lavage fluid		China	Asia	Shanghai	Human, Homo sapiens	Human	M. abscessus lung disease	Human	collected_by:Department of Clinical Laboratory Medicine	This study aimed to determine the antibiotic susceptibility and resistance related genotypes of Mycobacterium abscessus. One hundred sixty-two clinical isolates were collected. Genomic data were obtained by whole genome sequencing.
1185650_859	Mycobacterium abscessus subsp. abscessus strain 27	MabA	WGS	27	Good	PRJNA398137	SAMN07501840	GCA_002800965.1	NQSU00000000	Shanghai Pulmonary Hospital, Tongji University School of Medicine	WGS	Illumina HiSeq	100x	SPAdes v. 3.5			99	5000807	64.14	4	617226	50	2	5014	98.6	97.3		100		lavage fluid		China	Asia	Shanghai	Human, Homo sapiens	Human	M. abscessus lung disease	Human	collected_by:Department of Clinical Laboratory Medicine	This study aimed to determine the antibiotic susceptibility and resistance related genotypes of Mycobacterium abscessus. One hundred sixty-two clinical isolates were collected. Genomic data were obtained by whole genome sequencing.
1185650_860	Mycobacterium abscessus subsp. abscessus strain A25	MabA	WGS	A25	Good	PRJNA398137	SAMN07501835	GCA_002801015.1	NQSZ00000000	Shanghai Pulmonary Hospital, Tongji University School of Medicine	WGS	Illumina HiSeq	100x	SPAdes v. 3.5			24	4758517	64.24	3	648367	46	2	4728	98.3	97.3		100		sputum		China	Asia	Shanghai	Human, Homo sapiens	Human	M. abscessus lung disease	Human	collected_by:Department of Clinical Laboratory Medicine	This study aimed to determine the antibiotic susceptibility and resistance related genotypes of Mycobacterium abscessus. One hundred sixty-two clinical isolates were collected. Genomic data were obtained by whole genome sequencing.
1185650_861	Mycobacterium abscessus subsp. abscessus strain A317	MabA	WGS	A317	Good	PRJNA398137	SAMN07501829	GCA_002801065.1	NQTE00000000	Shanghai Pulmonary Hospital, Tongji University School of Medicine	WGS	Illumina HiSeq	100x	SPAdes v. 3.5			28	5006611	64.21	4	617304	47	2	4987	98.5	97.6		100		lavage fluid		China	Asia	Shanghai	Human, Homo sapiens	Human	M. abscessus lung disease	Human	collected_by:Department of Clinical Laboratory Medicine	This study aimed to determine the antibiotic susceptibility and resistance related genotypes of Mycobacterium abscessus. One hundred sixty-two clinical isolates were collected. Genomic data were obtained by whole genome sequencing.
1185650_863	Mycobacterium abscessus subsp. abscessus strain A305	MabA	WGS	A305	Good	PRJNA398137	SAMN07501828	GCA_002801085.1	NQTF00000000	Shanghai Pulmonary Hospital, Tongji University School of Medicine	WGS	Illumina HiSeq	100x	SPAdes v. 3.5			27	5153314	64.08	3	571216	48	2	5167	98.4	97.5		100		sputum		China	Asia	Shanghai	Human, Homo sapiens	Human	M. abscessus lung disease	Human	collected_by:Department of Clinical Laboratory Medicine	This study aimed to determine the antibiotic susceptibility and resistance related genotypes of Mycobacterium abscessus. One hundred sixty-two clinical isolates were collected. Genomic data were obtained by whole genome sequencing.
1185650_864	Mycobacterium abscessus subsp. abscessus strain A274	MabA	WGS	A274	Good	PRJNA398137	SAMN07501827	GCA_002801095.1	NQTG00000000	Shanghai Pulmonary Hospital, Tongji University School of Medicine	WGS	Illumina HiSeq	100x	SPAdes v. 3.5			43	5071257	64.11	3	856694	47	2	5058	98.6	97.6		100		sputum		China	Asia	Shanghai	Human, Homo sapiens	Human	M. abscessus lung disease	Human	collected_by:Department of Clinical Laboratory Medicine	This study aimed to determine the antibiotic susceptibility and resistance related genotypes of Mycobacterium abscessus. One hundred sixty-two clinical isolates were collected. Genomic data were obtained by whole genome sequencing.
1185650_865	Mycobacterium abscessus subsp. abscessus strain A232	MabA	WGS	A232	Good	PRJNA398137	SAMN07501825	GCA_002801105.1	NQTI00000000	Shanghai Pulmonary Hospital, Tongji University School of Medicine	WGS	Illumina HiSeq	100x	SPAdes v. 3.5			30	5012024	64.03	3	753174	48	2	5025	98.6	97.7		100		sputum		China	Asia	Shanghai	Human, Homo sapiens	Human	M. abscessus lung disease	Human	collected_by:Department of Clinical Laboratory Medicine	This study aimed to determine the antibiotic susceptibility and resistance related genotypes of Mycobacterium abscessus. One hundred sixty-two clinical isolates were collected. Genomic data were obtained by whole genome sequencing.
1185650_866	Mycobacterium abscessus subsp. abscessus strain A215	MabA	WGS	A215	Good	PRJNA398137	SAMN07501824	GCA_002801115.1	NQTJ00000000	Shanghai Pulmonary Hospital, Tongji University School of Medicine	WGS	Illumina HiSeq	100x	SPAdes v. 3.5			33	4839754	64.2	3	654459	46	2	4784	98.6	97.6		100		sputum		China	Asia	Shanghai	Human, Homo sapiens	Human	M. abscessus lung disease	Human	collected_by:Department of Clinical Laboratory Medicine	This study aimed to determine the antibiotic susceptibility and resistance related genotypes of Mycobacterium abscessus. One hundred sixty-two clinical isolates were collected. Genomic data were obtained by whole genome sequencing.
1185650_867	Mycobacterium abscessus subsp. abscessus strain 215	MabA	WGS	215	Good	PRJNA398137	SAMN07501818	GCA_002801165.1	NQTP00000000	Shanghai Pulmonary Hospital, Tongji University School of Medicine	WGS	Illumina HiSeq	100x	SPAdes v. 3.5			22	4835359	64.2	3	513641	46	2	4772	98.6	97.6		100		sputum		China	Asia	Shanghai	Human, Homo sapiens	Human	M. abscessus lung disease	Human	collected_by:Department of Clinical Laboratory Medicine	This study aimed to determine the antibiotic susceptibility and resistance related genotypes of Mycobacterium abscessus. One hundred sixty-two clinical isolates were collected. Genomic data were obtained by whole genome sequencing.
1185650_868	Mycobacterium abscessus subsp. abscessus strain 3820	MabA	WGS	3820	Good	PRJNA398137	SAMN07501822	GCA_002801175.1	NQTL00000000	Shanghai Pulmonary Hospital, Tongji University School of Medicine	WGS	Illumina HiSeq	100x	SPAdes v. 3.5			32	5177049	64.09	4	602398	47	2	5264	98.6	97.6		100		lavage fluid		China	Asia	Shanghai	Human, Homo sapiens	Human	M. abscessus lung disease	Human	collected_by:Department of Clinical Laboratory Medicine	This study aimed to determine the antibiotic susceptibility and resistance related genotypes of Mycobacterium abscessus. One hundred sixty-two clinical isolates were collected. Genomic data were obtained by whole genome sequencing.
1185650_869	Mycobacterium abscessus subsp. abscessus strain 3998	MabA	WGS	3998	Good	PRJNA398137	SAMN07501821	GCA_002801205.1	NQTM00000000	Shanghai Pulmonary Hospital, Tongji University School of Medicine	WGS	Illumina HiSeq	100x	SPAdes v. 3.5			48	5315816	64.02	6	279397	84	2	5414	98.5	97.3		100		lavage fluid		China	Asia	Shanghai	Human, Homo sapiens	Human	M. abscessus lung disease	Human	collected_by:Department of Clinical Laboratory Medicine	This study aimed to determine the antibiotic susceptibility and resistance related genotypes of Mycobacterium abscessus. One hundred sixty-two clinical isolates were collected. Genomic data were obtained by whole genome sequencing.
1185650_870	Mycobacterium abscessus subsp. abscessus strain 129	MabA	WGS	129	Good	PRJNA398137	SAMN07501815	GCA_002801245.1	NQTS00000000	Shanghai Pulmonary Hospital, Tongji University School of Medicine	WGS	Illumina HiSeq	100x	SPAdes v. 3.5			29	4984763	64.22	3	746947	47	2	4937	98.5	97.6		100		sputum		China	Asia	Shanghai	Human, Homo sapiens	Human	M. abscessus lung disease	Human	collected_by:Department of Clinical Laboratory Medicine	This study aimed to determine the antibiotic susceptibility and resistance related genotypes of Mycobacterium abscessus. One hundred sixty-two clinical isolates were collected. Genomic data were obtained by whole genome sequencing.
1185650_871	Mycobacterium abscessus subsp. abscessus strain 213	MabA	WGS	213	Good	PRJNA398137	SAMN07501817	GCA_002801215.1	NQTQ00000000	Shanghai Pulmonary Hospital, Tongji University School of Medicine	WGS	Illumina HiSeq	100x	SPAdes v. 3.5			27	5112251	64.05	4	506474	83	2	5109	98.5	97.4		100		lavage fluid		China	Asia	Shanghai	Human, Homo sapiens	Human	M. abscessus lung disease	Human	collected_by:Department of Clinical Laboratory Medicine	This study aimed to determine the antibiotic susceptibility and resistance related genotypes of Mycobacterium abscessus. One hundred sixty-two clinical isolates were collected. Genomic data were obtained by whole genome sequencing.
1185650_872	Mycobacterium abscessus subsp. abscessus strain A54	MabA	WGS	A54	Good	PRJNA398137	SAMN07501814	GCA_002801255.1	NQTT00000000	Shanghai Pulmonary Hospital, Tongji University School of Medicine	WGS	Illumina HiSeq	100x	SPAdes v. 3.5			34	4930183	64.12	4	580140	46	2	4898	98.5	97.6		100		sputum		China	Asia	Shanghai	Human, Homo sapiens	Human	M. abscessus lung disease	Human	collected_by:Department of Clinical Laboratory Medicine	This study aimed to determine the antibiotic susceptibility and resistance related genotypes of Mycobacterium abscessus. One hundred sixty-two clinical isolates were collected. Genomic data were obtained by whole genome sequencing.
1185650_873	Mycobacterium abscessus subsp. abscessus strain 5589	MabA	WGS	5589	Good	PRJNA398137	SAMN07501813	GCA_002801265.1	NQTU00000000	Shanghai Pulmonary Hospital, Tongji University School of Medicine	WGS	Illumina HiSeq	100x	SPAdes v. 3.5			30	4888874	64.18	5	359177	47	2	4839	98.6	97.7		100		sputum		China	Asia	Shanghai	Human, Homo sapiens	Human	M. abscessus lung disease	Human	collected_by:Department of Clinical Laboratory Medicine	This study aimed to determine the antibiotic susceptibility and resistance related genotypes of Mycobacterium abscessus. One hundred sixty-two clinical isolates were collected. Genomic data were obtained by whole genome sequencing.
1185650_874	Mycobacterium abscessus subsp. abscessus strain 5295	MabA	WGS	5295	Good	PRJNA398137	SAMN07501812	GCA_002801275.1	NQTV00000000	Shanghai Pulmonary Hospital, Tongji University School of Medicine	WGS	Illumina HiSeq	100x	SPAdes v. 3.5			36	4928089	64.12	3	845249	46	2	4888	98.5	97.6		100		sputum		China	Asia	Shanghai	Human, Homo sapiens	Human	M. abscessus lung disease	Human	collected_by:Department of Clinical Laboratory Medicine	This study aimed to determine the antibiotic susceptibility and resistance related genotypes of Mycobacterium abscessus. One hundred sixty-two clinical isolates were collected. Genomic data were obtained by whole genome sequencing.
1185650_875	Mycobacterium abscessus subsp. abscessus strain 205	MabA	WGS	205	Good	PRJNA398137	SAMN07501810	GCA_002801325.1	NQTX00000000	Shanghai Pulmonary Hospital, Tongji University School of Medicine	WGS	Illumina HiSeq	100x	SPAdes v. 3.5			28	4926798	64.04	5	427251	48	2	4911	98.5	97.6		100		sputum		China	Asia	Shanghai	Human, Homo sapiens	Human	M. abscessus lung disease	Human	collected_by:Department of Clinical Laboratory Medicine	This study aimed to determine the antibiotic susceptibility and resistance related genotypes of Mycobacterium abscessus. One hundred sixty-two clinical isolates were collected. Genomic data were obtained by whole genome sequencing.
1185650_876	Mycobacterium abscessus subsp. abscessus strain 3384	MabA	WGS	3384	Good	PRJNA398137	SAMN07501805	GCA_002801345.1	NQUC00000000	Shanghai Pulmonary Hospital, Tongji University School of Medicine	WGS	Illumina HiSeq	100x	SPAdes v. 3.5			22	5252906	64.04	3	914031	47	3	5293	98.6	97.6		100		lavage fluid		China	Asia	Shanghai	Human, Homo sapiens	Human	M. abscessus lung disease	Human	collected_by:Department of Clinical Laboratory Medicine	This study aimed to determine the antibiotic susceptibility and resistance related genotypes of Mycobacterium abscessus. One hundred sixty-two clinical isolates were collected. Genomic data were obtained by whole genome sequencing.
1185650_877	Mycobacterium abscessus subsp. abscessus strain 3617	MabA	WGS	3617	Good	PRJNA398137	SAMN07501811	GCA_002801355.1	NQTW00000000	Shanghai Pulmonary Hospital, Tongji University School of Medicine	WGS	Illumina HiSeq	100x	SPAdes v. 3.5			30	4956063	64	4	463764	47	2	4929	98.5	97.6		100		lavage fluid		China	Asia	Shanghai	Human, Homo sapiens	Human	M. abscessus lung disease	Human	collected_by:Department of Clinical Laboratory Medicine	This study aimed to determine the antibiotic susceptibility and resistance related genotypes of Mycobacterium abscessus. One hundred sixty-two clinical isolates were collected. Genomic data were obtained by whole genome sequencing.
1185650_878	Mycobacterium abscessus subsp. abscessus strain 5465	MabA	WGS	5465	Good	PRJNA398137	SAMN07501806	GCA_002801365.1	NQUB00000000	Shanghai Pulmonary Hospital, Tongji University School of Medicine	WGS	Illumina HiSeq	100x	SPAdes v. 3.5			14	4640916	64.31	2	1100775	46	2	4543	98.6	97.6		100		lavage fluid		China	Asia	Shanghai	Human, Homo sapiens	Human	M. abscessus lung disease	Human	collected_by:Department of Clinical Laboratory Medicine	This study aimed to determine the antibiotic susceptibility and resistance related genotypes of Mycobacterium abscessus. One hundred sixty-two clinical isolates were collected. Genomic data were obtained by whole genome sequencing.
1185650_879	Mycobacterium abscessus subsp. abscessus strain 57	MabA	WGS	57	Good	PRJNA398137	SAMN07501802	GCA_002801405.1	NQUF00000000	Shanghai Pulmonary Hospital, Tongji University School of Medicine	WGS	Illumina HiSeq	100x	SPAdes v. 3.5			25	5029150	64.14	2	775793	47	2	5086	98.6	97.6		100		sputum		China	Asia	Shanghai	Human, Homo sapiens	Human	M. abscessus lung disease	Human	collected_by:Department of Clinical Laboratory Medicine	This study aimed to determine the antibiotic susceptibility and resistance related genotypes of Mycobacterium abscessus. One hundred sixty-two clinical isolates were collected. Genomic data were obtained by whole genome sequencing.
1185650_880	Mycobacterium abscessus subsp. abscessus strain A315	MabA	WGS	A315	Good	PRJNA398137	SAMN07501798	GCA_002801425.1	NQUJ00000000	Shanghai Pulmonary Hospital, Tongji University School of Medicine	WGS	Illumina HiSeq	100x	SPAdes v. 3.5			23	4917385	64.18	3	799654	48	2	4876	98.4	97.4		100		lavage fluid		China	Asia	Shanghai	Human, Homo sapiens	Human	M. abscessus lung disease	Human	collected_by:Department of Clinical Laboratory Medicine	This study aimed to determine the antibiotic susceptibility and resistance related genotypes of Mycobacterium abscessus. One hundred sixty-two clinical isolates were collected. Genomic data were obtained by whole genome sequencing.
1185650_881	Mycobacterium abscessus subsp. abscessus strain A218	MabA	WGS	A218	Good	PRJNA398137	SAMN07501799	GCA_002801435.1	NQUI00000000	Shanghai Pulmonary Hospital, Tongji University School of Medicine	WGS	Illumina HiSeq	100x	SPAdes v. 3.5			19	4754418	64.16	3	658148	69	2	4749	98.6	97.6		100		sputum		China	Asia	Shanghai	Human, Homo sapiens	Human	M. abscessus lung disease	Human	collected_by:Department of Clinical Laboratory Medicine	This study aimed to determine the antibiotic susceptibility and resistance related genotypes of Mycobacterium abscessus. One hundred sixty-two clinical isolates were collected. Genomic data were obtained by whole genome sequencing.
1185650_883	Mycobacterium abscessus subsp. abscessus strain 5681	MabA	WGS	5681	Good	PRJNA398137	SAMN07501796	GCA_002801485.1	NQUK00000000	Shanghai Pulmonary Hospital, Tongji University School of Medicine	WGS	Illumina HiSeq	100x	SPAdes v. 3.5			19	5093498	63.94	3	661403	48	2	5066	98.3	97.4		100		sputum		China	Asia	Shanghai	Human, Homo sapiens	Human	M. abscessus lung disease	Human	collected_by:Department of Clinical Laboratory Medicine	This study aimed to determine the antibiotic susceptibility and resistance related genotypes of Mycobacterium abscessus. One hundred sixty-two clinical isolates were collected. Genomic data were obtained by whole genome sequencing.
1185650_884	Mycobacterium abscessus subsp. abscessus strain 1557	MabA	WGS	1557	Good	PRJNA398137	SAMN07501795	GCA_002801495.1	NQUL00000000	Shanghai Pulmonary Hospital, Tongji University School of Medicine	WGS	Illumina HiSeq	100x	SPAdes v. 3.5			21	4971908	64.14	4	540703	47	2	4925	98.6	97.7		100		sputum		China	Asia	Shanghai	Human, Homo sapiens	Human	M. abscessus lung disease	Human	collected_by:Department of Clinical Laboratory Medicine	This study aimed to determine the antibiotic susceptibility and resistance related genotypes of Mycobacterium abscessus. One hundred sixty-two clinical isolates were collected. Genomic data were obtained by whole genome sequencing.
1185650_885	Mycobacterium abscessus subsp. abscessus strain 123	MabA	WGS	123	Good	PRJNA398137	SAMN07501794	GCA_002801525.1	NQUM00000000	Shanghai Pulmonary Hospital, Tongji University School of Medicine	WGS	Illumina HiSeq	100x	SPAdes v. 3.5			26	4978645	64.13	4	488765	48	2	4965	98.4	97.5		100		sputum		China	Asia	Shanghai	Human, Homo sapiens	Human	M. abscessus lung disease	Human	collected_by:Department of Clinical Laboratory Medicine	This study aimed to determine the antibiotic susceptibility and resistance related genotypes of Mycobacterium abscessus. One hundred sixty-two clinical isolates were collected. Genomic data were obtained by whole genome sequencing.
1185650_886	Mycobacterium abscessus subsp. abscessus strain 28	MabA	WGS	28	Good	PRJNA398137	SAMN07501793	GCA_002801535.1	NQUN00000000	Shanghai Pulmonary Hospital, Tongji University School of Medicine	WGS	Illumina HiSeq	100x	SPAdes v. 3.5			24	5074950	64.09	3	540805	47	2	5075	98.6	97.7		100		sputum		China	Asia	Shanghai	Human, Homo sapiens	Human	M. abscessus lung disease	Human	collected_by:Department of Clinical Laboratory Medicine	This study aimed to determine the antibiotic susceptibility and resistance related genotypes of Mycobacterium abscessus. One hundred sixty-two clinical isolates were collected. Genomic data were obtained by whole genome sequencing.
1185650_887	Mycobacterium abscessus subsp. abscessus strain 14	MabA	WGS	14	Good	PRJNA398137	SAMN07501792	GCA_002801565.1	NQUO00000000	Shanghai Pulmonary Hospital, Tongji University School of Medicine	WGS	Illumina HiSeq	100x	SPAdes v. 3.5			24	4740507	64.26	4	416185	47	2	4679	98.6	97.7		100		sputum		China	Asia	Shanghai	Human, Homo sapiens	Human	M. abscessus lung disease	Human	collected_by:Department of Clinical Laboratory Medicine	This study aimed to determine the antibiotic susceptibility and resistance related genotypes of Mycobacterium abscessus. One hundred sixty-two clinical isolates were collected. Genomic data were obtained by whole genome sequencing.
1185650_888	Mycobacterium abscessus subsp. abscessus strain A244	MabA	WGS	A244	Good	PRJNA398137	SAMN07501791	GCA_002801575.1	NQUP00000000	Shanghai Pulmonary Hospital, Tongji University School of Medicine	WGS	Illumina HiSeq	100x	SPAdes v. 3.5			40	5086684	64	3	719991	47	2	5072	98.6	97.6		100		sputum		China	Asia	Shanghai	Human, Homo sapiens	Human	M. abscessus lung disease	Human	collected_by:Department of Clinical Laboratory Medicine	This study aimed to determine the antibiotic susceptibility and resistance related genotypes of Mycobacterium abscessus. One hundred sixty-two clinical isolates were collected. Genomic data were obtained by whole genome sequencing.
1185650_889	Mycobacterium abscessus subsp. abscessus strain A378	MabA	WGS	A378	Good	PRJNA398137	SAMN07501789	GCA_002801585.1	NQUR00000000	Shanghai Pulmonary Hospital, Tongji University School of Medicine	WGS	Illumina HiSeq	100x	SPAdes v. 3.5			41	4886723	64.09	3	695580	46	2	4908	98.3	97.3	0.1	99.9		sputum		China	Asia	Shanghai	Human, Homo sapiens	Human	M. abscessus lung disease	Human	collected_by:Department of Clinical Laboratory Medicine	This study aimed to determine the antibiotic susceptibility and resistance related genotypes of Mycobacterium abscessus. One hundred sixty-two clinical isolates were collected. Genomic data were obtained by whole genome sequencing.
1185650_890	Mycobacterium abscessus subsp. abscessus strain 6010	MabA	WGS	6010	Good	PRJNA398137	SAMN07501788	GCA_002801605.1	NQUS00000000	Shanghai Pulmonary Hospital, Tongji University School of Medicine	WGS	Illumina HiSeq	100x	SPAdes v. 3.5			20	5050407	64.04	2	1190727	47	2	5002	98.6	97.7		100		sputum		China	Asia	Shanghai	Human, Homo sapiens	Human	M. abscessus lung disease	Human	collected_by:Department of Clinical Laboratory Medicine	This study aimed to determine the antibiotic susceptibility and resistance related genotypes of Mycobacterium abscessus. One hundred sixty-two clinical isolates were collected. Genomic data were obtained by whole genome sequencing.
1185650_891	Mycobacterium abscessus subsp. abscessus strain 3739	MabA	WGS	3739	Good	PRJNA398137	SAMN07501787	GCA_002801645.1	NQUT00000000	Shanghai Pulmonary Hospital, Tongji University School of Medicine	WGS	Illumina HiSeq	100x	SPAdes v. 3.5			30	5358242	63.88	4	458435	48	2	5452	98.6	97.6		100		lavage fluid		China	Asia	Shanghai	Human, Homo sapiens	Human	M. abscessus lung disease	Human	collected_by:Department of Clinical Laboratory Medicine	This study aimed to determine the antibiotic susceptibility and resistance related genotypes of Mycobacterium abscessus. One hundred sixty-two clinical isolates were collected. Genomic data were obtained by whole genome sequencing.
1185650_892	Mycobacterium abscessus subsp. abscessus strain 2950	MabA	WGS	2950	Good	PRJNA398137	SAMN07501786	GCA_002801665.1	NQUU00000000	Shanghai Pulmonary Hospital, Tongji University School of Medicine	WGS	Illumina HiSeq	100x	SPAdes v. 3.5			17	4703802	64.28	3	683087	46	2	4608	98.6	97.6		100		sputum		China	Asia	Shanghai	Human, Homo sapiens	Human	M. abscessus lung disease	Human	collected_by:Department of Clinical Laboratory Medicine	This study aimed to determine the antibiotic susceptibility and resistance related genotypes of Mycobacterium abscessus. One hundred sixty-two clinical isolates were collected. Genomic data were obtained by whole genome sequencing.
1185650_893	Mycobacterium abscessus subsp. abscessus strain 24	MabA	WGS	24	Good	PRJNA398137	SAMN07501783	GCA_002801695.1	NQUX00000000	Shanghai Pulmonary Hospital, Tongji University School of Medicine	WGS	Illumina HiSeq	100x	SPAdes v. 3.5			21	5068460	64.15	2	1327507	47	2	5042	98.6	97.6		100		sputum		China	Asia	Shanghai	Human, Homo sapiens	Human	M. abscessus lung disease	Human	collected_by:Department of Clinical Laboratory Medicine	This study aimed to determine the antibiotic susceptibility and resistance related genotypes of Mycobacterium abscessus. One hundred sixty-two clinical isolates were collected. Genomic data were obtained by whole genome sequencing.
1185650_894	Mycobacterium abscessus subsp. abscessus strain 178	MabA	WGS	178	Good	PRJNA398137	SAMN07501784	GCA_002801685.1	NQUW00000000	Shanghai Pulmonary Hospital, Tongji University School of Medicine	WGS	Illumina HiSeq	100x	SPAdes v. 3.5			22	4822321	64.22	3	676661	46	2	4779	98.5	97.4		100		lavage fluid		China	Asia	Shanghai	Human, Homo sapiens	Human	M. abscessus lung disease	Human	collected_by:Department of Clinical Laboratory Medicine	This study aimed to determine the antibiotic susceptibility and resistance related genotypes of Mycobacterium abscessus. One hundred sixty-two clinical isolates were collected. Genomic data were obtained by whole genome sequencing.
1185650_895	Mycobacterium abscessus subsp. abscessus strain 1579	MabA	WGS	1579	Good	PRJNA398137	SAMN07501895	GCA_002801945.1	NQQS00000000	Shanghai Pulmonary Hospital, Tongji University School of Medicine	WGS	Illumina HiSeq	100x	SPAdes v. 3.5			50	4905374	64.28	7	290546	47	2	4886	98.6	97.6		100		sputum		China	Asia	Shanghai	Human, Homo sapiens	Human	M. abscessus lung disease	Human	collected_by:Department of Clinical Laboratory Medicine	This study aimed to determine the antibiotic susceptibility and resistance related genotypes of Mycobacterium abscessus. One hundred sixty-two clinical isolates were collected. Genomic data were obtained by whole genome sequencing.
1185650_896	Mycobacterium abscessus subsp. abscessus strain 289	MabA	WGS	289	Good	PRJNA398137	SAMN07501894	GCA_002801965.1	NQQT00000000	Shanghai Pulmonary Hospital, Tongji University School of Medicine	WGS	Illumina HiSeq	100x	SPAdes v. 3.5			55	5032215	64.2	9	200822	46	2	5022	98.6	97.6		100		sputum		China	Asia	Shanghai	Human, Homo sapiens	Human	M. abscessus lung disease	Human	collected_by:Department of Clinical Laboratory Medicine	This study aimed to determine the antibiotic susceptibility and resistance related genotypes of Mycobacterium abscessus. One hundred sixty-two clinical isolates were collected. Genomic data were obtained by whole genome sequencing.
1185650_897	Mycobacterium abscessus subsp. abscessus strain 254	MabA	WGS	254	Good	PRJNA398137	SAMN07501892	GCA_002801975.1	NQQV00000000	Shanghai Pulmonary Hospital, Tongji University School of Medicine	WGS	Illumina HiSeq	100x	SPAdes v. 3.5			72	4936714	64.26	6	295388	47	3	4925	98.5	97.4		100		lavage fluid		China	Asia	Shanghai	Human, Homo sapiens	Human	M. abscessus lung disease	Human	collected_by:Department of Clinical Laboratory Medicine	This study aimed to determine the antibiotic susceptibility and resistance related genotypes of Mycobacterium abscessus. One hundred sixty-two clinical isolates were collected. Genomic data were obtained by whole genome sequencing.
1185650_898	Mycobacterium abscessus subsp. abscessus strain 222	MabA	WGS	222	Good	PRJNA398137	SAMN07501891	GCA_002801985.1	NQQW00000000	Shanghai Pulmonary Hospital, Tongji University School of Medicine	WGS	Illumina HiSeq	100x	SPAdes v. 3.5			53	5401124	64.09	6	343490	83	2	5524	98.5	97.3		100		lavage fluid		China	Asia	Shanghai	Human, Homo sapiens	Human	M. abscessus lung disease	Human	collected_by:Department of Clinical Laboratory Medicine	This study aimed to determine the antibiotic susceptibility and resistance related genotypes of Mycobacterium abscessus. One hundred sixty-two clinical isolates were collected. Genomic data were obtained by whole genome sequencing.
1185650_899	Mycobacterium abscessus subsp. abscessus strain A482	MabA	WGS	A482	Good	PRJNA398137	SAMN07501889	GCA_002802025.1	NQQY00000000	Shanghai Pulmonary Hospital, Tongji University School of Medicine	WGS	Illumina HiSeq	100x	SPAdes v. 3.5			21	5343193	64.12	3	533745	47	2	5402	98.3	97.3		100		lavage fluid		China	Asia	Shanghai	Human, Homo sapiens	Human	M. abscessus lung disease	Human	collected_by:Department of Clinical Laboratory Medicine	This study aimed to determine the antibiotic susceptibility and resistance related genotypes of Mycobacterium abscessus. One hundred sixty-two clinical isolates were collected. Genomic data were obtained by whole genome sequencing.
1185650_900	Mycobacterium abscessus subsp. abscessus strain A189	MabA	WGS	A189	Good	PRJNA398137	SAMN07501877	GCA_002802045.1	NQRK00000000	Shanghai Pulmonary Hospital, Tongji University School of Medicine	WGS	Illumina HiSeq	100x	SPAdes v. 3.5			43	5166549	64.08	4	435283	47	3	5194	98.3	97.3		100		lavage fluid		China	Asia	Shanghai	Human, Homo sapiens	Human	M. abscessus lung disease	Human	collected_by:Department of Clinical Laboratory Medicine	This study aimed to determine the antibiotic susceptibility and resistance related genotypes of Mycobacterium abscessus. One hundred sixty-two clinical isolates were collected. Genomic data were obtained by whole genome sequencing.
1185650_901	Mycobacterium abscessus subsp. abscessus strain A79	MabA	WGS	A79	Good	PRJNA398137	SAMN07501874	GCA_002802055.1	NQRN00000000	Shanghai Pulmonary Hospital, Tongji University School of Medicine	WGS	Illumina HiSeq	100x	SPAdes v. 3.5			25	5109395	64.18	3	520627	46	2	5083	98.3	97.2		100		sputum		China	Asia	Shanghai	Human, Homo sapiens	Human	M. abscessus lung disease	Human	collected_by:Department of Clinical Laboratory Medicine	This study aimed to determine the antibiotic susceptibility and resistance related genotypes of Mycobacterium abscessus. One hundred sixty-two clinical isolates were collected. Genomic data were obtained by whole genome sequencing.
1185650_902	Mycobacterium abscessus subsp. abscessus strain A309	MabA	WGS	A309	Good	PRJNA398137	SAMN07501883	GCA_002802065.1	NQRE00000000	Shanghai Pulmonary Hospital, Tongji University School of Medicine	WGS	Illumina HiSeq	100x	SPAdes v. 3.5			36	5016141	64.15	6	296187	46	2	5037	98.5	97.6		100		sputum		China	Asia	Shanghai	Human, Homo sapiens	Human	M. abscessus lung disease	Human	collected_by:Department of Clinical Laboratory Medicine	This study aimed to determine the antibiotic susceptibility and resistance related genotypes of Mycobacterium abscessus. One hundred sixty-two clinical isolates were collected. Genomic data were obtained by whole genome sequencing.
1185650_903	Mycobacterium abscessus subsp. abscessus strain A137	MabA	WGS	A137	Good	PRJNA398137	SAMN07501875	GCA_002802075.1	NQRM00000000	Shanghai Pulmonary Hospital, Tongji University School of Medicine	WGS	Illumina HiSeq	100x	SPAdes v. 3.5			10	4932758	64.2	2	1326653	48	2	4941	98.6	97.6		100		sputum		China	Asia	Shanghai	Human, Homo sapiens	Human	M. abscessus lung disease	Human	collected_by:Department of Clinical Laboratory Medicine	This study aimed to determine the antibiotic susceptibility and resistance related genotypes of Mycobacterium abscessus. One hundred sixty-two clinical isolates were collected. Genomic data were obtained by whole genome sequencing.
1185650_904	Mycobacterium abscessus subsp. abscessus strain A59	MabA	WGS	A59	Good	PRJNA398137	SAMN07501872	GCA_002802125.1	NQRP00000000	Shanghai Pulmonary Hospital, Tongji University School of Medicine	WGS	Illumina HiSeq	100x	SPAdes v. 3.5			40	5251430	64.1	2	1238124	47	2	5262	98.3	97.3		100		sputum		China	Asia	Shanghai	Human, Homo sapiens	Human	M. abscessus lung disease	Human	collected_by:Department of Clinical Laboratory Medicine	This study aimed to determine the antibiotic susceptibility and resistance related genotypes of Mycobacterium abscessus. One hundred sixty-two clinical isolates were collected. Genomic data were obtained by whole genome sequencing.
1185650_905	Mycobacterium abscessus subsp. abscessus strain 6449	MabA	WGS	6449	Good	PRJNA398137	SAMN07501868	GCA_002802135.1	NQRT00000000	Shanghai Pulmonary Hospital, Tongji University School of Medicine	WGS	Illumina HiSeq	100x	SPAdes v. 3.5			27	5110690	64.13	4	410567	47	2	5124	98.3	97.3		100		lavage fluid		China	Asia	Shanghai	Human, Homo sapiens	Human	M. abscessus lung disease	Human	collected_by:Department of Clinical Laboratory Medicine	This study aimed to determine the antibiotic susceptibility and resistance related genotypes of Mycobacterium abscessus. One hundred sixty-two clinical isolates were collected. Genomic data were obtained by whole genome sequencing.
1185650_906	Mycobacterium abscessus subsp. abscessus strain A58	MabA	WGS	A58	Good	PRJNA398137	SAMN07501871	GCA_002802145.1	NQRQ00000000	Shanghai Pulmonary Hospital, Tongji University School of Medicine	WGS	Illumina HiSeq	100x	SPAdes v. 3.5			33	5279956	64.14	4	438016	47	2	5317	98.3	97.3		100		sputum		China	Asia	Shanghai	Human, Homo sapiens	Human	M. abscessus lung disease	Human	collected_by:Department of Clinical Laboratory Medicine	This study aimed to determine the antibiotic susceptibility and resistance related genotypes of Mycobacterium abscessus. One hundred sixty-two clinical isolates were collected. Genomic data were obtained by whole genome sequencing.
1185650_907	Mycobacterium abscessus subsp. abscessus strain 5696	MabA	WGS	5696	Good	PRJNA398137	SAMN07501867	GCA_002802165.1	NQRU00000000	Shanghai Pulmonary Hospital, Tongji University School of Medicine	WGS	Illumina HiSeq	100x	SPAdes v. 3.5			23	5139244	64.11	4	549727	47	2	5160	98.3	97.3		100		lavage fluid		China	Asia	Shanghai	Human, Homo sapiens	Human	M. abscessus lung disease	Human	collected_by:Department of Clinical Laboratory Medicine	This study aimed to determine the antibiotic susceptibility and resistance related genotypes of Mycobacterium abscessus. One hundred sixty-two clinical isolates were collected. Genomic data were obtained by whole genome sequencing.
1185650_908	Mycobacterium abscessus subsp. abscessus strain 2767	MabA	WGS	2767	Good	PRJNA398137	SAMN07501866	GCA_002802205.1	NQRV00000000	Shanghai Pulmonary Hospital, Tongji University School of Medicine	WGS	Illumina HiSeq	100x	SPAdes v. 3.5			47	5163058	64.04	5	350961	82	2	5210	98.4	97.1		100		sputum		China	Asia	Shanghai	Human, Homo sapiens	Human	M. abscessus lung disease	Human	collected_by:Department of Clinical Laboratory Medicine	This study aimed to determine the antibiotic susceptibility and resistance related genotypes of Mycobacterium abscessus. One hundred sixty-two clinical isolates were collected. Genomic data were obtained by whole genome sequencing.
1185650_910	Mycobacterium abscessus subsp. abscessus strain A217	MabA	WGS	A217	Good	PRJNA398137	SAMN07501857	GCA_002802225.1	NQSD00000000	Shanghai Pulmonary Hospital, Tongji University School of Medicine	WGS	Illumina HiSeq	100x	SPAdes v. 3.5			22	4850386	64.28	3	735427	47	2	4754	98.6	97.6		100		sputum		China	Asia	Shanghai	Human, Homo sapiens	Human	M. abscessus lung disease	Human	collected_by:Department of Clinical Laboratory Medicine	This study aimed to determine the antibiotic susceptibility and resistance related genotypes of Mycobacterium abscessus. One hundred sixty-two clinical isolates were collected. Genomic data were obtained by whole genome sequencing.
1185650_911	Mycobacterium abscessus subsp. abscessus strain 9	MabA	WGS	9	Good	PRJNA398137	SAMN07501858	GCA_002802255.1	NQSC00000000	Shanghai Pulmonary Hospital, Tongji University School of Medicine	WGS	Illumina HiSeq	100x	SPAdes v. 3.5			40	5134600	64.07	4	342961	46	3	5162	98.3	97.3		100		lavage fluid		China	Asia	Shanghai	Human, Homo sapiens	Human	M. abscessus lung disease	Human	collected_by:Department of Clinical Laboratory Medicine	This study aimed to determine the antibiotic susceptibility and resistance related genotypes of Mycobacterium abscessus. One hundred sixty-two clinical isolates were collected. Genomic data were obtained by whole genome sequencing.
1185650_912	Mycobacterium abscessus subsp. abscessus strain 3671	MabA	WGS	3671	Good	PRJNA398137	SAMN07501853	GCA_002802285.1	NQSH00000000	Shanghai Pulmonary Hospital, Tongji University School of Medicine	WGS	Illumina HiSeq	100x	SPAdes v. 3.5			26	4850057	64.28	4	592789	47	2	4755	98.6	97.6		100		sputum		China	Asia	Shanghai	Human, Homo sapiens	Human	M. abscessus lung disease	Human	collected_by:Department of Clinical Laboratory Medicine	This study aimed to determine the antibiotic susceptibility and resistance related genotypes of Mycobacterium abscessus. One hundred sixty-two clinical isolates were collected. Genomic data were obtained by whole genome sequencing.
1185650_913	Mycobacterium abscessus subsp. abscessus strain A477	MabA	WGS	A477	Good	PRJNA398137	SAMN07501852	GCA_002802295.1	NQSI00000000	Shanghai Pulmonary Hospital, Tongji University School of Medicine	WGS	Illumina HiSeq	100x	SPAdes v. 3.5			27	5034122	64.12	3	741332	46	2	5059	98.4	97.3		100		sputum		China	Asia	Shanghai	Human, Homo sapiens	Human	M. abscessus lung disease	Human	collected_by:Department of Clinical Laboratory Medicine	This study aimed to determine the antibiotic susceptibility and resistance related genotypes of Mycobacterium abscessus. One hundred sixty-two clinical isolates were collected. Genomic data were obtained by whole genome sequencing.
1185650_914	Mycobacterium abscessus subsp. abscessus strain 2	MabA	WGS	2	Good	PRJNA398137	SAMN07501850	GCA_002802325.1	NQSK00000000	Shanghai Pulmonary Hospital, Tongji University School of Medicine	WGS	Illumina HiSeq	100x	SPAdes v. 3.5			31	5030882	64.13	3	553635	46	3	5073	98.6	97.4		100		sputum		China	Asia	Shanghai	Human, Homo sapiens	Human	M. abscessus lung disease	Human	collected_by:Department of Clinical Laboratory Medicine	This study aimed to determine the antibiotic susceptibility and resistance related genotypes of Mycobacterium abscessus. One hundred sixty-two clinical isolates were collected. Genomic data were obtained by whole genome sequencing.
1185650_915	Mycobacterium abscessus subsp. abscessus strain A321	MabA	WGS	A321	Good	PRJNA398137	SAMN07501847	GCA_002802335.1	NQSN00000000	Shanghai Pulmonary Hospital, Tongji University School of Medicine	WGS	Illumina HiSeq	100x	SPAdes v. 3.5			27	4825458	64.2	2	1415298	47	4	4744	98.4	97.5		100		lavage fluid		China	Asia	Shanghai	Human, Homo sapiens	Human	M. abscessus lung disease	Human	collected_by:Department of Clinical Laboratory Medicine	This study aimed to determine the antibiotic susceptibility and resistance related genotypes of Mycobacterium abscessus. One hundred sixty-two clinical isolates were collected. Genomic data were obtained by whole genome sequencing.
1185650_916	Mycobacterium abscessus subsp. abscessus strain 4542	MabA	WGS	4542	Good	PRJNA398137	SAMN07501848	GCA_002802345.1	NQSM00000000	Shanghai Pulmonary Hospital, Tongji University School of Medicine	WGS	Illumina HiSeq	100x	SPAdes v. 3.5			38	5015903	64.15	5	387936	46	2	5034	98.5	97.6		100		lavage fluid		China	Asia	Shanghai	Human, Homo sapiens	Human	M. abscessus lung disease	Human	collected_by:Department of Clinical Laboratory Medicine	This study aimed to determine the antibiotic susceptibility and resistance related genotypes of Mycobacterium abscessus. One hundred sixty-two clinical isolates were collected. Genomic data were obtained by whole genome sequencing.
1185650_917	Mycobacterium abscessus subsp. abscessus strain 2833	MabA	WGS	2833	Good	PRJNA398137	SAMN07501845	GCA_002802385.1	NQSP00000000	Shanghai Pulmonary Hospital, Tongji University School of Medicine	WGS	Illumina HiSeq	100x	SPAdes v. 3.5			25	4941900	64.1	3	784583	47	2	4919	98.6	97.7		100		sputum		China	Asia	Shanghai	Human, Homo sapiens	Human	M. abscessus lung disease	Human	collected_by:Department of Clinical Laboratory Medicine	This study aimed to determine the antibiotic susceptibility and resistance related genotypes of Mycobacterium abscessus. One hundred sixty-two clinical isolates were collected. Genomic data were obtained by whole genome sequencing.
1185650_918	Mycobacterium abscessus subsp. abscessus strain A49	MabA	WGS	A49	Good	PRJNA398137	SAMN07501839	GCA_002802405.1	NQSV00000000	Shanghai Pulmonary Hospital, Tongji University School of Medicine	WGS	Illumina HiSeq	100x	SPAdes v. 3.5			48	5261484	64	5	299383	83	2	5298	98.6	97.4		100		lavage fluid		China	Asia	Shanghai	Human, Homo sapiens	Human	M. abscessus lung disease	Human	collected_by:Department of Clinical Laboratory Medicine	This study aimed to determine the antibiotic susceptibility and resistance related genotypes of Mycobacterium abscessus. One hundred sixty-two clinical isolates were collected. Genomic data were obtained by whole genome sequencing.
1185650_919	Mycobacterium abscessus subsp. abscessus strain A329	MabA	WGS	A329	Good	PRJNA398137	SAMN07501841	GCA_002802415.1	NQST00000000	Shanghai Pulmonary Hospital, Tongji University School of Medicine	WGS	Illumina HiSeq	100x	SPAdes v. 3.5			61	5000498	64.07	5	344769	47	2	5068	98.4	97.6	0.1	100		sputum		China	Asia	Shanghai	Human, Homo sapiens	Human	M. abscessus lung disease	Human	collected_by:Department of Clinical Laboratory Medicine	This study aimed to determine the antibiotic susceptibility and resistance related genotypes of Mycobacterium abscessus. One hundred sixty-two clinical isolates were collected. Genomic data were obtained by whole genome sequencing.
1185650_920	Mycobacterium abscessus subsp. abscessus strain A40	MabA	WGS	A40	Good	PRJNA398137	SAMN07501837	GCA_002802425.1	NQSX00000000	Shanghai Pulmonary Hospital, Tongji University School of Medicine	WGS	Illumina HiSeq	100x	SPAdes v. 3.5			25	5008579	64.03	3	753245	48	2	5014	98.6	97.7		100		lavage fluid		China	Asia	Shanghai	Human, Homo sapiens	Human	M. abscessus lung disease	Human	collected_by:Department of Clinical Laboratory Medicine	This study aimed to determine the antibiotic susceptibility and resistance related genotypes of Mycobacterium abscessus. One hundred sixty-two clinical isolates were collected. Genomic data were obtained by whole genome sequencing.
1185650_921	Mycobacterium abscessus subsp. abscessus strain A373	MabA	WGS	A373	Good	PRJNA398137	SAMN07501832	GCA_002802485.1	NQTC00000000	Shanghai Pulmonary Hospital, Tongji University School of Medicine	WGS	Illumina HiSeq	100x	SPAdes v. 3.5			24	4986376	64.22	3	960077	47	2	4945	98.5	97.6		100		lavage fluid		China	Asia	Shanghai	Human, Homo sapiens	Human	M. abscessus lung disease	Human	collected_by:Department of Clinical Laboratory Medicine	This study aimed to determine the antibiotic susceptibility and resistance related genotypes of Mycobacterium abscessus. One hundred sixty-two clinical isolates were collected. Genomic data were obtained by whole genome sequencing.
1185650_922	Mycobacterium abscessus subsp. abscessus strain A35	MabA	WGS	A35	Good	PRJNA398137	SAMN07501836	GCA_002802435.1	NQSY00000000	Shanghai Pulmonary Hospital, Tongji University School of Medicine	WGS	Illumina HiSeq	100x	SPAdes v. 3.5			27	5092232	64.09	3	678326	83	2	5092	98.5	97.4		100		sputum		China	Asia	Shanghai	Human, Homo sapiens	Human	M. abscessus lung disease	Human	collected_by:Department of Clinical Laboratory Medicine	This study aimed to determine the antibiotic susceptibility and resistance related genotypes of Mycobacterium abscessus. One hundred sixty-two clinical isolates were collected. Genomic data were obtained by whole genome sequencing.
1185650_923	Mycobacterium abscessus subsp. abscessus strain A478	MabA	WGS	A478	Good	PRJNA398137	SAMN07501834	GCA_002802505.1	NQTA00000000	Shanghai Pulmonary Hospital, Tongji University School of Medicine	WGS	Illumina HiSeq	100x	SPAdes v. 3.5			40	5070818	63.8	3	712737	51	2	5162	98.3	97.4	0.1	100		sputum		China	Asia	Shanghai	Human, Homo sapiens	Human	M. abscessus lung disease	Human	collected_by:Department of Clinical Laboratory Medicine	This study aimed to determine the antibiotic susceptibility and resistance related genotypes of Mycobacterium abscessus. One hundred sixty-two clinical isolates were collected. Genomic data were obtained by whole genome sequencing.
1185650_924	Mycobacterium abscessus subsp. abscessus strain A426	MabA	WGS	A426	Good	PRJNA398137	SAMN07501833	GCA_002802515.1	NQTB00000000	Shanghai Pulmonary Hospital, Tongji University School of Medicine	WGS	Illumina HiSeq	100x	SPAdes v. 3.5			39	5256603	64.01	7	296159	85	2	5320	98.5	97.2		100		sputum		China	Asia	Shanghai	Human, Homo sapiens	Human	M. abscessus lung disease	Human	collected_by:Department of Clinical Laboratory Medicine	This study aimed to determine the antibiotic susceptibility and resistance related genotypes of Mycobacterium abscessus. One hundred sixty-two clinical isolates were collected. Genomic data were obtained by whole genome sequencing.
1185650_925	Mycobacterium abscessus subsp. abscessus strain A337	MabA	WGS	A337	Good	PRJNA398137	SAMN07501831	GCA_002802525.1	NQTD00000000	Shanghai Pulmonary Hospital, Tongji University School of Medicine	WGS	Illumina HiSeq	100x	SPAdes v. 3.5			19	4936890	64.17	2	1160173	46	2	4909	98.6	97.6		100		sputum		China	Asia	Shanghai	Human, Homo sapiens	Human	M. abscessus lung disease	Human	collected_by:Department of Clinical Laboratory Medicine	This study aimed to determine the antibiotic susceptibility and resistance related genotypes of Mycobacterium abscessus. One hundred sixty-two clinical isolates were collected. Genomic data were obtained by whole genome sequencing.
1185650_926	Mycobacterium abscessus subsp. abscessus strain A233	MabA	WGS	A233	Good	PRJNA398137	SAMN07501826	GCA_002802565.1	NQTH00000000	Shanghai Pulmonary Hospital, Tongji University School of Medicine	WGS	Illumina HiSeq	100x	SPAdes v. 3.5			47	5251515	64.04	7	271335	85	2	5361	98.5	97.3		100		lavage fluid		China	Asia	Shanghai	Human, Homo sapiens	Human	M. abscessus lung disease	Human	collected_by:Department of Clinical Laboratory Medicine	This study aimed to determine the antibiotic susceptibility and resistance related genotypes of Mycobacterium abscessus. One hundred sixty-two clinical isolates were collected. Genomic data were obtained by whole genome sequencing.
1185650_927	Mycobacterium abscessus subsp. abscessus strain 1791	MabA	WGS	1791	Good	PRJNA398137	SAMN07501820	GCA_002802585.1	NQTN00000000	Shanghai Pulmonary Hospital, Tongji University School of Medicine	WGS	Illumina HiSeq	100x	SPAdes v. 3.5			56	4880519	64.03	4	339179	47	3	4880	98.4	97.2	0.1	100		sputum		China	Asia	Shanghai	Human, Homo sapiens	Human	M. abscessus lung disease	Human	collected_by:Department of Clinical Laboratory Medicine	This study aimed to determine the antibiotic susceptibility and resistance related genotypes of Mycobacterium abscessus. One hundred sixty-two clinical isolates were collected. Genomic data were obtained by whole genome sequencing.
1185650_928	Mycobacterium abscessus subsp. abscessus strain 5864	MabA	WGS	5864	Good	PRJNA398137	SAMN07501823	GCA_002802595.1	NQTK00000000	Shanghai Pulmonary Hospital, Tongji University School of Medicine	WGS	Illumina HiSeq	100x	SPAdes v. 3.5			16	4731238	64.28	3	896920	46	2	4674	98.4	97.5		100		lavage fluid		China	Asia	Shanghai	Human, Homo sapiens	Human	M. abscessus lung disease	Human	collected_by:Department of Clinical Laboratory Medicine	This study aimed to determine the antibiotic susceptibility and resistance related genotypes of Mycobacterium abscessus. One hundred sixty-two clinical isolates were collected. Genomic data were obtained by whole genome sequencing.
1185650_929	Mycobacterium abscessus subsp. abscessus strain 288	MabA	WGS	288	Good	PRJNA398137	SAMN07501819	GCA_002802615.1	NQTO00000000	Shanghai Pulmonary Hospital, Tongji University School of Medicine	WGS	Illumina HiSeq	100x	SPAdes v. 3.5			49	5199587	64.03	7	275374	84	2	5273	98.5	97.4		100		sputum		China	Asia	Shanghai	Human, Homo sapiens	Human	M. abscessus lung disease	Human	collected_by:Department of Clinical Laboratory Medicine	This study aimed to determine the antibiotic susceptibility and resistance related genotypes of Mycobacterium abscessus. One hundred sixty-two clinical isolates were collected. Genomic data were obtained by whole genome sequencing.
1185650_930	Mycobacterium abscessus subsp. abscessus strain 146	MabA	WGS	146	Good	PRJNA398137	SAMN07501816	GCA_002802645.1	NQTR00000000	Shanghai Pulmonary Hospital, Tongji University School of Medicine	WGS	Illumina HiSeq	100x	SPAdes v. 3.5			47	5078163	64.05	4	512800	47	2	5066	98.6	97.6		100		sputum		China	Asia	Shanghai	Human, Homo sapiens	Human	M. abscessus lung disease	Human	collected_by:Department of Clinical Laboratory Medicine	This study aimed to determine the antibiotic susceptibility and resistance related genotypes of Mycobacterium abscessus. One hundred sixty-two clinical isolates were collected. Genomic data were obtained by whole genome sequencing.
1185650_931	Mycobacterium abscessus subsp. abscessus strain A353	MabA	WGS	A353	Good	PRJNA398137	SAMN07501808	GCA_002802655.1	NQTZ00000000	Shanghai Pulmonary Hospital, Tongji University School of Medicine	WGS	Illumina HiSeq	100x	SPAdes v. 3.5			30	5034190	64.13	3	777671	47	2	5098	98.6	97.5		100		sputum		China	Asia	Shanghai	Human, Homo sapiens	Human	M. abscessus lung disease	Human	collected_by:Department of Clinical Laboratory Medicine	This study aimed to determine the antibiotic susceptibility and resistance related genotypes of Mycobacterium abscessus. One hundred sixty-two clinical isolates were collected. Genomic data were obtained by whole genome sequencing.
1185650_932	Mycobacterium abscessus subsp. abscessus strain 5725	MabA	WGS	5725	Good	PRJNA398137	SAMN07501809	GCA_002802685.1	NQTY00000000	Shanghai Pulmonary Hospital, Tongji University School of Medicine	WGS	Illumina HiSeq	100x	SPAdes v. 3.5			77	4897021	64.03	4	290603	48	3	4939	98.4	97.6	0.1	100		lavage fluid		China	Asia	Shanghai	Human, Homo sapiens	Human	M. abscessus lung disease	Human	collected_by:Department of Clinical Laboratory Medicine	This study aimed to determine the antibiotic susceptibility and resistance related genotypes of Mycobacterium abscessus. One hundred sixty-two clinical isolates were collected. Genomic data were obtained by whole genome sequencing.
1185650_933	Mycobacterium abscessus subsp. abscessus strain A255	MabA	WGS	A255	Good	PRJNA398137	SAMN07501807	GCA_002802695.1	NQUA00000000	Shanghai Pulmonary Hospital, Tongji University School of Medicine	WGS	Illumina HiSeq	100x	SPAdes v. 3.5			24	4845292	64.3	3	625180	47	2	4855	98.6	97.6		100		lavage fluid		China	Asia	Shanghai	Human, Homo sapiens	Human	M. abscessus lung disease	Human	collected_by:Department of Clinical Laboratory Medicine	This study aimed to determine the antibiotic susceptibility and resistance related genotypes of Mycobacterium abscessus. One hundred sixty-two clinical isolates were collected. Genomic data were obtained by whole genome sequencing.
1185650_934	Mycobacterium abscessus subsp. abscessus strain 1701	MabA	WGS	1701	Good	PRJNA398137	SAMN07501803	GCA_002802725.1	NQUE00000000	Shanghai Pulmonary Hospital, Tongji University School of Medicine	WGS	Illumina HiSeq	100x	SPAdes v. 3.5			13	4863208	64.29	2	1412785	46	2	4858	98.6	97.5		100		lavage fluid		China	Asia	Shanghai	Human, Homo sapiens	Human	M. abscessus lung disease	Human	collected_by:Department of Clinical Laboratory Medicine	This study aimed to determine the antibiotic susceptibility and resistance related genotypes of Mycobacterium abscessus. One hundred sixty-two clinical isolates were collected. Genomic data were obtained by whole genome sequencing.
1185650_935	Mycobacterium abscessus subsp. abscessus strain 2425	MabA	WGS	2425	Good	PRJNA398137	SAMN07501804	GCA_002802735.1	NQUD00000000	Shanghai Pulmonary Hospital, Tongji University School of Medicine	WGS	Illumina HiSeq	100x	SPAdes v. 3.5			16	5062721	64.03	3	904786	48	2	5020	98.6	97.7		100		sputum		China	Asia	Shanghai	Human, Homo sapiens	Human	M. abscessus lung disease	Human	collected_by:Department of Clinical Laboratory Medicine	This study aimed to determine the antibiotic susceptibility and resistance related genotypes of Mycobacterium abscessus. One hundred sixty-two clinical isolates were collected. Genomic data were obtained by whole genome sequencing.
1185650_936	Mycobacterium abscessus subsp. abscessus strain 22	MabA	WGS	22	Good	PRJNA398137	SAMN07501800	GCA_002802765.1	NQUH00000000	Shanghai Pulmonary Hospital, Tongji University School of Medicine	WGS	Illumina HiSeq	100x	SPAdes v. 3.5			14	4822832	64.28	1	2665408	47	2	4790	98.6	97.6		100		sputum		China	Asia	Shanghai	Human, Homo sapiens	Human	M. abscessus lung disease	Human	collected_by:Department of Clinical Laboratory Medicine	This study aimed to determine the antibiotic susceptibility and resistance related genotypes of Mycobacterium abscessus. One hundred sixty-two clinical isolates were collected. Genomic data were obtained by whole genome sequencing.
1185650_937	Mycobacterium abscessus subsp. abscessus strain 29	MabA	WGS	29	Good	PRJNA398137	SAMN07501801	GCA_002802775.1	NQUG00000000	Shanghai Pulmonary Hospital, Tongji University School of Medicine	WGS	Illumina HiSeq	100x	SPAdes v. 3.5			28	4843483	64.3	4	321933	47	2	4858	98.6	97.6		100		lavage fluid		China	Asia	Shanghai	Human, Homo sapiens	Human	M. abscessus lung disease	Human	collected_by:Department of Clinical Laboratory Medicine	This study aimed to determine the antibiotic susceptibility and resistance related genotypes of Mycobacterium abscessus. One hundred sixty-two clinical isolates were collected. Genomic data were obtained by whole genome sequencing.
1185650_938	Mycobacterium abscessus subsp. abscessus strain A395	MabA	WGS	A395	Good	PRJNA398137	SAMN07501790	GCA_002802805.1	NQUQ00000000	Shanghai Pulmonary Hospital, Tongji University School of Medicine	WGS	Illumina HiSeq	100x	SPAdes v. 3.5			28	5111730	64.03	4	472003	48	2	5083	98.6	97.6		100		lavage fluid		China	Asia	Shanghai	Human, Homo sapiens	Human	M. abscessus lung disease	Human	collected_by:Department of Clinical Laboratory Medicine	This study aimed to determine the antibiotic susceptibility and resistance related genotypes of Mycobacterium abscessus. One hundred sixty-two clinical isolates were collected. Genomic data were obtained by whole genome sequencing.
1185650_939	Mycobacterium abscessus subsp. abscessus strain 3	MabA	WGS	3	Good	PRJNA398137	SAMN07501782	GCA_002802815.1	NQUY00000000	Shanghai Pulmonary Hospital, Tongji University School of Medicine	WGS	Illumina HiSeq	100x	SPAdes v. 3.5			59	4918030	63.92	3	475916	55	5	4922	98.3	97.2	0.1	99.9		sputum		China	Asia	Shanghai	Human, Homo sapiens	Human	M. abscessus lung disease	Human	collected_by:Department of Clinical Laboratory Medicine	This study aimed to determine the antibiotic susceptibility and resistance related genotypes of Mycobacterium abscessus. One hundred sixty-two clinical isolates were collected. Genomic data were obtained by whole genome sequencing.
1185650_940	Mycobacterium abscessus subsp. abscessus strain 1866	MabA	WGS	1866	Good	PRJNA398137	SAMN07501785	GCA_002802845.1	NQUV00000000	Shanghai Pulmonary Hospital, Tongji University School of Medicine	WGS	Illumina HiSeq	100x	SPAdes v. 3.5			29	5299007	64.05	4	641831	84	3	5336	98.6	97.6		100		lavage fluid		China	Asia	Shanghai	Human, Homo sapiens	Human	M. abscessus lung disease	Human	collected_by:Department of Clinical Laboratory Medicine	This study aimed to determine the antibiotic susceptibility and resistance related genotypes of Mycobacterium abscessus. One hundred sixty-two clinical isolates were collected. Genomic data were obtained by whole genome sequencing.
1962118_313	Mycobacterium abscessus subsp. massiliense strain A63	MabM	WGS	A63	Good	PRJNA398137	SAMN07501942	GCA_002799645.1	NQOY00000000	Shanghai Pulmonary Hospital, Tongji University School of Medicine	WGS	Illumina HiSeq	100x	SPAdes v. 3.5			16	4899077	64.21	3	762155	47	2	4933	98.4	97.3		100		sputum		China	Asia	Shanghai	Human, Homo sapiens	Human	M. abscessus lung disease	Human	collected_by:Department of Clinical Laboratory Medicine	This study aimed to determine the antibiotic susceptibility and resistance related genotypes of Mycobacterium abscessus. One hundred sixty-two clinical isolates were collected. Genomic data were obtained by whole genome sequencing.
1962118_314	Mycobacterium abscessus subsp. massiliense strain A70	MabM	WGS	A70	Good	PRJNA398137	SAMN07501943	GCA_002799625.1	NQOX00000000	Shanghai Pulmonary Hospital, Tongji University School of Medicine	WGS	Illumina HiSeq	100x	SPAdes v. 3.5			53	4777861	64.28	8	213157	48	4	4778	98.5	97.5		100		sputum		China	Asia	Shanghai	Human, Homo sapiens	Human	M. abscessus lung disease	Human	collected_by:Department of Clinical Laboratory Medicine	This study aimed to determine the antibiotic susceptibility and resistance related genotypes of Mycobacterium abscessus. One hundred sixty-two clinical isolates were collected. Genomic data were obtained by whole genome sequencing.
1962118_315	Mycobacterium abscessus subsp. massiliense strain A428	MabM	WGS	A428	Good	PRJNA398137	SAMN07501939	GCA_002799655.1	NQPB00000000	Shanghai Pulmonary Hospital, Tongji University School of Medicine	WGS	Illumina HiSeq	100x	SPAdes v. 3.5			24	4874447	64.21	4	464887	46	2	4877	98.4	97.3		100		sputum		China	Asia	Shanghai	Human, Homo sapiens	Human	M. abscessus lung disease	Human	collected_by:Department of Clinical Laboratory Medicine	This study aimed to determine the antibiotic susceptibility and resistance related genotypes of Mycobacterium abscessus. One hundred sixty-two clinical isolates were collected. Genomic data were obtained by whole genome sequencing.
1962118_316	Mycobacterium abscessus subsp. massiliense strain A399	MabM	WGS	A399	Good	PRJNA398137	SAMN07501937	GCA_002799685.1	NQPD00000000	Shanghai Pulmonary Hospital, Tongji University School of Medicine	WGS	Illumina HiSeq	100x	SPAdes v. 3.5			39	5022810	64.15	4	476743	46	4	5035	98.4	97.3		100		sputum		China	Asia	Shanghai	Human, Homo sapiens	Human	M. abscessus lung disease	Human	collected_by:Department of Clinical Laboratory Medicine	This study aimed to determine the antibiotic susceptibility and resistance related genotypes of Mycobacterium abscessus. One hundred sixty-two clinical isolates were collected. Genomic data were obtained by whole genome sequencing.
1962118_317	Mycobacterium abscessus subsp. massiliense strain A39	MabM	WGS	A39	Good	PRJNA398137	SAMN07501936	GCA_002799695.1	NQPE00000000	Shanghai Pulmonary Hospital, Tongji University School of Medicine	WGS	Illumina HiSeq	100x	SPAdes v. 3.5			23	4939897	64.21	3	893506	46	2	4938	98.5	97.3		100		sputum		China	Asia	Shanghai	Human, Homo sapiens	Human	M. abscessus lung disease	Human	collected_by:Department of Clinical Laboratory Medicine	This study aimed to determine the antibiotic susceptibility and resistance related genotypes of Mycobacterium abscessus. One hundred sixty-two clinical isolates were collected. Genomic data were obtained by whole genome sequencing.
1962118_318	Mycobacterium abscessus subsp. massiliense strain A484	MabM	WGS	A484	Good	PRJNA398137	SAMN07501941	GCA_002799715.1	NQOZ00000000	Shanghai Pulmonary Hospital, Tongji University School of Medicine	WGS	Illumina HiSeq	100x	SPAdes v. 3.5			11	4740939	64.18	2	1063751	46	2	4726	98.4	97.3		100		sputum		China	Asia	Shanghai	Human, Homo sapiens	Human	M. abscessus lung disease	Human	collected_by:Department of Clinical Laboratory Medicine	This study aimed to determine the antibiotic susceptibility and resistance related genotypes of Mycobacterium abscessus. One hundred sixty-two clinical isolates were collected. Genomic data were obtained by whole genome sequencing.
1962118_319	Mycobacterium abscessus subsp. massiliense strain A365	MabM	WGS	A365	Good	PRJNA398137	SAMN07501935	GCA_002799765.1	NQPF00000000	Shanghai Pulmonary Hospital, Tongji University School of Medicine	WGS	Illumina HiSeq	100x	SPAdes v. 3.5			24	4841633	64.24	3	613673	46	2	4824	98.4	97.3		100		sputum		China	Asia	Shanghai	Human, Homo sapiens	Human	M. abscessus lung disease	Human	collected_by:Department of Clinical Laboratory Medicine	This study aimed to determine the antibiotic susceptibility and resistance related genotypes of Mycobacterium abscessus. One hundred sixty-two clinical isolates were collected. Genomic data were obtained by whole genome sequencing.
1962118_320	Mycobacterium abscessus subsp. massiliense strain A425	MabM	WGS	A425	Good	PRJNA398137	SAMN07501938	GCA_002799725.1	NQPC00000000	Shanghai Pulmonary Hospital, Tongji University School of Medicine	WGS	Illumina HiSeq	100x	SPAdes v. 3.5			28	5032717	64.17	4	334304	47	2	5066	98.4	97.2		100		sputum		China	Asia	Shanghai	Human, Homo sapiens	Human	M. abscessus lung disease	Human	collected_by:Department of Clinical Laboratory Medicine	This study aimed to determine the antibiotic susceptibility and resistance related genotypes of Mycobacterium abscessus. One hundred sixty-two clinical isolates were collected. Genomic data were obtained by whole genome sequencing.
1962118_321	Mycobacterium abscessus subsp. massiliense strain A295	MabM	WGS	A295	Good	PRJNA398137	SAMN07501933	GCA_002799775.1	NQPH00000000	Shanghai Pulmonary Hospital, Tongji University School of Medicine	WGS	Illumina HiSeq	100x	SPAdes v. 3.5			21	4892361	64.25	3	680947	46	2	4897	98.4	97.2		100		sputum		China	Asia	Shanghai	Human, Homo sapiens	Human	M. abscessus lung disease	Human	collected_by:Department of Clinical Laboratory Medicine	This study aimed to determine the antibiotic susceptibility and resistance related genotypes of Mycobacterium abscessus. One hundred sixty-two clinical isolates were collected. Genomic data were obtained by whole genome sequencing.
1962118_322	Mycobacterium abscessus subsp. massiliense strain A47	MabM	WGS	A47	Good	PRJNA398137	SAMN07501940	GCA_002799795.1	NQPA00000000	Shanghai Pulmonary Hospital, Tongji University School of Medicine	WGS	Illumina HiSeq	100x	SPAdes v. 3.5			27	4939165	64.21	5	472945	46	2	4931	98.5	97.3		100		sputum		China	Asia	Shanghai	Human, Homo sapiens	Human	M. abscessus lung disease	Human	collected_by:Department of Clinical Laboratory Medicine	This study aimed to determine the antibiotic susceptibility and resistance related genotypes of Mycobacterium abscessus. One hundred sixty-two clinical isolates were collected. Genomic data were obtained by whole genome sequencing.
1962118_323	Mycobacterium abscessus subsp. massiliense strain A323	MabM	WGS	A323	Good	PRJNA398137	SAMN07501934	GCA_002799805.1	NQPG00000000	Shanghai Pulmonary Hospital, Tongji University School of Medicine	WGS	Illumina HiSeq	100x	SPAdes v. 3.5			24	4841633	64.24	3	613673	46	2	4825	98.4	97.3		100		sputum		China	Asia	Shanghai	Human, Homo sapiens	Human	M. abscessus lung disease	Human	collected_by:Department of Clinical Laboratory Medicine	This study aimed to determine the antibiotic susceptibility and resistance related genotypes of Mycobacterium abscessus. One hundred sixty-two clinical isolates were collected. Genomic data were obtained by whole genome sequencing.
1962118_324	Mycobacterium abscessus subsp. massiliense strain A267	MabM	WGS	A267	Good	PRJNA398137	SAMN07501930	GCA_002799845.1	NQPK00000000	Shanghai Pulmonary Hospital, Tongji University School of Medicine	WGS	Illumina HiSeq	100x	SPAdes v. 3.5			27	4899997	64.24	2	680947	46	3	4920	98.4	97.1		100		lavage fluid		China	Asia	Shanghai	Human, Homo sapiens	Human	M. abscessus lung disease	Human	collected_by:Department of Clinical Laboratory Medicine	This study aimed to determine the antibiotic susceptibility and resistance related genotypes of Mycobacterium abscessus. One hundred sixty-two clinical isolates were collected. Genomic data were obtained by whole genome sequencing.
1962118_325	Mycobacterium abscessus subsp. massiliense strain A247	MabM	WGS	A247	Good	PRJNA398137	SAMN07501928	GCA_002799855.1	NQPM00000000	Shanghai Pulmonary Hospital, Tongji University School of Medicine	WGS	Illumina HiSeq	100x	SPAdes v. 3.5			19	4755036	64.3	2	1205933	48	2	4719	98.5	97.5		100		sputum		China	Asia	Shanghai	Human, Homo sapiens	Human	M. abscessus lung disease	Human	collected_by:Department of Clinical Laboratory Medicine	This study aimed to determine the antibiotic susceptibility and resistance related genotypes of Mycobacterium abscessus. One hundred sixty-two clinical isolates were collected. Genomic data were obtained by whole genome sequencing.
1962118_326	Mycobacterium abscessus subsp. massiliense strain A228	MabM	WGS	A228	Good	PRJNA398137	SAMN07501927	GCA_002799875.1	NQPN00000000	Shanghai Pulmonary Hospital, Tongji University School of Medicine	WGS	Illumina HiSeq	100x	SPAdes v. 3.5			37	4868095	64.25	7	270355	48	2	4890	98.5	97.4		100		sputum		China	Asia	Shanghai	Human, Homo sapiens	Human	M. abscessus lung disease	Human	collected_by:Department of Clinical Laboratory Medicine	This study aimed to determine the antibiotic susceptibility and resistance related genotypes of Mycobacterium abscessus. One hundred sixty-two clinical isolates were collected. Genomic data were obtained by whole genome sequencing.
1962118_327	Mycobacterium abscessus subsp. massiliense strain A222	MabM	WGS	A222	Good	PRJNA398137	SAMN07501926	GCA_002799905.1	NQPO00000000	Shanghai Pulmonary Hospital, Tongji University School of Medicine	WGS	Illumina HiSeq	100x	SPAdes v. 3.5			29	4898505	64.21	4	472945	46	2	4913	98.6	97.6		100		sputum		China	Asia	Shanghai	Human, Homo sapiens	Human	M. abscessus lung disease	Human	collected_by:Department of Clinical Laboratory Medicine	This study aimed to determine the antibiotic susceptibility and resistance related genotypes of Mycobacterium abscessus. One hundred sixty-two clinical isolates were collected. Genomic data were obtained by whole genome sequencing.
1962118_328	Mycobacterium abscessus subsp. massiliense strain a205	MabM	WGS	a205	Good	PRJNA398137	SAMN07501925	GCA_002799915.1	NQPP00000000	Shanghai Pulmonary Hospital, Tongji University School of Medicine	WGS	Illumina HiSeq	100x	SPAdes v. 3.5			19	4785864	64.16	3	558251	49	2	4774	98.5	97.5		100		sputum		China	Asia	Shanghai	Human, Homo sapiens	Human	M. abscessus lung disease	Human	collected_by:Department of Clinical Laboratory Medicine	This study aimed to determine the antibiotic susceptibility and resistance related genotypes of Mycobacterium abscessus. One hundred sixty-two clinical isolates were collected. Genomic data were obtained by whole genome sequencing.
1962118_329	Mycobacterium abscessus subsp. massiliense strain A186	MabM	WGS	A186	Good	PRJNA398137	SAMN07501924	GCA_002799945.1	NQPQ00000000	Shanghai Pulmonary Hospital, Tongji University School of Medicine	WGS	Illumina HiSeq	100x	SPAdes v. 3.5			33	5012583	64.13	5	419570	46	2	5099	98.4	97.3		100		sputum		China	Asia	Shanghai	Human, Homo sapiens	Human	M. abscessus lung disease	Human	collected_by:Department of Clinical Laboratory Medicine	This study aimed to determine the antibiotic susceptibility and resistance related genotypes of Mycobacterium abscessus. One hundred sixty-two clinical isolates were collected. Genomic data were obtained by whole genome sequencing.
1962118_330	Mycobacterium abscessus subsp. massiliense strain A173	MabM	WGS	A173	Good	PRJNA398137	SAMN07501922	GCA_002799965.1	NQPR00000000	Shanghai Pulmonary Hospital, Tongji University School of Medicine	WGS	Illumina HiSeq	100x	SPAdes v. 3.5			31	4947450	64.19	4	472778	56	5	4938	98.4	97.3		100		lavage fluid		China	Asia	Shanghai	Human, Homo sapiens	Human	M. abscessus lung disease	Human	collected_by:Department of Clinical Laboratory Medicine	This study aimed to determine the antibiotic susceptibility and resistance related genotypes of Mycobacterium abscessus. One hundred sixty-two clinical isolates were collected. Genomic data were obtained by whole genome sequencing.
1962118_331	Mycobacterium abscessus subsp. massiliense strain 5601	MabM	WGS	5601	Good	PRJNA398137	SAMN07501919	GCA_002799985.1	NQPU00000000	Shanghai Pulmonary Hospital, Tongji University School of Medicine	WGS	Illumina HiSeq	100x	SPAdes v. 3.5			27	4712134	64.27	3	796646	48	2	4637	98.5	97.4		100		sputum		China	Asia	Shanghai	Human, Homo sapiens	Human	M. abscessus lung disease	Human	collected_by:Department of Clinical Laboratory Medicine	This study aimed to determine the antibiotic susceptibility and resistance related genotypes of Mycobacterium abscessus. One hundred sixty-two clinical isolates were collected. Genomic data were obtained by whole genome sequencing.
1962118_332	Mycobacterium abscessus subsp. massiliense strain 5620	MabM	WGS	5620	Good	PRJNA398137	SAMN07501920	GCA_002799995.1	NQPT00000000	Shanghai Pulmonary Hospital, Tongji University School of Medicine	WGS	Illumina HiSeq	100x	SPAdes v. 3.5			29	4938754	64.21	5	415838	46	2	4934	98.5	97.3		100		lavage fluid		China	Asia	Shanghai	Human, Homo sapiens	Human	M. abscessus lung disease	Human	collected_by:Department of Clinical Laboratory Medicine	This study aimed to determine the antibiotic susceptibility and resistance related genotypes of Mycobacterium abscessus. One hundred sixty-two clinical isolates were collected. Genomic data were obtained by whole genome sequencing.
1962118_333	Mycobacterium abscessus subsp. massiliense strain 4070	MabM	WGS	4070	Good	PRJNA398137	SAMN07501918	GCA_002800025.1	NQPV00000000	Shanghai Pulmonary Hospital, Tongji University School of Medicine	WGS	Illumina HiSeq	100x	SPAdes v. 3.5			13	4832720	64.29	2	680922	46	2	4816	98.4	97.3		100		sputum		China	Asia	Shanghai	Human, Homo sapiens	Human	M. abscessus lung disease	Human	collected_by:Department of Clinical Laboratory Medicine	This study aimed to determine the antibiotic susceptibility and resistance related genotypes of Mycobacterium abscessus. One hundred sixty-two clinical isolates were collected. Genomic data were obtained by whole genome sequencing.
1962118_334	Mycobacterium abscessus subsp. massiliense strain 3166	MabM	WGS	3166	Good	PRJNA398137	SAMN07501915	GCA_002800055.1	NQPY00000000	Shanghai Pulmonary Hospital, Tongji University School of Medicine	WGS	Illumina HiSeq	100x	SPAdes v. 3.5			37	5039966	64.12	5	462174	46	2	5169	98.4	97.3		100		sputum		China	Asia	Shanghai	Human, Homo sapiens	Human	M. abscessus lung disease	Human	collected_by:Department of Clinical Laboratory Medicine	This study aimed to determine the antibiotic susceptibility and resistance related genotypes of Mycobacterium abscessus. One hundred sixty-two clinical isolates were collected. Genomic data were obtained by whole genome sequencing.
1962118_335	Mycobacterium abscessus subsp. massiliense strain 3742	MabM	WGS	3742	Good	PRJNA398137	SAMN07501917	GCA_002800045.1	NQPW00000000	Shanghai Pulmonary Hospital, Tongji University School of Medicine	WGS	Illumina HiSeq	100x	SPAdes v. 3.5			27	4939423	64.21	4	472945	46	2	4936	98.5	97.3		100		sputum		China	Asia	Shanghai	Human, Homo sapiens	Human	M. abscessus lung disease	Human	collected_by:Department of Clinical Laboratory Medicine	This study aimed to determine the antibiotic susceptibility and resistance related genotypes of Mycobacterium abscessus. One hundred sixty-two clinical isolates were collected. Genomic data were obtained by whole genome sequencing.
1962118_336	Mycobacterium abscessus subsp. massiliense strain 3377	MabM	WGS	3377	Good	PRJNA398137	SAMN07501916	GCA_002800065.1	NQPX00000000	Shanghai Pulmonary Hospital, Tongji University School of Medicine	WGS	Illumina HiSeq	100x	SPAdes v. 3.5			23	4884609	64.2	4	614416	46	2	4878	98.4	97.3		100		sputum		China	Asia	Shanghai	Human, Homo sapiens	Human	M. abscessus lung disease	Human	collected_by:Department of Clinical Laboratory Medicine	This study aimed to determine the antibiotic susceptibility and resistance related genotypes of Mycobacterium abscessus. One hundred sixty-two clinical isolates were collected. Genomic data were obtained by whole genome sequencing.
1962118_337	Mycobacterium abscessus subsp. massiliense strain 287	MabM	WGS	287	Good	PRJNA398137	SAMN07501912	GCA_002800085.1	NQQB00000000	Shanghai Pulmonary Hospital, Tongji University School of Medicine	WGS	Illumina HiSeq	100x	SPAdes v. 3.5			20	4745971	64.29	4	449410	48	2	4709	98.5	97.5		100		lavage fluid		China	Asia	Shanghai	Human, Homo sapiens	Human	M. abscessus lung disease	Human	collected_by:Department of Clinical Laboratory Medicine	This study aimed to determine the antibiotic susceptibility and resistance related genotypes of Mycobacterium abscessus. One hundred sixty-two clinical isolates were collected. Genomic data were obtained by whole genome sequencing.
1962118_338	Mycobacterium abscessus subsp. massiliense strain 260	MabM	WGS	260	Good	PRJNA398137	SAMN07501911	GCA_002800125.1	NQQC00000000	Shanghai Pulmonary Hospital, Tongji University School of Medicine	WGS	Illumina HiSeq	100x	SPAdes v. 3.5			77	4773706	64.32	12	146554	47	2	4740	98.6	97.6		100		lavage fluid		China	Asia	Shanghai	Human, Homo sapiens	Human	M. abscessus lung disease	Human	collected_by:Department of Clinical Laboratory Medicine	This study aimed to determine the antibiotic susceptibility and resistance related genotypes of Mycobacterium abscessus. One hundred sixty-two clinical isolates were collected. Genomic data were obtained by whole genome sequencing.
1962118_339	Mycobacterium abscessus subsp. massiliense strain 183	MabM	WGS	183	Good	PRJNA398137	SAMN07501909	GCA_002800135.1	NQQE00000000	Shanghai Pulmonary Hospital, Tongji University School of Medicine	WGS	Illumina HiSeq	100x	SPAdes v. 3.5			16	4965250	64.09	4	536858	47	2	5005	98.4	97.3		100		sputum		China	Asia	Shanghai	Human, Homo sapiens	Human	M. abscessus lung disease	Human	collected_by:Department of Clinical Laboratory Medicine	This study aimed to determine the antibiotic susceptibility and resistance related genotypes of Mycobacterium abscessus. One hundred sixty-two clinical isolates were collected. Genomic data were obtained by whole genome sequencing.
1962118_340	Mycobacterium abscessus subsp. massiliense strain 111	MabM	WGS	111	Good	PRJNA398137	SAMN07501907	GCA_002800155.1	NQQG00000000	Shanghai Pulmonary Hospital, Tongji University School of Medicine	WGS	Illumina HiSeq	100x	SPAdes v. 3.5			35	5094009	64.14	4	362537	82	2	5186	98.4	97.2		100		lavage fluid		China	Asia	Shanghai	Human, Homo sapiens	Human	M. abscessus lung disease	Human	collected_by:Department of Clinical Laboratory Medicine	This study aimed to determine the antibiotic susceptibility and resistance related genotypes of Mycobacterium abscessus. One hundred sixty-two clinical isolates were collected. Genomic data were obtained by whole genome sequencing.
1962118_341	Mycobacterium abscessus subsp. massiliense strain A268	MabM	WGS	A268	Good	PRJNA398137	SAMN07501931	GCA_002801725.1	NQPJ00000000	Shanghai Pulmonary Hospital, Tongji University School of Medicine	WGS	Illumina HiSeq	100x	SPAdes v. 3.5			23	4786264	64.26	2	1104110	48	3	4723	98.5	97.5		100		sputum		China	Asia	Shanghai	Human, Homo sapiens	Human	M. abscessus lung disease	Human	collected_by:Department of Clinical Laboratory Medicine	This study aimed to determine the antibiotic susceptibility and resistance related genotypes of Mycobacterium abscessus. One hundred sixty-two clinical isolates were collected. Genomic data were obtained by whole genome sequencing.
1962118_342	Mycobacterium abscessus subsp. massiliense strain A289	MabM	WGS	A289	Good	PRJNA398137	SAMN07501932	GCA_002801735.1	NQPI00000000	Shanghai Pulmonary Hospital, Tongji University School of Medicine	WGS	Illumina HiSeq	100x	SPAdes v. 3.5			20	4827942	64.21	3	837694	46	2	4825	98.4	97.3		100		sputum		China	Asia	Shanghai	Human, Homo sapiens	Human	M. abscessus lung disease	Human	collected_by:Department of Clinical Laboratory Medicine	This study aimed to determine the antibiotic susceptibility and resistance related genotypes of Mycobacterium abscessus. One hundred sixty-two clinical isolates were collected. Genomic data were obtained by whole genome sequencing.
1962118_343	Mycobacterium abscessus subsp. massiliense strain A126	MabM	WGS	A126	Good	PRJNA398137	SAMN07501921	GCA_002801765.1	NQPS00000000	Shanghai Pulmonary Hospital, Tongji University School of Medicine	WGS	Illumina HiSeq	100x	SPAdes v. 3.5			37	5039966	64.12	5	462174	46	2	5169	98.4	97.3		100		sputum		China	Asia	Shanghai	Human, Homo sapiens	Human	M. abscessus lung disease	Human	collected_by:Department of Clinical Laboratory Medicine	This study aimed to determine the antibiotic susceptibility and resistance related genotypes of Mycobacterium abscessus. One hundred sixty-two clinical isolates were collected. Genomic data were obtained by whole genome sequencing.
1962118_344	Mycobacterium abscessus subsp. massiliense strain A254	MabM	WGS	A254	Good	PRJNA398137	SAMN07501929	GCA_002801785.1	NQPL00000000	Shanghai Pulmonary Hospital, Tongji University School of Medicine	WGS	Illumina HiSeq	100x	SPAdes v. 3.5			13	4733699	64.31	2	1015945	46	2	4723	98.6	97.8		100		sputum		China	Asia	Shanghai	Human, Homo sapiens	Human	M. abscessus lung disease	Human	collected_by:Department of Clinical Laboratory Medicine	This study aimed to determine the antibiotic susceptibility and resistance related genotypes of Mycobacterium abscessus. One hundred sixty-two clinical isolates were collected. Genomic data were obtained by whole genome sequencing.
1962118_345	Mycobacterium abscessus subsp. massiliense strain A174	MabM	WGS	A174	Good	PRJNA398137	SAMN07501923	GCA_002801795.1	NREJ00000000	Shanghai Pulmonary Hospital, Tongji University School of Medicine	WGS	Illumina HiSeq	100x	SPAdes v. 3.5			48	5122576	63.42	3	615007	68	5	5183	98.3	95.6	4.9	100		sputum		China	Asia	Shanghai	Human, Homo sapiens	Human	M. abscessus lung disease	Human	collected_by:Department of Clinical Laboratory Medicine	This study aimed to determine the antibiotic susceptibility and resistance related genotypes of Mycobacterium abscessus. One hundred sixty-two clinical isolates were collected. Genomic data were obtained by whole genome sequencing.
1962118_346	Mycobacterium abscessus subsp. massiliense strain 1398	MabM	WGS	1398	Good	PRJNA398137	SAMN07501913	GCA_002801825.1	NQQA00000000	Shanghai Pulmonary Hospital, Tongji University School of Medicine	WGS	Illumina HiSeq	100x	SPAdes v. 3.5			26	4843017	64.23	4	464887	46	2	4821	98.4	97.4		100		sputum		China	Asia	Shanghai	Human, Homo sapiens	Human	M. abscessus lung disease	Human	collected_by:Department of Clinical Laboratory Medicine	This study aimed to determine the antibiotic susceptibility and resistance related genotypes of Mycobacterium abscessus. One hundred sixty-two clinical isolates were collected. Genomic data were obtained by whole genome sequencing.
1962118_347	Mycobacterium abscessus subsp. massiliense strain 130	MabM	WGS	130	Good	PRJNA398137	SAMN07501908	GCA_002801855.1	NQQF00000000	Shanghai Pulmonary Hospital, Tongji University School of Medicine	WGS	Illumina HiSeq	100x	SPAdes v. 3.5			28	4939225	64.21	4	472942	46	2	4933	98.4	97.3		100		sputum		China	Asia	Shanghai	Human, Homo sapiens	Human	M. abscessus lung disease	Human	collected_by:Department of Clinical Laboratory Medicine	This study aimed to determine the antibiotic susceptibility and resistance related genotypes of Mycobacterium abscessus. One hundred sixty-two clinical isolates were collected. Genomic data were obtained by whole genome sequencing.
1962118_348	Mycobacterium abscessus subsp. massiliense strain 206	MabM	WGS	206	Good	PRJNA398137	SAMN07501910	GCA_002801845.1	NQQD00000000	Shanghai Pulmonary Hospital, Tongji University School of Medicine	WGS	Illumina HiSeq	100x	SPAdes v. 3.5			26	4964441	64.09	5	322093	47	2	5022	98.4	97.3		100		lavage fluid		China	Asia	Shanghai	Human, Homo sapiens	Human	M. abscessus lung disease	Human	collected_by:Department of Clinical Laboratory Medicine	This study aimed to determine the antibiotic susceptibility and resistance related genotypes of Mycobacterium abscessus. One hundred sixty-two clinical isolates were collected. Genomic data were obtained by whole genome sequencing.
1962118_349	Mycobacterium abscessus subsp. massiliense strain 3106	MabM	WGS	3106	Good	PRJNA398137	SAMN07501914	GCA_002801875.1	NQPZ00000000	Shanghai Pulmonary Hospital, Tongji University School of Medicine	WGS	Illumina HiSeq	100x	SPAdes v. 3.5			23	4818167	64.29	4	603947	46	3	4796	98.4	97.3		100		sputum		China	Asia	Shanghai	Human, Homo sapiens	Human	M. abscessus lung disease	Human	collected_by:Department of Clinical Laboratory Medicine	This study aimed to determine the antibiotic susceptibility and resistance related genotypes of Mycobacterium abscessus. One hundred sixty-two clinical isolates were collected. Genomic data were obtained by whole genome sequencing.
1962118_350	Mycobacterium abscessus subsp. massiliense strain 60	MabM	WGS	60	Good	PRJNA398137	SAMN07501906	GCA_002801905.1	NQQH00000000	Shanghai Pulmonary Hospital, Tongji University School of Medicine	WGS	Illumina HiSeq	100x	SPAdes v. 3.5			26	5063663	64.26	3	737902	83	2	5166	98.5	97.3		100		sputum		China	Asia	Shanghai	Human, Homo sapiens	Human	M. abscessus lung disease	Human	collected_by:Department of Clinical Laboratory Medicine	This study aimed to determine the antibiotic susceptibility and resistance related genotypes of Mycobacterium abscessus. One hundred sixty-two clinical isolates were collected. Genomic data were obtained by whole genome sequencing.
1962118_351	Mycobacterium abscessus subsp. massiliense strain 59	MabM	WGS	59	Good	PRJNA398137	SAMN07501905	GCA_002801925.1	NQQI00000000	Shanghai Pulmonary Hospital, Tongji University School of Medicine	WGS	Illumina HiSeq	100x	SPAdes v. 3.5			20	4891607	64.25	3	680947	46	2	4899	98.4	97.2		100		sputum		China	Asia	Shanghai	Human, Homo sapiens	Human	M. abscessus lung disease	Human	collected_by:Department of Clinical Laboratory Medicine	This study aimed to determine the antibiotic susceptibility and resistance related genotypes of Mycobacterium abscessus. One hundred sixty-two clinical isolates were collected. Genomic data were obtained by whole genome sequencing.
1962118_465	Mycobacteroides abscessus subsp. massiliense WCHMA040390	MabM	WGS	WCHMA040390	Good	PRJNA401495	SAMN08932887	GCA_031119055.1	JAVHYV000000000			Illumina HiSeq	150.0x	SPAdes v. 3.15.3			18	4916919	64.2012	2	931015	46	2	4986	98.5	97.6		100			2017	China	Asia	Sichuan	Homo sapiens	Human		Human	sample_type:Pure Culture
36809_427	Mycobacteroides abscessus strain A73	MabA	WGS	A73	Good	PRJNA448987	SAMN08931146	GCA_003071685.1	QDEF00000000	Shanghai Pulmonary Hospital, Tongji University School of Medicine	WGS	Illumina HiSeq	100x	SPAdes v. 3.11.1			14	5257995	64.217	3	706389	46	1	5350	98.3	97.3		100		Bronchoalveolar lavage fluid	2017	China	Asia	Shanghai	Human, Homo sapiens	Human	M. abscessus lung disease	Human	collected_by:Shanghai Pulmonary Hospital	This study aimed to determine the antibiotic susceptibility and resistance related genotypes of Mycobacterium abscessus.
36809_428	Mycobacteroides abscessus strain 175	MabM	WGS	175	Good	PRJNA448987	SAMN08931125	GCA_003072265.1	QDEX00000000	Shanghai Pulmonary Hospital, Tongji University School of Medicine	WGS	Illumina HiSeq	100x	SPAdes v. 3.11.1			5	4941477	64.1959	1	3207335	48	1	4970	98.5	97.4		100		sputum	2017	China	Asia	Zhejiang	Human, Homo sapiens	Human	M. abscessus lung disease	Human	collected_by:Shanghai Pulmonary Hospital	This study aimed to determine the antibiotic susceptibility and resistance related genotypes of Mycobacterium abscessus.
36809_429	Mycobacterium abscessus strain G153	MabM	Complete	G153	Good	PRJNA448987	SAMN08931137	GCA_003076875.1	CP029074	Shanghai Pulmonary Hospital, Tongji University School of Medicine	Complete	Illumina HiSeq	100X	SPAdes v. 3.11.1			1	4886609	64.1741	1	4886609	46		4925	98.5	97.4		100		sputum	2017	China	Asia	Shanghai	Human, Homo sapiens	Human	M. abscessus lung disease	Human	collected_by:Shanghai Pulmonary Hospital	This study aimed to determine the antibiotic susceptibility and resistance related genotypes of Mycobacterium abscessus.
36809_430	Mycobacterium abscessus strain G141	MabM	Complete	G141	Good	PRJNA448987	SAMN08931136	GCA_003076855.1	CP029075	Shanghai Pulmonary Hospital, Tongji University School of Medicine	Complete	Illumina HiSeq	100X	SPAdes v. 3.11.1			1	4876254	64.2258	1	4876254	47		4923	98.5	97.4	4.8	100		sputum	2017	China	Asia	Shanghai	Human, Homo sapiens	Human	M. abscessus lung disease	Human	collected_by:Shanghai Pulmonary Hospital	This study aimed to determine the antibiotic susceptibility and resistance related genotypes of Mycobacterium abscessus.
36809_431	Mycobacterium abscessus strain 199	MabA	Complete	199	Good	PRJNA448987	SAMN08931120	GCA_003076835.1	CP029076	Shanghai Pulmonary Hospital, Tongji University School of Medicine	Complete	Illumina HiSeq	100X	SPAdes v. 3.11.1			1	5094861	64.0224	1	5094861	47	1	5080	98.6	97.6		100		sputum	2017	China	Asia	Shanghai	Human, Homo sapiens	Human	M. abscessus lung disease	Human	collected_by:Shanghai Pulmonary Hospital	This study aimed to determine the antibiotic susceptibility and resistance related genotypes of Mycobacterium abscessus.
36809_432	Mycobacterium abscessus strain G122	MabA	Complete	G122	Good	PRJNA448987	SAMN08931144	GCA_003076815.1	CP029073	Shanghai Pulmonary Hospital, Tongji University School of Medicine	Complete	Illumina HiSeq	100X	SPAdes v. 3.11.1			1	4933836	64.2022	1	4933836	48		4977	98.6	97.6		100		sputum	2017	China	Asia	Anhui	Human, Homo sapiens	Human	M. abscessus lung disease	Human	collected_by:Shanghai Pulmonary Hospital	This study aimed to determine the antibiotic susceptibility and resistance related genotypes of Mycobacterium abscessus.
36809_433	Mycobacterium abscessus strain G220	MabM	Complete	G220	Good	PRJNA448987	SAMN08931148	GCA_003076795.1	CP029072	Shanghai Pulmonary Hospital, Tongji University School of Medicine	Complete	Illumina HiSeq	100X	SPAdes v. 3.11.1			1	4800506	64.1823	1	4800506	46		4813	98.5	97.6		100		sputum	2017	China	Asia	Hubei	Human, Homo sapiens	Human	M. abscessus lung disease	Human	collected_by:Shanghai Pulmonary Hospital	This study aimed to determine the antibiotic susceptibility and resistance related genotypes of Mycobacterium abscessus.
36809_434	Mycobacteroides abscessus strain A305	MabA	WGS	A305	Good	PRJNA448987	SAMN08931118	GCA_003072425.1	QDFD00000000	Shanghai Pulmonary Hospital, Tongji University School of Medicine	WGS	Illumina HiSeq	100x	SPAdes v. 3.11.1			6	5185855	64.2092	2	1495209	46		5226	98.3	97.3		100		sputum	2016	China	Asia	Zhejiang	Human, Homo sapiens	Human	M. abscessus lung disease	Human	collected_by:Shanghai Pulmonary Hospital	This study aimed to determine the antibiotic susceptibility and resistance related genotypes of Mycobacterium abscessus.
36809_435	Mycobacteroides abscessus strain A321	MabA	WGS	A321	Good	PRJNA448987	SAMN08931119	GCA_003072405.1	QDFC00000000	Shanghai Pulmonary Hospital, Tongji University School of Medicine	WGS	Illumina HiSeq	100x	SPAdes v. 3.11.1			4	4873368	64.1897	1	3102787	46		4856	98.6	97.6		100		sputum	2016	China	Asia	Zhejiang	Human, Homo sapiens	Human	M. abscessus lung disease	Human	collected_by:Shanghai Pulmonary Hospital	This study aimed to determine the antibiotic susceptibility and resistance related genotypes of Mycobacterium abscessus.
36809_436	Mycobacteroides abscessus strain A315	MabA	WGS	A315	Good	PRJNA448987	SAMN08931116	GCA_003072385.1	QDFF00000000	Shanghai Pulmonary Hospital, Tongji University School of Medicine	WGS	Illumina HiSeq	100x	SPAdes v. 3.11.1			33	4962833	64.2038	6	349410	47		4987	98.3	97.2		100		sputum	2016	China	Asia	Shanghai	Human, Homo sapiens	Human	M. abscessus lung disease	Human	collected_by:Shanghai Pulmonary Hospital	This study aimed to determine the antibiotic susceptibility and resistance related genotypes of Mycobacterium abscessus.
36809_437	Mycobacteroides abscessus strain 206	MabA	WGS	206	Good	PRJNA448987	SAMN08931117	GCA_003072365.1	QDFE00000000	Shanghai Pulmonary Hospital, Tongji University School of Medicine	WGS	Illumina HiSeq	100x	SPAdes v. 3.11.1			13	4985318	64.2198	2	969315	47		4968	98.5	97.6		100		sputum	2016	China	Asia	Jiangsu	Human, Homo sapiens	Human	M. abscessus lung disease	Human	collected_by:Shanghai Pulmonary Hospital	This study aimed to determine the antibiotic susceptibility and resistance related genotypes of Mycobacterium abscessus.
36809_438	Mycobacteroides abscessus strain G88	MabM	WGS	G88	Good	PRJNA448987	SAMN08931121	GCA_003072345.1	QDFB00000000	Shanghai Pulmonary Hospital, Tongji University School of Medicine	WGS	Illumina HiSeq	100x	SPAdes v. 3.11.1			34	4943443	64.1101	3	623786	46	1	5044	98.5	97.4		100		Bronchoalveolar lavage fluid	2016	China	Asia	Shanghai	Human, Homo sapiens	Human	M. abscessus lung disease	Human	collected_by:Shanghai Pulmonary Hospital	This study aimed to determine the antibiotic susceptibility and resistance related genotypes of Mycobacterium abscessus.
36809_439	Mycobacteroides abscessus strain A254	MabA	WGS	A254	Good	PRJNA448987	SAMN08931122	GCA_003072325.1	QDFA00000000	Shanghai Pulmonary Hospital, Tongji University School of Medicine	WGS	Illumina HiSeq	100x	SPAdes v. 3.11.1			20	5222972	64.0696	3	813642	46	1	5295	98.3	97.3		100		Bronchoalveolar lavage fluid	2017	China	Asia	Anhui	Human, Homo sapiens	Human	M. abscessus lung disease	Human	collected_by:Shanghai Pulmonary Hospital	This study aimed to determine the antibiotic susceptibility and resistance related genotypes of Mycobacterium abscessus.
36809_440	Mycobacteroides abscessus strain G207	MabM	WGS	G207	Good	PRJNA448987	SAMN08931126	GCA_003072295.1	QDEW00000000	Shanghai Pulmonary Hospital, Tongji University School of Medicine	WGS	Illumina HiSeq	100x	SPAdes v. 3.11.1			16	5124602	64.0804	4	492568	85	1	5172	98.5	97.3		100		sputum	2017	China	Asia	Jiangxi	Human, Homo sapiens	Human	M. abscessus lung disease	Human	collected_by:Shanghai Pulmonary Hospital	This study aimed to determine the antibiotic susceptibility and resistance related genotypes of Mycobacterium abscessus.
36809_441	Mycobacteroides abscessus strain G112	MabA	WGS	G112	Good	PRJNA448987	SAMN08931123	GCA_003072285.1	QDEZ00000000	Shanghai Pulmonary Hospital, Tongji University School of Medicine	WGS	Illumina HiSeq	100x	SPAdes v. 3.11.1			7	4924646	64.0864	2	923071	48		4925	98.7	97.9		100		sputum	2015	China	Asia	Shanghai	Human, Homo sapiens	Human	M. abscessus lung disease	Human	collected_by:Shanghai Pulmonary Hospital	This study aimed to determine the antibiotic susceptibility and resistance related genotypes of Mycobacterium abscessus.
36809_442	Mycobacteroides abscessus strain G114	MabA	WGS	G114	Good	PRJNA448987	SAMN08931127	GCA_003072235.1	QDEV00000000	Shanghai Pulmonary Hospital, Tongji University School of Medicine	WGS	Illumina HiSeq	100x	SPAdes v. 3.11.1			25	5048179	64.2245	6	393224	47		5066	98.4	96.8	0.1	100		Bronchoalveolar lavage fluid	2017	China	Asia	Jiangsu	Human, Homo sapiens	Human	M. abscessus lung disease	Human	collected_by:Shanghai Pulmonary Hospital	This study aimed to determine the antibiotic susceptibility and resistance related genotypes of Mycobacterium abscessus.
36809_443	Mycobacteroides abscessus strain G161	MabA	WGS	G161	Good	PRJNA448987	SAMN08931128	GCA_003072225.1	QDEU00000000	Shanghai Pulmonary Hospital, Tongji University School of Medicine	WGS	Illumina HiSeq	100x	SPAdes v. 3.11.1			22	5094633	64.1724	3	507764	47		5144	98.4	96.9	0.1	100		sputum	2017	China	Asia	Shanghai	Human, Homo sapiens	Human	M. abscessus lung disease	Human	collected_by:Shanghai Pulmonary Hospital	This study aimed to determine the antibiotic susceptibility and resistance related genotypes of Mycobacterium abscessus.
36809_444	Mycobacteroides abscessus strain G182	MabA	WGS	G182	Good	PRJNA448987	SAMN08931129	GCA_003072205.1	QDET00000000	Shanghai Pulmonary Hospital, Tongji University School of Medicine	WGS	Illumina HiSeq	100x	SPAdes v. 3.11.1			17	5208202	64.0067	2	1374503	49	1	5294	98.4	97.2	0.1	100		sputum	2016	China	Asia	Anhui	Human, Homo sapiens	Human	M. abscessus lung disease	Human	collected_by:Shanghai Pulmonary Hospital	This study aimed to determine the antibiotic susceptibility and resistance related genotypes of Mycobacterium abscessus.
36809_445	Mycobacteroides abscessus strain G77	MabM	WGS	G77	Good	PRJNA448987	SAMN08931130	GCA_003072165.1	QDES00000000	Shanghai Pulmonary Hospital, Tongji University School of Medicine	WGS	Illumina HiSeq	100x	SPAdes v. 3.11.1			11	4876513	64.2073	3	856023	46		4914	98.4	97	0.1	100		sputum	2015	China	Asia	Shanghai	Human, Homo sapiens	Human	M. abscessus lung disease	Human	collected_by:Shanghai Pulmonary Hospital	This study aimed to determine the antibiotic susceptibility and resistance related genotypes of Mycobacterium abscessus.
36809_446	Mycobacteroides abscessus strain G147	MabM	WGS	G147	Good	PRJNA448987	SAMN08931140	GCA_003072155.1	QDEK00000000	Shanghai Pulmonary Hospital, Tongji University School of Medicine	WGS	Illumina HiSeq	100x	SPAdes v. 3.11.1			5	4954482	64.1446	2	1348444	46		5028	98.4	97	0.1	100		sputum	2016	China	Asia	Shanghai	Human, Homo sapiens	Human	M. abscessus lung disease	Human	collected_by:Shanghai Pulmonary Hospital	This study aimed to determine the antibiotic susceptibility and resistance related genotypes of Mycobacterium abscessus.
36809_447	Mycobacteroides abscessus strain G219	MabA	WGS	G219	Good	PRJNA448987	SAMN08931134	GCA_003072145.1	QDEO00000000	Shanghai Pulmonary Hospital, Tongji University School of Medicine	WGS	Illumina HiSeq	100x	SPAdes v. 3.11.1			4	5102713	63.9554	1	2697858	51		5148	98.4	97	0.1	100		sputum	2017	China	Asia	Shanghai	Human, Homo sapiens	Human	M. abscessus lung disease	Human	collected_by:Shanghai Pulmonary Hospital	This study aimed to determine the antibiotic susceptibility and resistance related genotypes of Mycobacterium abscessus.
36809_448	Mycobacteroides abscessus strain G91	MabA	WGS	G91	Good	PRJNA448987	SAMN08931131	GCA_003071975.1	QDER00000000	Shanghai Pulmonary Hospital, Tongji University School of Medicine	WGS	Illumina HiSeq	100x	SPAdes v. 3.11.1			6	5026101	64.0621	2	1269366	47	1	5027	98.4	97.2	0.1	100		Bronchoalveolar lavage fluid	2015	China	Asia	Shanghai	Human, Homo sapiens	Human	M. abscessus lung disease	Human	collected_by:Shanghai Pulmonary Hospital	This study aimed to determine the antibiotic susceptibility and resistance related genotypes of Mycobacterium abscessus.
36809_449	Mycobacteroides abscessus strain A247	MabA	WGS	A247	Good	PRJNA448987	SAMN08931124	GCA_003071935.1	QDEY00000000	Shanghai Pulmonary Hospital, Tongji University School of Medicine	WGS	Illumina HiSeq	100x	SPAdes v. 3.11.1			7	5195710	64.1526	2	1804741	47		5249	98.3	97.3		100		sputum	2017	China	Asia	Shanghai	Human, Homo sapiens	Human	M. abscessus lung disease	Human	collected_by:Shanghai Pulmonary Hospital	This study aimed to determine the antibiotic susceptibility and resistance related genotypes of Mycobacterium abscessus.
36809_450	Mycobacteroides abscessus strain A213	MabA	WGS	A213	Good	PRJNA448987	SAMN08931132	GCA_003071925.1	QDEQ00000000	Shanghai Pulmonary Hospital, Tongji University School of Medicine	WGS	Illumina HiSeq	100x	SPAdes v. 3.11.1			6	5195902	64.1522	2	1804813	47	1	5243	98.3	97.3		100		sputum	2015	China	Asia	Jiangsu	Human, Homo sapiens	Human	M. abscessus lung disease	Human	collected_by:Shanghai Pulmonary Hospital	This study aimed to determine the antibiotic susceptibility and resistance related genotypes of Mycobacterium abscessus.
36809_451	Mycobacteroides abscessus strain G203	MabM	WGS	G203	Good	PRJNA448987	SAMN08931135	GCA_003071905.1	QDEN00000000	Shanghai Pulmonary Hospital, Tongji University School of Medicine	WGS	Illumina HiSeq	100x	SPAdes v. 3.11.1			3	4868603	64.2396	1	3307546	48	1	4866	98.5	97.4		100		sputum	2016	China	Asia	Shanghai	Human, Homo sapiens	Human	M. abscessus lung disease	Human	collected_by:Shanghai Pulmonary Hospital	This study aimed to determine the antibiotic susceptibility and resistance related genotypes of Mycobacterium abscessus.
36809_452	Mycobacteroides abscessus strain G85	MabM	WGS	G85	Good	PRJNA448987	SAMN08931138	GCA_003071885.1	QDEM00000000	Shanghai Pulmonary Hospital, Tongji University School of Medicine	WGS	Illumina HiSeq	100x	SPAdes v. 3.11.1			15	4803250	64.3007	3	469362	46		4810	98.5	97.5		100		Bronchoalveolar lavage fluid	2014	China	Asia	Jiangsu	Human, Homo sapiens	Human	M. abscessus lung disease	Human	collected_by:Shanghai Pulmonary Hospital	This study aimed to determine the antibiotic susceptibility and resistance related genotypes of Mycobacterium abscessus.
36809_453	Mycobacteroides abscessus strain G119	MabA	WGS	G119	Good	PRJNA448987	SAMN08931133	GCA_003071865.1	QDEP00000000	Shanghai Pulmonary Hospital, Tongji University School of Medicine	WGS	Illumina HiSeq	100x	SPAdes v. 3.11.1			6	5196076	64.1525	2	1804813	47	1	5243	98.3	97.3		100		sputum	2017	China	Asia	Shanghai	Human, Homo sapiens	Human	M. abscessus lung disease	Human	collected_by:Shanghai Pulmonary Hospital	This study aimed to determine the antibiotic susceptibility and resistance related genotypes of Mycobacterium abscessus.
36809_454	Mycobacteroides abscessus strain G94	MabA	WGS	G94	Good	PRJNA448987	SAMN08931139	GCA_003071845.1	QDEL00000000	Shanghai Pulmonary Hospital, Tongji University School of Medicine	WGS	Illumina HiSeq	100x	SPAdes v. 3.11.1			6	4850174	64.2803	2	1544662	47		4774	98.6	97.6		100		sputum	2014	China	Asia	Zhejiang	Human, Homo sapiens	Human	M. abscessus lung disease	Human	collected_by:Shanghai Pulmonary Hospital	This study aimed to determine the antibiotic susceptibility and resistance related genotypes of Mycobacterium abscessus.
36809_455	Mycobacteroides abscessus strain G152	MabA	WGS	G152	Good	PRJNA448987	SAMN08931141	GCA_003071825.1	QDEJ00000000	Shanghai Pulmonary Hospital, Tongji University School of Medicine	WGS	Illumina HiSeq	100x	SPAdes v. 3.11.1			4	5187125	64.1184	1	3330448	47		5232	98.3	97.3		100		sputum	2016	China	Asia	Zhejiang	Human, Homo sapiens	Human	M. abscessus lung disease	Human	collected_by:Shanghai Pulmonary Hospital	This study aimed to determine the antibiotic susceptibility and resistance related genotypes of Mycobacterium abscessus.
36809_456	Mycobacteroides abscessus strain G162	MabA	WGS	G162	Good	PRJNA448987	SAMN08931142	GCA_003071805.1	QDEI00000000	Shanghai Pulmonary Hospital, Tongji University School of Medicine	WGS	Illumina HiSeq	100x	SPAdes v. 3.11.1			3	4780838	64.2367	1	2797716	47		4730	98.7	97.9		100		sputum	2017	China	Asia	Shanghai	Human, Homo sapiens	Human	M. abscessus lung disease	Human	collected_by:Shanghai Pulmonary Hospital	This study aimed to determine the antibiotic susceptibility and resistance related genotypes of Mycobacterium abscessus.
36809_457	Mycobacteroides abscessus strain G218	MabA	WGS	G218	Good	PRJNA448987	SAMN08931143	GCA_003071785.1	QDEH00000000	Shanghai Pulmonary Hospital, Tongji University School of Medicine	WGS	Illumina HiSeq	100x	SPAdes v. 3.11.1			3	4678763	64.2772	1	4292292	47		4607	98.6	97.6		100		sputum	2017	China	Asia	Guangdong	Human, Homo sapiens	Human	M. abscessus lung disease	Human	collected_by:Shanghai Pulmonary Hospital	This study aimed to determine the antibiotic susceptibility and resistance related genotypes of Mycobacterium abscessus.
36809_458	Mycobacteroides abscessus strain G148	MabA	WGS	G148	Good	PRJNA448987	SAMN08931145	GCA_003071765.1	QDEG00000000	Shanghai Pulmonary Hospital, Tongji University School of Medicine	WGS	Illumina HiSeq	100x	SPAdes v. 3.11.1			14	4989475	64.1889	3	678888	46		4962	98.6	97.6		100		Bronchoalveolar lavage fluid	2017	China	Asia	Shanghai	Human, Homo sapiens	Human	M. abscessus lung disease	Human	collected_by:Shanghai Pulmonary Hospital	This study aimed to determine the antibiotic susceptibility and resistance related genotypes of Mycobacterium abscessus.
36809_459	Mycobacteroides abscessus strain G170	MabA	WGS	G170	Good	PRJNA448987	SAMN08931150	GCA_003071745.1	QDEC00000000	Shanghai Pulmonary Hospital, Tongji University School of Medicine	WGS	Illumina HiSeq	100x	SPAdes v. 3.11.1			16	4993500	64.2451	3	594702	47	1	4995	98.6	97.4		100		sputum	2016	China	Asia	Jiangxi	Human, Homo sapiens	Human	M. abscessus lung disease	Human	collected_by:Shanghai Pulmonary Hospital	This study aimed to determine the antibiotic susceptibility and resistance related genotypes of Mycobacterium abscessus.
36809_460	Mycobacteroides abscessus strain G160	MabA	WGS	G160	Good	PRJNA448987	SAMN08931147	GCA_003071705.1	QDEE00000000	Shanghai Pulmonary Hospital, Tongji University School of Medicine	WGS	Illumina HiSeq	100x	SPAdes v. 3.11.1			6	4781069	64.2369	2	1754071	47		4728	98.7	97.9		100		Bronchoalveolar lavage fluid	2017	China	Asia	Shanghai	Human, Homo sapiens	Human	M. abscessus lung disease	Human	collected_by:Shanghai Pulmonary Hospital	This study aimed to determine the antibiotic susceptibility and resistance related genotypes of Mycobacterium abscessus.
36809_461	Mycobacteroides abscessus strain A137	MabA	WGS	A137	Good	PRJNA448987	SAMN08931149	GCA_003071695.1	QDED00000000	Shanghai Pulmonary Hospital, Tongji University School of Medicine	WGS	Illumina HiSeq	100x	SPAdes v. 3.11.1			7	5024757	64.0626	2	1553440	66		5053	98.6	97.6		100		sputum	2016	China	Asia	Jiangsu	Human, Homo sapiens	Human	M. abscessus lung disease	Human	collected_by:Shanghai Pulmonary Hospital	This study aimed to determine the antibiotic susceptibility and resistance related genotypes of Mycobacterium abscessus.
36809_480	Mycobacteroides abscessus strain G99	MabA	WGS	G99	Good	PRJNA488058	SAMN09917593	GCA_003580125.1	QWZU00000000	Shanghai Pulmonary Hospital, Tongji University School of Medicine	WGS	Illumina HiSeq	100x	SPAdes v. 3.11.1			11	4851929	64.2754	2	1000018	47		4774	98.4	97.1	0.1	100		sputum	2016	China	Asia	Shanghai	Human, Homo sapiens	Human	M. abscessus lung disease	Human	collected_by:Shanghai Pulmonary Hospital	Linezolid (LZD) belongs to one of the very few efficacious options for the treatment of infections caused by Mycobacterium abscessus. However, resistance to LZD is emerging among M. abscessus, and knowledge regarding the resistance mechanism is by large unknown. In this study, we sequenced 96 M. abscessus isolates and illustrated the genome features of LZD resistant and non-LZD resistance strains.
36809_481	Mycobacteroides abscessus strain G95	MabM	WGS	G95	Good	PRJNA488058	SAMN09917591	GCA_003580145.1	QWZV00000000	Shanghai Pulmonary Hospital, Tongji University School of Medicine	WGS	Illumina HiSeq	100x	SPAdes v. 3.11.1			81	5226917	64.0797	14	124758	82		5473	98.5	96.5	5.1	95		sputum	2016	China	Asia	Shanghai	Human, Homo sapiens	Human	M. abscessus lung disease	Human	collected_by:Shanghai Pulmonary Hospital	Linezolid (LZD) belongs to one of the very few efficacious options for the treatment of infections caused by Mycobacterium abscessus. However, resistance to LZD is emerging among M. abscessus, and knowledge regarding the resistance mechanism is by large unknown. In this study, we sequenced 96 M. abscessus isolates and illustrated the genome features of LZD resistant and non-LZD resistance strains.
36809_482	Mycobacteroides abscessus strain G90	MabA	WGS	G90	Good	PRJNA488058	SAMN09917589	GCA_003580165.1	QWZW00000000	Shanghai Pulmonary Hospital, Tongji University School of Medicine	WGS	Illumina HiSeq	100x	SPAdes v. 3.11.1			11	5075138	64.0972	3	853843	48	1	5098	98.4	97.2	0.1	100		sputum	2016	China	Asia	Shanghai	Human, Homo sapiens	Human	M. abscessus lung disease	Human	collected_by:Shanghai Pulmonary Hospital	Linezolid (LZD) belongs to one of the very few efficacious options for the treatment of infections caused by Mycobacterium abscessus. However, resistance to LZD is emerging among M. abscessus, and knowledge regarding the resistance mechanism is by large unknown. In this study, we sequenced 96 M. abscessus isolates and illustrated the genome features of LZD resistant and non-LZD resistance strains.
36809_483	Mycobacteroides abscessus strain G159	MabA	WGS	G159	Good	PRJNA488058	SAMN09917595	GCA_003581665.1	QWZS00000000	Shanghai Pulmonary Hospital, Tongji University School of Medicine	WGS	Illumina HiSeq	100x	SPAdes v. 3.11.1			50	4819574	64.2091	4	597009	47	1	4780	98.5	97.1	0.1	100		sputum	2016	China	Asia	Shanghai	Human, Homo sapiens	Human	M. abscessus lung disease	Human	collected_by:Shanghai Pulmonary Hospital	Linezolid (LZD) belongs to one of the very few efficacious options for the treatment of infections caused by Mycobacterium abscessus. However, resistance to LZD is emerging among M. abscessus, and knowledge regarding the resistance mechanism is by large unknown. In this study, we sequenced 96 M. abscessus isolates and illustrated the genome features of LZD resistant and non-LZD resistance strains.
36809_484	Mycobacteroides abscessus strain G213	MabA	WGS	G213	Good	PRJNA488058	SAMN09917596	GCA_003581675.1	QWZR00000000	Shanghai Pulmonary Hospital, Tongji University School of Medicine	WGS	Illumina HiSeq	100x	SPAdes v. 3.11.1			16	4858564	64.2663	2	1423110	47	1	4785	98.4	97.1	0.1	95		sputum	2016	China	Asia	Shanghai	Human, Homo sapiens	Human	M. abscessus lung disease	Human	collected_by:Shanghai Pulmonary Hospital	Linezolid (LZD) belongs to one of the very few efficacious options for the treatment of infections caused by Mycobacterium abscessus. However, resistance to LZD is emerging among M. abscessus, and knowledge regarding the resistance mechanism is by large unknown. In this study, we sequenced 96 M. abscessus isolates and illustrated the genome features of LZD resistant and non-LZD resistance strains.
36809_485	Mycobacteroides abscessus strain G127	MabA	WGS	G127	Good	PRJNA488058	SAMN09917594	GCA_003581705.1	QWZT00000000	Shanghai Pulmonary Hospital, Tongji University School of Medicine	WGS	Illumina HiSeq	100x	SPAdes v. 3.11.1			109	4855878	64.1376	5	349196	47	1	4835	98.4	96.9	0.1	95		sputum	2016	China	Asia	Shanghai	Human, Homo sapiens	Human	M. abscessus lung disease	Human	collected_by:Shanghai Pulmonary Hospital	Linezolid (LZD) belongs to one of the very few efficacious options for the treatment of infections caused by Mycobacterium abscessus. However, resistance to LZD is emerging among M. abscessus, and knowledge regarding the resistance mechanism is by large unknown. In this study, we sequenced 96 M. abscessus isolates and illustrated the genome features of LZD resistant and non-LZD resistance strains.
36809_486	Mycobacteroides abscessus strain G89	MabA	WGS	G89	Good	PRJNA488058	SAMN09917588	GCA_003581725.1	QWZX00000000	Shanghai Pulmonary Hospital, Tongji University School of Medicine	WGS	Illumina HiSeq	100x	SPAdes v. 3.11.1			8	4956838	64.1722	1	2637375	46		4933	98.3	96.9	0.1	100		sputum	2016	China	Asia	Shanghai	Human, Homo sapiens	Human	M. abscessus lung disease	Human	collected_by:Shanghai Pulmonary Hospital	Linezolid (LZD) belongs to one of the very few efficacious options for the treatment of infections caused by Mycobacterium abscessus. However, resistance to LZD is emerging among M. abscessus, and knowledge regarding the resistance mechanism is by large unknown. In this study, we sequenced 96 M. abscessus isolates and illustrated the genome features of LZD resistant and non-LZD resistance strains.
36809_487	Mycobacteroides abscessus strain G86	MabA	WGS	G86	Good	PRJNA488058	SAMN09917586	GCA_003581735.1	QWZY00000000	Shanghai Pulmonary Hospital, Tongji University School of Medicine	WGS	Illumina HiSeq	100x	SPAdes v. 3.11.1			88	5214001	64.2222	14	102406	46	1	5352	98.2	96.5	0.2	95		sputum	2016	China	Asia	Shanghai	Human, Homo sapiens	Human	M. abscessus lung disease	Human	collected_by:Shanghai Pulmonary Hospital	Linezolid (LZD) belongs to one of the very few efficacious options for the treatment of infections caused by Mycobacterium abscessus. However, resistance to LZD is emerging among M. abscessus, and knowledge regarding the resistance mechanism is by large unknown. In this study, we sequenced 96 M. abscessus isolates and illustrated the genome features of LZD resistant and non-LZD resistance strains.
36809_488	Mycobacteroides abscessus strain G84	MabA	WGS	G84	Good	PRJNA488058	SAMN09917585	GCA_003581765.1	QWZZ00000000	Shanghai Pulmonary Hospital, Tongji University School of Medicine	WGS	Illumina HiSeq	100x	SPAdes v. 3.11.1			13	4806159	64.2459	2	1074321	47		4764	98.4	96.9	0.1	100		sputum	2016	China	Asia	Shanghai	Human, Homo sapiens	Human	M. abscessus lung disease	Human	collected_by:Shanghai Pulmonary Hospital	Linezolid (LZD) belongs to one of the very few efficacious options for the treatment of infections caused by Mycobacterium abscessus. However, resistance to LZD is emerging among M. abscessus, and knowledge regarding the resistance mechanism is by large unknown. In this study, we sequenced 96 M. abscessus isolates and illustrated the genome features of LZD resistant and non-LZD resistance strains.
36809_489	Mycobacteroides abscessus strain G76	MabA	WGS	G76	Good	PRJNA488058	SAMN09917581	GCA_003581805.1	QXAB00000000	Shanghai Pulmonary Hospital, Tongji University School of Medicine	WGS	Illumina HiSeq	100x	SPAdes v. 3.11.1			27	5243133	64.0299	7	365652	84	1	5356	98.3	96.8	0.1	100		sputum	2016	China	Asia	Shanghai	Human, Homo sapiens	Human	M. abscessus lung disease	Human	collected_by:Shanghai Pulmonary Hospital	Linezolid (LZD) belongs to one of the very few efficacious options for the treatment of infections caused by Mycobacterium abscessus. However, resistance to LZD is emerging among M. abscessus, and knowledge regarding the resistance mechanism is by large unknown. In this study, we sequenced 96 M. abscessus isolates and illustrated the genome features of LZD resistant and non-LZD resistance strains.
36809_490	Mycobacteroides abscessus strain G75	MabM	WGS	G75	Good	PRJNA488058	SAMN09917580	GCA_003581825.1	QXAC00000000	Shanghai Pulmonary Hospital, Tongji University School of Medicine	WGS	Illumina HiSeq	100x	SPAdes v. 3.11.1			91	5041092	64.1697	16	86114	47	2	5161	98.4	96.2	0.2	100		sputum	2016	China	Asia	Shanghai	Human, Homo sapiens	Human	M. abscessus lung disease	Human	collected_by:Shanghai Pulmonary Hospital	Linezolid (LZD) belongs to one of the very few efficacious options for the treatment of infections caused by Mycobacterium abscessus. However, resistance to LZD is emerging among M. abscessus, and knowledge regarding the resistance mechanism is by large unknown. In this study, we sequenced 96 M. abscessus isolates and illustrated the genome features of LZD resistant and non-LZD resistance strains.
36809_491	Mycobacteroides abscessus strain G82	MabA	WGS	G82	Good	PRJNA488058	SAMN09917584	GCA_003581785.1	QXAA00000000	Shanghai Pulmonary Hospital, Tongji University School of Medicine	WGS	Illumina HiSeq	100x	SPAdes v. 3.11.1			9	5344036	64.1217	2	1804900	47	1	5416	98.2	96.7	0.1	95		sputum	2016	China	Asia	Shanghai	Human, Homo sapiens	Human	M. abscessus lung disease	Human	collected_by:Shanghai Pulmonary Hospital	Linezolid (LZD) belongs to one of the very few efficacious options for the treatment of infections caused by Mycobacterium abscessus. However, resistance to LZD is emerging among M. abscessus, and knowledge regarding the resistance mechanism is by large unknown. In this study, we sequenced 96 M. abscessus isolates and illustrated the genome features of LZD resistant and non-LZD resistance strains.
36809_492	Mycobacteroides abscessus strain G73	MabA	WGS	G73	Good	PRJNA488058	SAMN09917578	GCA_003581845.1	QXAD00000000	Shanghai Pulmonary Hospital, Tongji University School of Medicine	WGS	Illumina HiSeq	100x	SPAdes v. 3.11.1			17	5113150	64.0294	2	1374553	48		5126	98.4	97.1	0.1	100		sputum	2016	China	Asia	Shanghai	Human, Homo sapiens	Human	M. abscessus lung disease	Human	collected_by:Shanghai Pulmonary Hospital	Linezolid (LZD) belongs to one of the very few efficacious options for the treatment of infections caused by Mycobacterium abscessus. However, resistance to LZD is emerging among M. abscessus, and knowledge regarding the resistance mechanism is by large unknown. In this study, we sequenced 96 M. abscessus isolates and illustrated the genome features of LZD resistant and non-LZD resistance strains.
36809_493	Mycobacteroides abscessus strain G72	MabA	WGS	G72	Good	PRJNA488058	SAMN09917577	GCA_003581865.1	QXAE00000000	Shanghai Pulmonary Hospital, Tongji University School of Medicine	WGS	Illumina HiSeq	100x	SPAdes v. 3.11.1			56	5243682	64.0298	9	199078	84	1	5368	98.3	96.7	0.1	95		sputum	2016	China	Asia	Shanghai	Human, Homo sapiens	Human	M. abscessus lung disease	Human	collected_by:Shanghai Pulmonary Hospital	Linezolid (LZD) belongs to one of the very few efficacious options for the treatment of infections caused by Mycobacterium abscessus. However, resistance to LZD is emerging among M. abscessus, and knowledge regarding the resistance mechanism is by large unknown. In this study, we sequenced 96 M. abscessus isolates and illustrated the genome features of LZD resistant and non-LZD resistance strains.
36809_494	Mycobacteroides abscessus strain G70	MabA	WGS	G70	Good	PRJNA488058	SAMN09917576	GCA_003581885.1	QXAF00000000	Shanghai Pulmonary Hospital, Tongji University School of Medicine	WGS	Illumina HiSeq	100x	SPAdes v. 3.11.1			11	4927706	64.2463	2	1255952	47		4950	98.4	97	0.1	100		sputum	2016	China	Asia	Shanghai	Human, Homo sapiens	Human	M. abscessus lung disease	Human	collected_by:Shanghai Pulmonary Hospital	Linezolid (LZD) belongs to one of the very few efficacious options for the treatment of infections caused by Mycobacterium abscessus. However, resistance to LZD is emerging among M. abscessus, and knowledge regarding the resistance mechanism is by large unknown. In this study, we sequenced 96 M. abscessus isolates and illustrated the genome features of LZD resistant and non-LZD resistance strains.
36809_495	Mycobacteroides abscessus strain G216	MabA	WGS	G216	Good	PRJNA488058	SAMN09917575	GCA_003581895.1	QXAG00000000	Shanghai Pulmonary Hospital, Tongji University School of Medicine	WGS	Illumina HiSeq	100x	SPAdes v. 3.11.1			11	4976593	64.2063	2	1393716	47		4932	98.3	97	0.1	95		sputum	2017	China	Asia	Shanghai	Human, Homo sapiens	Human	M. abscessus lung disease	Human	collected_by:Shanghai Pulmonary Hospital	Linezolid (LZD) belongs to one of the very few efficacious options for the treatment of infections caused by Mycobacterium abscessus. However, resistance to LZD is emerging among M. abscessus, and knowledge regarding the resistance mechanism is by large unknown. In this study, we sequenced 96 M. abscessus isolates and illustrated the genome features of LZD resistant and non-LZD resistance strains.
36809_496	Mycobacteroides abscessus strain G215	MabA	WGS	G215	Good	PRJNA488058	SAMN09917574	GCA_003581925.1	QXAH00000000	Shanghai Pulmonary Hospital, Tongji University School of Medicine	WGS	Illumina HiSeq	100x	SPAdes v. 3.11.1			181	5464743	64.0156	13	127460	55		5706	98.1	96.4	0.2	95		sputum	2017	China	Asia	Shanghai	Human, Homo sapiens	Human	M. abscessus lung disease	Human	collected_by:Shanghai Pulmonary Hospital	Linezolid (LZD) belongs to one of the very few efficacious options for the treatment of infections caused by Mycobacterium abscessus. However, resistance to LZD is emerging among M. abscessus, and knowledge regarding the resistance mechanism is by large unknown. In this study, we sequenced 96 M. abscessus isolates and illustrated the genome features of LZD resistant and non-LZD resistance strains.
36809_497	Mycobacteroides abscessus strain G208	MabA	WGS	G208	Good	PRJNA488058	SAMN09917573	GCA_003581935.1	QXAI00000000	Shanghai Pulmonary Hospital, Tongji University School of Medicine	WGS	Illumina HiSeq	100x	SPAdes v. 3.11.1			49	4983390	64.2096	7	218812	47	1	5024	98.1	96.6	0.1	100		sputum	2017	China	Asia	Shanghai	Human, Homo sapiens	Human	M. abscessus lung disease	Human	collected_by:Shanghai Pulmonary Hospital	Linezolid (LZD) belongs to one of the very few efficacious options for the treatment of infections caused by Mycobacterium abscessus. However, resistance to LZD is emerging among M. abscessus, and knowledge regarding the resistance mechanism is by large unknown. In this study, we sequenced 96 M. abscessus isolates and illustrated the genome features of LZD resistant and non-LZD resistance strains.
36809_498	Mycobacteroides abscessus strain G205	MabA	WGS	G205	Good	PRJNA488058	SAMN09917572	GCA_003581945.1	QXAJ00000000	Shanghai Pulmonary Hospital, Tongji University School of Medicine	WGS	Illumina HiSeq	100x	SPAdes v. 3.11.1			15	4942754	64.1076	2	1437510	47		4942	98.4	97.2	0.1	95		sputum	2017	China	Asia	Shanghai	Human, Homo sapiens	Human	M. abscessus lung disease	Human	collected_by:Shanghai Pulmonary Hospital	Linezolid (LZD) belongs to one of the very few efficacious options for the treatment of infections caused by Mycobacterium abscessus. However, resistance to LZD is emerging among M. abscessus, and knowledge regarding the resistance mechanism is by large unknown. In this study, we sequenced 96 M. abscessus isolates and illustrated the genome features of LZD resistant and non-LZD resistance strains.
36809_499	Mycobacteroides abscessus strain G204	MabA	WGS	G204	Good	PRJNA488058	SAMN09917571	GCA_003581985.1	QXAK00000000	Shanghai Pulmonary Hospital, Tongji University School of Medicine	WGS	Illumina HiSeq	100x	SPAdes v. 3.11.1			8	5026817	64.0876	2	1471146	48	1	5011	98.4	97.1	0.1	100		Bronchoalveolar lavage fluid	2016	China	Asia	Shanghai	Human, Homo sapiens	Human	M. abscessus lung disease	Human	collected_by:Shanghai Pulmonary Hospital	Linezolid (LZD) belongs to one of the very few efficacious options for the treatment of infections caused by Mycobacterium abscessus. However, resistance to LZD is emerging among M. abscessus, and knowledge regarding the resistance mechanism is by large unknown. In this study, we sequenced 96 M. abscessus isolates and illustrated the genome features of LZD resistant and non-LZD resistance strains.
36809_500	Mycobacteroides abscessus strain G201	MabA	WGS	G201	Good	PRJNA488058	SAMN09917570	GCA_003582005.1	QXAL00000000	Shanghai Pulmonary Hospital, Tongji University School of Medicine	WGS	Illumina HiSeq	100x	SPAdes v. 3.11.1			4	4721722	64.2796	1	3997863	47		4667	98.6	97.4	0.1	100		sputum	2017	China	Asia	Shanghai	Human, Homo sapiens	Human	M. abscessus lung disease	Human	collected_by:Shanghai Pulmonary Hospital	Linezolid (LZD) belongs to one of the very few efficacious options for the treatment of infections caused by Mycobacterium abscessus. However, resistance to LZD is emerging among M. abscessus, and knowledge regarding the resistance mechanism is by large unknown. In this study, we sequenced 96 M. abscessus isolates and illustrated the genome features of LZD resistant and non-LZD resistance strains.
36809_501	Mycobacteroides abscessus strain G200	MabA	WGS	G200	Good	PRJNA488058	SAMN09917569	GCA_003582025.1	QXAM00000000	Shanghai Pulmonary Hospital, Tongji University School of Medicine	WGS	Illumina HiSeq	100x	SPAdes v. 3.11.1			49	4997663	64.2223	11	168148	47		5026	98.5	96.5	0.1	95		sputum	2017	China	Asia	Shanghai	Human, Homo sapiens	Human	M. abscessus lung disease	Human	collected_by:Shanghai Pulmonary Hospital	Linezolid (LZD) belongs to one of the very few efficacious options for the treatment of infections caused by Mycobacterium abscessus. However, resistance to LZD is emerging among M. abscessus, and knowledge regarding the resistance mechanism is by large unknown. In this study, we sequenced 96 M. abscessus isolates and illustrated the genome features of LZD resistant and non-LZD resistance strains.
36809_502	Mycobacteroides abscessus strain G197	MabA	WGS	G197	Good	PRJNA488058	SAMN09917567	GCA_003582055.1	QXAO00000000	Shanghai Pulmonary Hospital, Tongji University School of Medicine	WGS	Illumina HiSeq	100x	SPAdes v. 3.11.1			120	5099591	64.1741	21	78101	47		5235	98.4	95.9	0.2	100		sputum	2017	China	Asia	Shanghai	Human, Homo sapiens	Human	M. abscessus lung disease	Human	collected_by:Shanghai Pulmonary Hospital	Linezolid (LZD) belongs to one of the very few efficacious options for the treatment of infections caused by Mycobacterium abscessus. However, resistance to LZD is emerging among M. abscessus, and knowledge regarding the resistance mechanism is by large unknown. In this study, we sequenced 96 M. abscessus isolates and illustrated the genome features of LZD resistant and non-LZD resistance strains.
36809_503	Mycobacteroides abscessus strain G198	MabA	WGS	G198	Good	PRJNA488058	SAMN09917568	GCA_003582045.1	QXAN00000000	Shanghai Pulmonary Hospital, Tongji University School of Medicine	WGS	Illumina HiSeq	100x	SPAdes v. 3.11.1			83	4976355	64.1383	16	92777	47	1	5027	98.5	96.7	0.2	95		sputum	2017	China	Asia	Shanghai	Human, Homo sapiens	Human	M. abscessus lung disease	Human	collected_by:Shanghai Pulmonary Hospital	Linezolid (LZD) belongs to one of the very few efficacious options for the treatment of infections caused by Mycobacterium abscessus. However, resistance to LZD is emerging among M. abscessus, and knowledge regarding the resistance mechanism is by large unknown. In this study, we sequenced 96 M. abscessus isolates and illustrated the genome features of LZD resistant and non-LZD resistance strains.
36809_504	Mycobacteroides abscessus strain G195	MabA	WGS	G195	Good	PRJNA488058	SAMN09917566	GCA_003582075.1	QXAP00000000	Shanghai Pulmonary Hospital, Tongji University School of Medicine	WGS	Illumina HiSeq	100x	SPAdes v. 3.11.1			26	5049137	64.2237	5	465622	47		5064	98.4	96.8	0.1	100		sputum	2017	China	Asia	Shanghai	Human, Homo sapiens	Human	M. abscessus lung disease	Human	collected_by:Shanghai Pulmonary Hospital	Linezolid (LZD) belongs to one of the very few efficacious options for the treatment of infections caused by Mycobacterium abscessus. However, resistance to LZD is emerging among M. abscessus, and knowledge regarding the resistance mechanism is by large unknown. In this study, we sequenced 96 M. abscessus isolates and illustrated the genome features of LZD resistant and non-LZD resistance strains.
36809_505	Mycobacteroides abscessus strain G194	MabA	WGS	G194	Good	PRJNA488058	SAMN09917565	GCA_003582105.1	QXAQ00000000	Shanghai Pulmonary Hospital, Tongji University School of Medicine	WGS	Illumina HiSeq	100x	SPAdes v. 3.11.1			26	5048562	64.2232	5	465622	47		5060	98.4	96.8	0.1	100		sputum	2017	China	Asia	Shanghai	Human, Homo sapiens	Human	M. abscessus lung disease	Human	collected_by:Shanghai Pulmonary Hospital	Linezolid (LZD) belongs to one of the very few efficacious options for the treatment of infections caused by Mycobacterium abscessus. However, resistance to LZD is emerging among M. abscessus, and knowledge regarding the resistance mechanism is by large unknown. In this study, we sequenced 96 M. abscessus isolates and illustrated the genome features of LZD resistant and non-LZD resistance strains.
36809_506	Mycobacteroides abscessus strain G193	MabA	WGS	G193	Good	PRJNA488058	SAMN09917564	GCA_003582115.1	QXAR00000000	Shanghai Pulmonary Hospital, Tongji University School of Medicine	WGS	Illumina HiSeq	100x	SPAdes v. 3.11.1			9	5057313	64.2122	2	1102296	48		5103	98.4	97	0.1	100		sputum	2017	China	Asia	Shanghai	Human, Homo sapiens	Human	M. abscessus lung disease	Human	collected_by:Shanghai Pulmonary Hospital	Linezolid (LZD) belongs to one of the very few efficacious options for the treatment of infections caused by Mycobacterium abscessus. However, resistance to LZD is emerging among M. abscessus, and knowledge regarding the resistance mechanism is by large unknown. In this study, we sequenced 96 M. abscessus isolates and illustrated the genome features of LZD resistant and non-LZD resistance strains.
36809_507	Mycobacteroides abscessus strain G192	MabA	WGS	G192	Good	PRJNA488058	SAMN09917563	GCA_003582145.1	QXAS00000000	Shanghai Pulmonary Hospital, Tongji University School of Medicine	WGS	Illumina HiSeq	100x	SPAdes v. 3.11.1			66	4855081	64.2781	10	165378	47		4828	98.4	96.4	4.9	100		sputum	2017	China	Asia	Shanghai	Human, Homo sapiens	Human	M. abscessus lung disease	Human	collected_by:Shanghai Pulmonary Hospital	Linezolid (LZD) belongs to one of the very few efficacious options for the treatment of infections caused by Mycobacterium abscessus. However, resistance to LZD is emerging among M. abscessus, and knowledge regarding the resistance mechanism is by large unknown. In this study, we sequenced 96 M. abscessus isolates and illustrated the genome features of LZD resistant and non-LZD resistance strains.
36809_508	Mycobacteroides abscessus strain G190	MabM	WGS	G190	Good	PRJNA488058	SAMN09917562	GCA_003582165.1	QXAT00000000	Shanghai Pulmonary Hospital, Tongji University School of Medicine	WGS	Illumina HiSeq	100x	SPAdes v. 3.11.1			3	4837140	64.2841	1	4410844	46		4849	98.5	97.2	0.1	95		sputum	2017	China	Asia	Shanghai	Human, Homo sapiens	Human	M. abscessus lung disease	Human	collected_by:Shanghai Pulmonary Hospital	Linezolid (LZD) belongs to one of the very few efficacious options for the treatment of infections caused by Mycobacterium abscessus. However, resistance to LZD is emerging among M. abscessus, and knowledge regarding the resistance mechanism is by large unknown. In this study, we sequenced 96 M. abscessus isolates and illustrated the genome features of LZD resistant and non-LZD resistance strains.
36809_509	Mycobacteroides abscessus strain G188	MabM	WGS	G188	Good	PRJNA488058	SAMN09917560	GCA_003582175.1	QXAU00000000	Shanghai Pulmonary Hospital, Tongji University School of Medicine	WGS	Illumina HiSeq	100x	SPAdes v. 3.11.1			5	4836614	64.2836	1	2655662	46		4853	98.5	97.2	0.1	95		sputum	2017	China	Asia	Shanghai	Human, Homo sapiens	Human	M. abscessus lung disease	Human	collected_by:Shanghai Pulmonary Hospital	Linezolid (LZD) belongs to one of the very few efficacious options for the treatment of infections caused by Mycobacterium abscessus. However, resistance to LZD is emerging among M. abscessus, and knowledge regarding the resistance mechanism is by large unknown. In this study, we sequenced 96 M. abscessus isolates and illustrated the genome features of LZD resistant and non-LZD resistance strains.
36809_510	Mycobacteroides abscessus strain G185	MabA	WGS	G185	Good	PRJNA488058	SAMN09917557	GCA_003582205.1	QXAV00000000	Shanghai Pulmonary Hospital, Tongji University School of Medicine	WGS	Illumina HiSeq	100x	SPAdes v. 3.11.1			41	5159102	64.1981	6	388125	46		5260	98.4	96.9	0.1	95		sputum	2017	China	Asia	Shanghai	Human, Homo sapiens	Human	M. abscessus lung disease	Human	collected_by:Shanghai Pulmonary Hospital	Linezolid (LZD) belongs to one of the very few efficacious options for the treatment of infections caused by Mycobacterium abscessus. However, resistance to LZD is emerging among M. abscessus, and knowledge regarding the resistance mechanism is by large unknown. In this study, we sequenced 96 M. abscessus isolates and illustrated the genome features of LZD resistant and non-LZD resistance strains.
36809_511	Mycobacteroides abscessus strain G184	MabA	WGS	G184	Good	PRJNA488058	SAMN09917556	GCA_003582225.1	QXAW00000000	Shanghai Pulmonary Hospital, Tongji University School of Medicine	WGS	Illumina HiSeq	100x	SPAdes v. 3.11.1			30	5258698	64.0093	5	440225	85	1	5378	98.3	96.6	0.1	95		sputum	2017	China	Asia	Shanghai	Human, Homo sapiens	Human	M. abscessus lung disease	Human	collected_by:Shanghai Pulmonary Hospital	Linezolid (LZD) belongs to one of the very few efficacious options for the treatment of infections caused by Mycobacterium abscessus. However, resistance to LZD is emerging among M. abscessus, and knowledge regarding the resistance mechanism is by large unknown. In this study, we sequenced 96 M. abscessus isolates and illustrated the genome features of LZD resistant and non-LZD resistance strains.
36809_512	Mycobacteroides abscessus strain G181	MabA	WGS	G181	Good	PRJNA488058	SAMN09917554	GCA_003582235.1	QXAX00000000	Shanghai Pulmonary Hospital, Tongji University School of Medicine	WGS	Illumina HiSeq	100x	SPAdes v. 3.11.1			26	5048568	64.2238	5	465622	47		5064	98.4	96.8	0.1	100		Bronchoalveolar lavage fluid	2017	China	Asia	Shanghai	Human, Homo sapiens	Human	M. abscessus lung disease	Human	collected_by:Shanghai Pulmonary Hospital	Linezolid (LZD) belongs to one of the very few efficacious options for the treatment of infections caused by Mycobacterium abscessus. However, resistance to LZD is emerging among M. abscessus, and knowledge regarding the resistance mechanism is by large unknown. In this study, we sequenced 96 M. abscessus isolates and illustrated the genome features of LZD resistant and non-LZD resistance strains.
36809_513	Mycobacteroides abscessus strain G180	MabA	WGS	G180	Good	PRJNA488058	SAMN09917553	GCA_003582265.1	QXAY00000000	Shanghai Pulmonary Hospital, Tongji University School of Medicine	WGS	Illumina HiSeq	100x	SPAdes v. 3.11.1			6	4740614	64.2884	1	2529309	47		4685	98.4	97	0.1	95		Bronchoalveolar lavage fluid	2017	China	Asia	Shanghai	Human, Homo sapiens	Human	M. abscessus lung disease	Human	collected_by:Shanghai Pulmonary Hospital	Linezolid (LZD) belongs to one of the very few efficacious options for the treatment of infections caused by Mycobacterium abscessus. However, resistance to LZD is emerging among M. abscessus, and knowledge regarding the resistance mechanism is by large unknown. In this study, we sequenced 96 M. abscessus isolates and illustrated the genome features of LZD resistant and non-LZD resistance strains.
36809_514	Mycobacteroides abscessus strain G179	MabA	WGS	G179	Good	PRJNA488058	SAMN09917552	GCA_003582285.1	QXAZ00000000	Shanghai Pulmonary Hospital, Tongji University School of Medicine	WGS	Illumina HiSeq	100x	SPAdes v. 3.11.1			31	4906672	64.2742	6	342395	47		4900	98.4	97	0.1	95		sputum	2017	China	Asia	Shanghai	Human, Homo sapiens	Human	M. abscessus lung disease	Human	collected_by:Shanghai Pulmonary Hospital	Linezolid (LZD) belongs to one of the very few efficacious options for the treatment of infections caused by Mycobacterium abscessus. However, resistance to LZD is emerging among M. abscessus, and knowledge regarding the resistance mechanism is by large unknown. In this study, we sequenced 96 M. abscessus isolates and illustrated the genome features of LZD resistant and non-LZD resistance strains.
36809_515	Mycobacteroides abscessus strain G178	MabA	WGS	G178	Good	PRJNA488058	SAMN09917551	GCA_003582295.1	QXBA00000000	Shanghai Pulmonary Hospital, Tongji University School of Medicine	WGS	Illumina HiSeq	100x	SPAdes v. 3.11.1			77	5121902	64.0128	12	132049	48		5167	98.4	96.5	0.2	100		sputum	2017	China	Asia	Shanghai	Human, Homo sapiens	Human	M. abscessus lung disease	Human	collected_by:Shanghai Pulmonary Hospital	Linezolid (LZD) belongs to one of the very few efficacious options for the treatment of infections caused by Mycobacterium abscessus. However, resistance to LZD is emerging among M. abscessus, and knowledge regarding the resistance mechanism is by large unknown. In this study, we sequenced 96 M. abscessus isolates and illustrated the genome features of LZD resistant and non-LZD resistance strains.
36809_516	Mycobacteroides abscessus strain G177	MabA	WGS	G177	Good	PRJNA488058	SAMN09917550	GCA_003582325.1	QXBB00000000	Shanghai Pulmonary Hospital, Tongji University School of Medicine	WGS	Illumina HiSeq	100x	SPAdes v. 3.11.1			5	4913619	64.241	1	4187864	48		4906	98.4	97.3	0.1	95		Bronchoalveolar lavage fluid	2017	China	Asia	Shanghai	Human, Homo sapiens	Human	M. abscessus lung disease	Human	collected_by:Shanghai Pulmonary Hospital	Linezolid (LZD) belongs to one of the very few efficacious options for the treatment of infections caused by Mycobacterium abscessus. However, resistance to LZD is emerging among M. abscessus, and knowledge regarding the resistance mechanism is by large unknown. In this study, we sequenced 96 M. abscessus isolates and illustrated the genome features of LZD resistant and non-LZD resistance strains.
36809_517	Mycobacteroides abscessus strain G176	MabA	WGS	G176	Good	PRJNA488058	SAMN09917549	GCA_003582345.1	QXBC00000000	Shanghai Pulmonary Hospital, Tongji University School of Medicine	WGS	Illumina HiSeq	100x	SPAdes v. 3.11.1			9	4740264	64.2877	2	1492924	47		4696	98.4	97	0.1	95		sputum	2017	China	Asia	Shanghai	Human, Homo sapiens	Human	M. abscessus lung disease	Human	collected_by:Shanghai Pulmonary Hospital	Linezolid (LZD) belongs to one of the very few efficacious options for the treatment of infections caused by Mycobacterium abscessus. However, resistance to LZD is emerging among M. abscessus, and knowledge regarding the resistance mechanism is by large unknown. In this study, we sequenced 96 M. abscessus isolates and illustrated the genome features of LZD resistant and non-LZD resistance strains.
36809_518	Mycobacteroides abscessus strain G174	MabA	WGS	G174	Good	PRJNA488058	SAMN09917548	GCA_003582365.1	QXBD00000000	Shanghai Pulmonary Hospital, Tongji University School of Medicine	WGS	Illumina HiSeq	100x	SPAdes v. 3.11.1			111	5136377	64.1736	19	83078	46		5249	98.4	96.5	0.1	100		sputum	2017	China	Asia	Shanghai	Human, Homo sapiens	Human	M. abscessus lung disease	Human	collected_by:Shanghai Pulmonary Hospital	Linezolid (LZD) belongs to one of the very few efficacious options for the treatment of infections caused by Mycobacterium abscessus. However, resistance to LZD is emerging among M. abscessus, and knowledge regarding the resistance mechanism is by large unknown. In this study, we sequenced 96 M. abscessus isolates and illustrated the genome features of LZD resistant and non-LZD resistance strains.
36809_519	Mycobacteroides abscessus strain G173	MabM	WGS	G173	Good	PRJNA488058	SAMN09917547	GCA_003582375.1	QXBE00000000	Shanghai Pulmonary Hospital, Tongji University School of Medicine	WGS	Illumina HiSeq	100x	SPAdes v. 3.11.1			8	5158934	64.145	1	2752023	47		5370	98.4	97.1	0.1	100		sputum	2017	China	Asia	Shanghai	Human, Homo sapiens	Human	M. abscessus lung disease	Human	collected_by:Shanghai Pulmonary Hospital	Linezolid (LZD) belongs to one of the very few efficacious options for the treatment of infections caused by Mycobacterium abscessus. However, resistance to LZD is emerging among M. abscessus, and knowledge regarding the resistance mechanism is by large unknown. In this study, we sequenced 96 M. abscessus isolates and illustrated the genome features of LZD resistant and non-LZD resistance strains.
36809_520	Mycobacteroides abscessus strain G169	MabA	WGS	G169	Good	PRJNA488058	SAMN09917546	GCA_003582405.1	QXBF00000000	Shanghai Pulmonary Hospital, Tongji University School of Medicine	WGS	Illumina HiSeq	100x	SPAdes v. 3.11.1			15	5102653	63.9531	2	804970	47		5161	98.4	97	0.1	100		sputum	2017	China	Asia	Shanghai	Human, Homo sapiens	Human	M. abscessus lung disease	Human	collected_by:Shanghai Pulmonary Hospital	Linezolid (LZD) belongs to one of the very few efficacious options for the treatment of infections caused by Mycobacterium abscessus. However, resistance to LZD is emerging among M. abscessus, and knowledge regarding the resistance mechanism is by large unknown. In this study, we sequenced 96 M. abscessus isolates and illustrated the genome features of LZD resistant and non-LZD resistance strains.
36809_522	Mycobacteroides abscessus strain G164	MabA	WGS	G164	Good	PRJNA488058	SAMN09917544	GCA_003582435.1	QXBH00000000	Shanghai Pulmonary Hospital, Tongji University School of Medicine	WGS	Illumina HiSeq	100x	SPAdes v. 3.11.1			9	4927906	64.2467	2	1255952	47		4952	98.4	97	0.1	95		sputum	2017	China	Asia	Shanghai	Human, Homo sapiens	Human	M. abscessus lung disease	Human	collected_by:Shanghai Pulmonary Hospital	Linezolid (LZD) belongs to one of the very few efficacious options for the treatment of infections caused by Mycobacterium abscessus. However, resistance to LZD is emerging among M. abscessus, and knowledge regarding the resistance mechanism is by large unknown. In this study, we sequenced 96 M. abscessus isolates and illustrated the genome features of LZD resistant and non-LZD resistance strains.
36809_523	Mycobacteroides abscessus strain G158	MabA	WGS	G158	Good	PRJNA488058	SAMN09917542	GCA_003582445.1	QXBI00000000	Shanghai Pulmonary Hospital, Tongji University School of Medicine	WGS	Illumina HiSeq	100x	SPAdes v. 3.11.1			44	5222254	64.2188	5	365432	46	1	5307	98.2	96.8	0.1	100		sputum	2017	China	Asia	Shanghai	Human, Homo sapiens	Human	M. abscessus lung disease	Human	collected_by:Shanghai Pulmonary Hospital	Linezolid (LZD) belongs to one of the very few efficacious options for the treatment of infections caused by Mycobacterium abscessus. However, resistance to LZD is emerging among M. abscessus, and knowledge regarding the resistance mechanism is by large unknown. In this study, we sequenced 96 M. abscessus isolates and illustrated the genome features of LZD resistant and non-LZD resistance strains.
36809_524	Mycobacteroides abscessus strain G157	MabM	WGS	G157	Good	PRJNA488058	SAMN09917541	GCA_003582475.1	QXBJ00000000	Shanghai Pulmonary Hospital, Tongji University School of Medicine	WGS	Illumina HiSeq	100x	SPAdes v. 3.11.1			4	4970386	64.2562	2	1877432	46		5041	98.4	97	0.1	95		Bronchoalveolar lavage fluid	2017	China	Asia	Shanghai	Human, Homo sapiens	Human	M. abscessus lung disease	Human	collected_by:Shanghai Pulmonary Hospital	Linezolid (LZD) belongs to one of the very few efficacious options for the treatment of infections caused by Mycobacterium abscessus. However, resistance to LZD is emerging among M. abscessus, and knowledge regarding the resistance mechanism is by large unknown. In this study, we sequenced 96 M. abscessus isolates and illustrated the genome features of LZD resistant and non-LZD resistance strains.
36809_525	Mycobacteroides abscessus strain G155	MabA	WGS	G155	Good	PRJNA488058	SAMN09917539	GCA_003582485.1	QXBK00000000	Shanghai Pulmonary Hospital, Tongji University School of Medicine	WGS	Illumina HiSeq	100x	SPAdes v. 3.11.1			53	5201508	64.0341	8	222115	84		5317	98.3	96.8	0.1	100		sputum	2017	China	Asia	Shanghai	Human, Homo sapiens	Human	M. abscessus lung disease	Human	collected_by:Shanghai Pulmonary Hospital	Linezolid (LZD) belongs to one of the very few efficacious options for the treatment of infections caused by Mycobacterium abscessus. However, resistance to LZD is emerging among M. abscessus, and knowledge regarding the resistance mechanism is by large unknown. In this study, we sequenced 96 M. abscessus isolates and illustrated the genome features of LZD resistant and non-LZD resistance strains.
36809_526	Mycobacteroides abscessus strain G149	MabA	WGS	G149	Good	PRJNA488058	SAMN09917537	GCA_003582525.1	QXBL00000000	Shanghai Pulmonary Hospital, Tongji University School of Medicine	WGS	Illumina HiSeq	100x	SPAdes v. 3.11.1			16	5101698	64.1057	2	1309223	85		5153	98.4	96.9	0.1	95		sputum	2017	China	Asia	Shanghai	Human, Homo sapiens	Human	M. abscessus lung disease	Human	collected_by:Shanghai Pulmonary Hospital	Linezolid (LZD) belongs to one of the very few efficacious options for the treatment of infections caused by Mycobacterium abscessus. However, resistance to LZD is emerging among M. abscessus, and knowledge regarding the resistance mechanism is by large unknown. In this study, we sequenced 96 M. abscessus isolates and illustrated the genome features of LZD resistant and non-LZD resistance strains.
36809_527	Mycobacteroides abscessus strain G143	MabA	WGS	G143	Good	PRJNA488058	SAMN09917534	GCA_003582565.1	QXBN00000000	Shanghai Pulmonary Hospital, Tongji University School of Medicine	WGS	Illumina HiSeq	100x	SPAdes v. 3.11.1			128	5693426	63.7531	9	195851	58	1	5977	98.4	97	0.1	100		sputum	2017	China	Asia	Shanghai	Human, Homo sapiens	Human	M. abscessus lung disease	Human	collected_by:Shanghai Pulmonary Hospital	Linezolid (LZD) belongs to one of the very few efficacious options for the treatment of infections caused by Mycobacterium abscessus. However, resistance to LZD is emerging among M. abscessus, and knowledge regarding the resistance mechanism is by large unknown. In this study, we sequenced 96 M. abscessus isolates and illustrated the genome features of LZD resistant and non-LZD resistance strains.
36809_528	Mycobacteroides abscessus strain G142	MabA	WGS	G142	Good	PRJNA488058	SAMN09917533	GCA_003582575.1	QXBO00000000	Shanghai Pulmonary Hospital, Tongji University School of Medicine	WGS	Illumina HiSeq	100x	SPAdes v. 3.11.1			38	4904725	64.2732	6	342395	47		4913	98.4	97	0.1	95		Bronchoalveolar lavage fluid	2017	China	Asia	Shanghai	Human, Homo sapiens	Human	M. abscessus lung disease	Human	collected_by:Shanghai Pulmonary Hospital	Linezolid (LZD) belongs to one of the very few efficacious options for the treatment of infections caused by Mycobacterium abscessus. However, resistance to LZD is emerging among M. abscessus, and knowledge regarding the resistance mechanism is by large unknown. In this study, we sequenced 96 M. abscessus isolates and illustrated the genome features of LZD resistant and non-LZD resistance strains.
36809_529	Mycobacteroides abscessus strain G146	MabA	WGS	G146	Good	PRJNA488058	SAMN09917536	GCA_003582545.1	QXBM00000000	Shanghai Pulmonary Hospital, Tongji University School of Medicine	WGS	Illumina HiSeq	100x	SPAdes v. 3.11.1			55	5108603	64.0569	10	179321	84		5202	98.3	96.5	0.1	100		Bronchoalveolar lavage fluid	2017	China	Asia	Shanghai	Human, Homo sapiens	Human	M. abscessus lung disease	Human	collected_by:Shanghai Pulmonary Hospital	Linezolid (LZD) belongs to one of the very few efficacious options for the treatment of infections caused by Mycobacterium abscessus. However, resistance to LZD is emerging among M. abscessus, and knowledge regarding the resistance mechanism is by large unknown. In this study, we sequenced 96 M. abscessus isolates and illustrated the genome features of LZD resistant and non-LZD resistance strains.
36809_530	Mycobacteroides abscessus strain G140	MabA	WGS	G140	Good	PRJNA488058	SAMN09917532	GCA_003582605.1	QXBP00000000	Shanghai Pulmonary Hospital, Tongji University School of Medicine	WGS	Illumina HiSeq	100x	SPAdes v. 3.11.1			9	5009681	64.21	2	1304883	47		5005	98.3	97	0.1	100		sputum	2017	China	Asia	Shanghai	Human, Homo sapiens	Human	M. abscessus lung disease	Human	collected_by:Shanghai Pulmonary Hospital	Linezolid (LZD) belongs to one of the very few efficacious options for the treatment of infections caused by Mycobacterium abscessus. However, resistance to LZD is emerging among M. abscessus, and knowledge regarding the resistance mechanism is by large unknown. In this study, we sequenced 96 M. abscessus isolates and illustrated the genome features of LZD resistant and non-LZD resistance strains.
36809_531	Mycobacteroides abscessus strain G139	MabA	WGS	G139	Good	PRJNA488058	SAMN09917531	GCA_003582625.1	QXBQ00000000	Shanghai Pulmonary Hospital, Tongji University School of Medicine	WGS	Illumina HiSeq	100x	SPAdes v. 3.11.1			14	5008114	64.2102	3	558519	47	1	5011	98.3	96.9	0.1	95		Bronchoalveolar lavage fluid	2017	China	Asia	Shanghai	Human, Homo sapiens	Human	M. abscessus lung disease	Human	collected_by:Shanghai Pulmonary Hospital	Linezolid (LZD) belongs to one of the very few efficacious options for the treatment of infections caused by Mycobacterium abscessus. However, resistance to LZD is emerging among M. abscessus, and knowledge regarding the resistance mechanism is by large unknown. In this study, we sequenced 96 M. abscessus isolates and illustrated the genome features of LZD resistant and non-LZD resistance strains.
36809_532	Mycobacteroides abscessus strain G135	MabM	WGS	G135	Good	PRJNA488058	SAMN09917527	GCA_003582655.1	QXBS00000000	Shanghai Pulmonary Hospital, Tongji University School of Medicine	WGS	Illumina HiSeq	100x	SPAdes v. 3.11.1			46	4940776	64.175	7	254938	46	1	4943	98.6	97.3	0.1	95		sputum	2016	China	Asia	Shanghai	Human, Homo sapiens	Human	M. abscessus lung disease	Human	collected_by:Shanghai Pulmonary Hospital	Linezolid (LZD) belongs to one of the very few efficacious options for the treatment of infections caused by Mycobacterium abscessus. However, resistance to LZD is emerging among M. abscessus, and knowledge regarding the resistance mechanism is by large unknown. In this study, we sequenced 96 M. abscessus isolates and illustrated the genome features of LZD resistant and non-LZD resistance strains.
36809_533	Mycobacteroides abscessus strain G134	MabA	WGS	G134	Good	PRJNA488058	SAMN09917526	GCA_003582685.1	QXBT00000000	Shanghai Pulmonary Hospital, Tongji University School of Medicine	WGS	Illumina HiSeq	100x	SPAdes v. 3.11.1			44	5100540	64.1293	7	229925	84		5149	98.4	96.8	0.1	100		sputum	2016	China	Asia	Shanghai	Human, Homo sapiens	Human	M. abscessus lung disease	Human	collected_by:Shanghai Pulmonary Hospital	Linezolid (LZD) belongs to one of the very few efficacious options for the treatment of infections caused by Mycobacterium abscessus. However, resistance to LZD is emerging among M. abscessus, and knowledge regarding the resistance mechanism is by large unknown. In this study, we sequenced 96 M. abscessus isolates and illustrated the genome features of LZD resistant and non-LZD resistance strains.
36809_534	Mycobacteroides abscessus strain G137	MabM	WGS	G137	Good	PRJNA488058	SAMN09917529	GCA_003582645.1	QXBR00000000	Shanghai Pulmonary Hospital, Tongji University School of Medicine	WGS	Illumina HiSeq	100x	SPAdes v. 3.11.1			54	5236933	64.0927	9	194841	85	1	5350	98.4	96.9	0.1	95		sputum	2017	China	Asia	Shanghai	Human, Homo sapiens	Human	M. abscessus lung disease	Human	collected_by:Shanghai Pulmonary Hospital	Linezolid (LZD) belongs to one of the very few efficacious options for the treatment of infections caused by Mycobacterium abscessus. However, resistance to LZD is emerging among M. abscessus, and knowledge regarding the resistance mechanism is by large unknown. In this study, we sequenced 96 M. abscessus isolates and illustrated the genome features of LZD resistant and non-LZD resistance strains.
36809_535	Mycobacteroides abscessus strain G133	MabA	WGS	G133	Good	PRJNA488058	SAMN09917525	GCA_003582705.1	QXBU00000000	Shanghai Pulmonary Hospital, Tongji University School of Medicine	WGS	Illumina HiSeq	100x	SPAdes v. 3.11.1			46	5023337	64.154	8	221485	46	1	5098	98.4	96.5	0.1	100		sputum	2016	China	Asia	Shanghai	Human, Homo sapiens	Human	M. abscessus lung disease	Human	collected_by:Shanghai Pulmonary Hospital	Linezolid (LZD) belongs to one of the very few efficacious options for the treatment of infections caused by Mycobacterium abscessus. However, resistance to LZD is emerging among M. abscessus, and knowledge regarding the resistance mechanism is by large unknown. In this study, we sequenced 96 M. abscessus isolates and illustrated the genome features of LZD resistant and non-LZD resistance strains.
36809_536	Mycobacteroides abscessus strain G128	MabA	WGS	G128	Good	PRJNA488058	SAMN09917522	GCA_003582715.1	QXBV00000000	Shanghai Pulmonary Hospital, Tongji University School of Medicine	WGS	Illumina HiSeq	100x	SPAdes v. 3.11.1			43	5414347	63.9925	8	260714	86		5584	98.2	96.6	0.1	95		sputum	2016	China	Asia	Shanghai	Human, Homo sapiens	Human	M. abscessus lung disease	Human	collected_by:Shanghai Pulmonary Hospital	Linezolid (LZD) belongs to one of the very few efficacious options for the treatment of infections caused by Mycobacterium abscessus. However, resistance to LZD is emerging among M. abscessus, and knowledge regarding the resistance mechanism is by large unknown. In this study, we sequenced 96 M. abscessus isolates and illustrated the genome features of LZD resistant and non-LZD resistance strains.
36809_537	Mycobacteroides abscessus strain G126	MabM	WGS	G126	Good	PRJNA488058	SAMN09917521	GCA_003582745.1	QXBW00000000	Shanghai Pulmonary Hospital, Tongji University School of Medicine	WGS	Illumina HiSeq	100x	SPAdes v. 3.11.1			4	5043564	64.1873	1	2712416	46	1	5107	98.4	97	0.1	100		Bronchoalveolar lavage fluid	2016	China	Asia	Shanghai	Human, Homo sapiens	Human	M. abscessus lung disease	Human	collected_by:Shanghai Pulmonary Hospital	Linezolid (LZD) belongs to one of the very few efficacious options for the treatment of infections caused by Mycobacterium abscessus. However, resistance to LZD is emerging among M. abscessus, and knowledge regarding the resistance mechanism is by large unknown. In this study, we sequenced 96 M. abscessus isolates and illustrated the genome features of LZD resistant and non-LZD resistance strains.
36809_538	Mycobacteroides abscessus strain G125	MabA	WGS	G125	Good	PRJNA488058	SAMN09917520	GCA_003582765.1	QXBX00000000	Shanghai Pulmonary Hospital, Tongji University School of Medicine	WGS	Illumina HiSeq	100x	SPAdes v. 3.11.1			6	4874519	64.2752	2	1544698	47		4800	98.4	97.1	0.1	95		sputum	2016	China	Asia	Shanghai	Human, Homo sapiens	Human	M. abscessus lung disease	Human	collected_by:Shanghai Pulmonary Hospital	Linezolid (LZD) belongs to one of the very few efficacious options for the treatment of infections caused by Mycobacterium abscessus. However, resistance to LZD is emerging among M. abscessus, and knowledge regarding the resistance mechanism is by large unknown. In this study, we sequenced 96 M. abscessus isolates and illustrated the genome features of LZD resistant and non-LZD resistance strains.
36809_539	Mycobacteroides abscessus strain G124	MabM	WGS	G124	Good	PRJNA488058	SAMN09917519	GCA_003582785.1	QXBY00000000	Shanghai Pulmonary Hospital, Tongji University School of Medicine	WGS	Illumina HiSeq	100x	SPAdes v. 3.11.1			8	4726521	64.3129	2	1009024	48	1	4693	98.7	97.3	4.8	100		sputum	2016	China	Asia	Shanghai	Human, Homo sapiens	Human	M. abscessus lung disease	Human	collected_by:Shanghai Pulmonary Hospital	Linezolid (LZD) belongs to one of the very few efficacious options for the treatment of infections caused by Mycobacterium abscessus. However, resistance to LZD is emerging among M. abscessus, and knowledge regarding the resistance mechanism is by large unknown. In this study, we sequenced 96 M. abscessus isolates and illustrated the genome features of LZD resistant and non-LZD resistance strains.
36809_540	Mycobacteroides abscessus strain G123	MabA	WGS	G123	Good	PRJNA488058	SAMN09917518	GCA_003582795.1	QXBZ00000000	Shanghai Pulmonary Hospital, Tongji University School of Medicine	WGS	Illumina HiSeq	100x	SPAdes v. 3.11.1			55	5195842	64.1528	12	153552	47	1	5296	98.3	96.4	0.1	100		sputum	2016	China	Asia	Shanghai	Human, Homo sapiens	Human	M. abscessus lung disease	Human	collected_by:Shanghai Pulmonary Hospital	Linezolid (LZD) belongs to one of the very few efficacious options for the treatment of infections caused by Mycobacterium abscessus. However, resistance to LZD is emerging among M. abscessus, and knowledge regarding the resistance mechanism is by large unknown. In this study, we sequenced 96 M. abscessus isolates and illustrated the genome features of LZD resistant and non-LZD resistance strains.
36809_541	Mycobacteroides abscessus strain G121	MabA	WGS	G121	Good	PRJNA488058	SAMN09917517	GCA_003582825.1	QXCA00000000	Shanghai Pulmonary Hospital, Tongji University School of Medicine	WGS	Illumina HiSeq	100x	SPAdes v. 3.11.1			13	4850760	64.2777	2	1304302	47	1	4787	98.4	97.1	0.1	95		Bronchoalveolar lavage fluid	2016	China	Asia	Shanghai	Human, Homo sapiens	Human	M. abscessus lung disease	Human	collected_by:Shanghai Pulmonary Hospital	Linezolid (LZD) belongs to one of the very few efficacious options for the treatment of infections caused by Mycobacterium abscessus. However, resistance to LZD is emerging among M. abscessus, and knowledge regarding the resistance mechanism is by large unknown. In this study, we sequenced 96 M. abscessus isolates and illustrated the genome features of LZD resistant and non-LZD resistance strains.
36809_542	Mycobacteroides abscessus strain G120	MabA	WGS	G120	Good	PRJNA488058	SAMN09917516	GCA_003582845.1	QXCB00000000	Shanghai Pulmonary Hospital, Tongji University School of Medicine	WGS	Illumina HiSeq	100x	SPAdes v. 3.11.1			11	4851983	64.2767	2	1423110	47		4778	98.4	97.1	0.1	95		sputum	2016	China	Asia	Shanghai	Human, Homo sapiens	Human	M. abscessus lung disease	Human	collected_by:Shanghai Pulmonary Hospital	Linezolid (LZD) belongs to one of the very few efficacious options for the treatment of infections caused by Mycobacterium abscessus. However, resistance to LZD is emerging among M. abscessus, and knowledge regarding the resistance mechanism is by large unknown. In this study, we sequenced 96 M. abscessus isolates and illustrated the genome features of LZD resistant and non-LZD resistance strains.
36809_543	Mycobacteroides abscessus strain G116	MabM	WGS	G116	Good	PRJNA488058	SAMN09917514	GCA_003582855.1	QXCC00000000	Shanghai Pulmonary Hospital, Tongji University School of Medicine	WGS	Illumina HiSeq	100x	SPAdes v. 3.11.1			23	4785068	64.3057	4	433698	46		4814	98.6	97	0.1	95		sputum	2016	China	Asia	Shanghai	Human, Homo sapiens	Human	M. abscessus lung disease	Human	collected_by:Shanghai Pulmonary Hospital	Linezolid (LZD) belongs to one of the very few efficacious options for the treatment of infections caused by Mycobacterium abscessus. However, resistance to LZD is emerging among M. abscessus, and knowledge regarding the resistance mechanism is by large unknown. In this study, we sequenced 96 M. abscessus isolates and illustrated the genome features of LZD resistant and non-LZD resistance strains.
36809_544	Mycobacteroides abscessus strain G115	MabA	WGS	G115	Good	PRJNA488058	SAMN09917513	GCA_003582885.1	QXCD00000000	Shanghai Pulmonary Hospital, Tongji University School of Medicine	WGS	Illumina HiSeq	100x	SPAdes v. 3.11.1			49	4831295	64.2227	9	215240	47		4847	98.4	97.1	0.1	95		Bronchoalveolar lavage fluid	2016	China	Asia	Shanghai	Human, Homo sapiens	Human	M. abscessus lung disease	Human	collected_by:Shanghai Pulmonary Hospital	Linezolid (LZD) belongs to one of the very few efficacious options for the treatment of infections caused by Mycobacterium abscessus. However, resistance to LZD is emerging among M. abscessus, and knowledge regarding the resistance mechanism is by large unknown. In this study, we sequenced 96 M. abscessus isolates and illustrated the genome features of LZD resistant and non-LZD resistance strains.
36809_545	Mycobacteroides abscessus strain G113	MabA	WGS	G113	Good	PRJNA488058	SAMN09917512	GCA_003582895.1	QXCE00000000	Shanghai Pulmonary Hospital, Tongji University School of Medicine	WGS	Illumina HiSeq	100x	SPAdes v. 3.11.1			6	4982859	64.1672	2	1734350	47	1	4982	98.3	97	0.1	95		sputum	2016	China	Asia	Shanghai	Human, Homo sapiens	Human	M. abscessus lung disease	Human	collected_by:Shanghai Pulmonary Hospital	Linezolid (LZD) belongs to one of the very few efficacious options for the treatment of infections caused by Mycobacterium abscessus. However, resistance to LZD is emerging among M. abscessus, and knowledge regarding the resistance mechanism is by large unknown. In this study, we sequenced 96 M. abscessus isolates and illustrated the genome features of LZD resistant and non-LZD resistance strains.
36809_546	Mycobacteroides abscessus strain G110	MabM	WGS	G110	Good	PRJNA488058	SAMN09917510	GCA_003582945.1	QXCG00000000	Shanghai Pulmonary Hospital, Tongji University School of Medicine	WGS	Illumina HiSeq	100x	SPAdes v. 3.11.1			19	5066891	64.1863	1	2617797	47		5123	98.4	97.2	0.1	95		sputum	2016	China	Asia	Shanghai	Human, Homo sapiens	Human	M. abscessus lung disease	Human	collected_by:Shanghai Pulmonary Hospital	Linezolid (LZD) belongs to one of the very few efficacious options for the treatment of infections caused by Mycobacterium abscessus. However, resistance to LZD is emerging among M. abscessus, and knowledge regarding the resistance mechanism is by large unknown. In this study, we sequenced 96 M. abscessus isolates and illustrated the genome features of LZD resistant and non-LZD resistance strains.
36809_547	Mycobacteroides abscessus strain G111	MabA	WGS	G111	Good	PRJNA488058	SAMN09917511	GCA_003582905.1	QXCF00000000	Shanghai Pulmonary Hospital, Tongji University School of Medicine	WGS	Illumina HiSeq	100x	SPAdes v. 3.11.1			10	4865560	64.2368	2	959620	48		4893	98.4	97.1	0.1	100		sputum	2016	China	Asia	Shanghai	Human, Homo sapiens	Human	M. abscessus lung disease	Human	collected_by:Shanghai Pulmonary Hospital	Linezolid (LZD) belongs to one of the very few efficacious options for the treatment of infections caused by Mycobacterium abscessus. However, resistance to LZD is emerging among M. abscessus, and knowledge regarding the resistance mechanism is by large unknown. In this study, we sequenced 96 M. abscessus isolates and illustrated the genome features of LZD resistant and non-LZD resistance strains.
36809_548	Mycobacteroides abscessus strain G109	MabA	WGS	G109	Good	PRJNA488058	SAMN09917509	GCA_003582965.1	QXCH00000000	Shanghai Pulmonary Hospital, Tongji University School of Medicine	WGS	Illumina HiSeq	100x	SPAdes v. 3.11.1			9	5002487	64.0884	3	785108	47	1	4955	98.4	97.2	0.1	100		sputum	2016	China	Asia	Shanghai	Human, Homo sapiens	Human	M. abscessus lung disease	Human	collected_by:Shanghai Pulmonary Hospital	Linezolid (LZD) belongs to one of the very few efficacious options for the treatment of infections caused by Mycobacterium abscessus. However, resistance to LZD is emerging among M. abscessus, and knowledge regarding the resistance mechanism is by large unknown. In this study, we sequenced 96 M. abscessus isolates and illustrated the genome features of LZD resistant and non-LZD resistance strains.
36809_549	Mycobacteroides abscessus strain G108	MabA	WGS	G108	Good	PRJNA488058	SAMN09917508	GCA_003582985.1	QXCI00000000	Shanghai Pulmonary Hospital, Tongji University School of Medicine	WGS	Illumina HiSeq	100x	SPAdes v. 3.11.1			56	5016575	64.1554	10	158159	48		5098	98.4	97	0.1	95		Bronchoalveolar lavage fluid	2016	China	Asia	Shanghai	Human, Homo sapiens	Human	M. abscessus lung disease	Human	collected_by:Shanghai Pulmonary Hospital	Linezolid (LZD) belongs to one of the very few efficacious options for the treatment of infections caused by Mycobacterium abscessus. However, resistance to LZD is emerging among M. abscessus, and knowledge regarding the resistance mechanism is by large unknown. In this study, we sequenced 96 M. abscessus isolates and illustrated the genome features of LZD resistant and non-LZD resistance strains.
36809_550	Mycobacteroides abscessus strain G107	MabM	WGS	G107	Good	PRJNA488058	SAMN09917507	GCA_003583005.1	QXCJ00000000	Shanghai Pulmonary Hospital, Tongji University School of Medicine	WGS	Illumina HiSeq	100x	SPAdes v. 3.11.1			8	4972595	64.1506	1	3876238	46		5055	98.4	97	0.1	100		Bronchoalveolar lavage fluid	2016	China	Asia	Shanghai	Human, Homo sapiens	Human	M. abscessus lung disease	Human	collected_by:Shanghai Pulmonary Hospital	Linezolid (LZD) belongs to one of the very few efficacious options for the treatment of infections caused by Mycobacterium abscessus. However, resistance to LZD is emerging among M. abscessus, and knowledge regarding the resistance mechanism is by large unknown. In this study, we sequenced 96 M. abscessus isolates and illustrated the genome features of LZD resistant and non-LZD resistance strains.
36809_551	Mycobacteroides abscessus strain G106	MabA	WGS	G106	Good	PRJNA488058	SAMN09917506	GCA_003583025.1	QXCK00000000	Shanghai Pulmonary Hospital, Tongji University School of Medicine	WGS	Illumina HiSeq	100x	SPAdes v. 3.11.1			22	4971146	64.2139	5	471532	47		4969	98.4	96.9	0.1	100		sputum	2016	China	Asia	Shanghai	Human, Homo sapiens	Human	M. abscessus lung disease	Human	collected_by:Shanghai Pulmonary Hospital	Linezolid (LZD) belongs to one of the very few efficacious options for the treatment of infections caused by Mycobacterium abscessus. However, resistance to LZD is emerging among M. abscessus, and knowledge regarding the resistance mechanism is by large unknown. In this study, we sequenced 96 M. abscessus isolates and illustrated the genome features of LZD resistant and non-LZD resistance strains.
36809_552	Mycobacteroides abscessus strain G105	MabM	WGS	G105	Good	PRJNA488058	SAMN09917505	GCA_003583035.1	QXCL00000000	Shanghai Pulmonary Hospital, Tongji University School of Medicine	WGS	Illumina HiSeq	100x	SPAdes v. 3.11.1			3	4874123	64.2483	1	4836328	48	1	4864	98.4	97	0.1	95		sputum	2016	China	Asia	Shanghai	Human, Homo sapiens	Human	M. abscessus lung disease	Human	collected_by:Shanghai Pulmonary Hospital	Linezolid (LZD) belongs to one of the very few efficacious options for the treatment of infections caused by Mycobacterium abscessus. However, resistance to LZD is emerging among M. abscessus, and knowledge regarding the resistance mechanism is by large unknown. In this study, we sequenced 96 M. abscessus isolates and illustrated the genome features of LZD resistant and non-LZD resistance strains.
36809_553	Mycobacteroides abscessus strain G104	MabA	WGS	G104	Good	PRJNA488058	SAMN09917504	GCA_003583065.1	QXCM00000000	Shanghai Pulmonary Hospital, Tongji University School of Medicine	WGS	Illumina HiSeq	100x	SPAdes v. 3.11.1			10	5079313	64.0105	2	1195509	49	1	5110	98.4	97	0.1	95		sputum	2016	China	Asia	Shanghai	Human, Homo sapiens	Human	M. abscessus lung disease	Human	collected_by:Shanghai Pulmonary Hospital	Linezolid (LZD) belongs to one of the very few efficacious options for the treatment of infections caused by Mycobacterium abscessus. However, resistance to LZD is emerging among M. abscessus, and knowledge regarding the resistance mechanism is by large unknown. In this study, we sequenced 96 M. abscessus isolates and illustrated the genome features of LZD resistant and non-LZD resistance strains.
36809_554	Mycobacteroides abscessus strain G102	MabA	WGS	G102	Good	PRJNA488058	SAMN09917503	GCA_003583085.1	QXCN00000000	Shanghai Pulmonary Hospital, Tongji University School of Medicine	WGS	Illumina HiSeq	100x	SPAdes v. 3.11.1			31	5417559	63.9937	5	352149	86	1	5574	98.3	96.7	0.1	100		sputum	2016	China	Asia	Shanghai	Human, Homo sapiens	Human	M. abscessus lung disease	Human	collected_by:Shanghai Pulmonary Hospital	Linezolid (LZD) belongs to one of the very few efficacious options for the treatment of infections caused by Mycobacterium abscessus. However, resistance to LZD is emerging among M. abscessus, and knowledge regarding the resistance mechanism is by large unknown. In this study, we sequenced 96 M. abscessus isolates and illustrated the genome features of LZD resistant and non-LZD resistance strains.
36809_582	Mycobacteroides abscessus strain GZ002 (R) strain GZ002 (R) strain GZ0 1	MabA	Complete	GZ0 1	Good	PRJNA495001	SAMN10188242	GCA_004027995.1	CP034191	Guangzhou Institutes of Biomedicine and Health , Chinese Academy of Sciences (CAS)	Complete	PacBio	100.0x	GS De Novo Assembler v. 7/06/2018			1	5075529	64.1851		5075529	46	2	5078	98.2	96.5					2015-04-16	China	Asia	Guangdong	Human, Homo sapiens	Human	pulmonary	Human	collected_by:Guangzhou chest hospital	Mycobacterium abscessus is a nontuberculous mycobacteria (NTM) causes pulmonary infection in human. The treatment of this emerging pathogen is a major challenge because it is resistant to most of the antituberculous drugs and most of the antimicrobial agents. We obtained a Mycobacterium abscessus clinical isolate from the patient have the pulmonary infection in south China. This clinical isolate …
36809_583	Mycobacteroides abscessus strain GZ002-S	MabA	Complete	GZ002	Good	PRJNA504433	SAMN10391661	GCA_004028015.1	CP034181,CP034180	Guangzhou Institutes of Biomedicine and Health , Chinese Academy of Sciences (CAS)	Complete	PacBio	100.0x	HGAP v. version 4.0		1	2	5082434	64.1445		5067231	47	1	5081	98.2	96.8					2015-04-16	China	Asia	Guangdong	Human, Homo sapiens	Human	pulmonary	Human	collected_by:Guangzhou chest hospital	Mycobacterium abscessus causes pulmonary infections in human. The treatment of this emerging pathogen is a major challenge because it is resistant to most of the effective drugs along with disinfectants. It is very important to study the genetic composition of this emerging pathogen. Therefore, we have sequenced the whole genome of Mycobacterium abscessus clinical isolate showing smooth colony mo…
36809_633	Mycobacteroides abscessus strain 1322-S0	MabA	WGS	1322-S0	Good	PRJNA623500	SAMN14548548	GCA_012845855.1	JABAOK000000000	Huashan Hospital, Fudan University	WGS	Illumina MiSeq; Oxford Nanopore GridION	140.0x	SPAdes v. April-2020			3	5294967	64.1601	1	4206425	83	2	5364	97.7	96.5				isolated from a patient with respiratory tract infection	2019	China	Asia	Shanghai	Human, Homo sapiens	Human	Mycobacterium abscessus Infection	Human	collected_by:Huashan Hospital, Fudan University, Shanghai, China	Mycobacterium abscessus isolated from a patient with respiratory tract infection
36809_930	Mycobacteroides abscessus 759	MabA	WGS	759	Good	PRJNA832057	SAMN27861825	GCA_024389625.1	JAMLBE000000000		WGS	Illumina NovaSeq	156x	SOAPdenovo v. 3.14.0			304	5124216	64.21	26	51862	53	2	5355	98.5	95.9	3.7	99.8		other	2014	China	Asia	Shanghai	Homo sapiens	Human	Mycobacterium Infections, Nontuberculous	Human	collected_by:Department of Laboratory Medicine, Ruijin Hospital, Shanghai Jiao Tong University School of Medicine
36809_931	Mycobacteroides abscessus 811	MabA	WGS	811	Good	PRJNA832057	SAMN27861824	GCA_024389635.1	JAMLBF000000000		WGS	Illumina NovaSeq	176x	SOAPdenovo v. 3.14.0			45	4863476	64.2691	8	212264	47	2	4799	98.6	97.6		100		bronchoalveolar lavage fluid	2015	China	Asia	Shanghai	Homo sapiens	Human	Mycobacterium Infections, Nontuberculous	Human	collected_by:Department of Laboratory Medicine, Ruijin Hospital, Shanghai Jiao Tong University School of Medicine
36809_932	Mycobacteroides abscessus 1051	MabM	WGS	1051	Good	PRJNA832057	SAMN27861822	GCA_024389645.1	JAMLBH000000000		WGS	Illumina NovaSeq	167x	SOAPdenovo v. 3.14.0			18	5164326	64.1159	3	769210	46	2	5258	98.5	97.6		100		sputum	2015	China	Asia	Shanghai	Homo sapiens	Human	Mycobacterium Infections, Nontuberculous	Human	collected_by:Department of Laboratory Medicine, Ruijin Hospital, Shanghai Jiao Tong University School of Medicine
36809_933	Mycobacteroides abscessus 975	MabM	WGS	975	Good	PRJNA832057	SAMN27861823	GCA_024389665.1	JAMLBG000000000		WGS	Illumina NovaSeq	151x	SOAPdenovo v. 3.14.0			18	4991471	64.1393	4	477051	47	2	5039	98.4	97.4	0.1	100		bronchoalveolar lavage fluid	2015	China	Asia	Shanghai	Homo sapiens	Human	Mycobacterium Infections, Nontuberculous	Human	collected_by:Department of Laboratory Medicine, Ruijin Hospital, Shanghai Jiao Tong University School of Medicine
36809_934	Mycobacteroides abscessus 1260	MabM	WGS	1260	Good	PRJNA832057	SAMN27861820	GCA_024389725.1	JAMLBJ000000000		WGS	Illumina NovaSeq	174x	SOAPdenovo v. 3.14.0			7	4837341	64.215	3	762150	46	2	4852	98.5	97.6	0.1	100		sputum	2015	China	Asia	Shanghai	Homo sapiens	Human	Mycobacterium Infections, Nontuberculous	Human	collected_by:Department of Laboratory Medicine, Ruijin Hospital, Shanghai Jiao Tong University School of Medicine
36809_935	Mycobacteroides abscessus 1197	MabM	WGS	1197	Good	PRJNA832057	SAMN27861821	GCA_024389705.1	JAMLBI000000000		WGS	Illumina NovaSeq	140x	SOAPdenovo v. 3.14.0			20	4964236	64.183	4	500191	46	3	4987	98.5	97.6	0.1	100		sputum	2015	China	Asia	Shanghai	Homo sapiens	Human	Mycobacterium Infections, Nontuberculous	Human	collected_by:Department of Laboratory Medicine, Ruijin Hospital, Shanghai Jiao Tong University School of Medicine
36809_936	Mycobacteroides abscessus 1264	MabM	WGS	1264	Good	PRJNA832057	SAMN27861819	GCA_024389735.1	JAMLBK000000000		WGS	Illumina NovaSeq	210x	SOAPdenovo v. 3.14.0			31	4862172	64.1403	6	361047	47	2	4855	98.5	97.6		100		bronchoalveolar lavage fluid	2015	China	Asia	Shanghai	Homo sapiens	Human	Mycobacterium Infections, Nontuberculous	Human	collected_by:Department of Laboratory Medicine, Ruijin Hospital, Shanghai Jiao Tong University School of Medicine
36809_937	Mycobacteroides abscessus 1279	MabA	WGS	1279	Good	PRJNA832057	SAMN27861818	GCA_024389745.1	JAMLBL000000000		WGS	Illumina NovaSeq	173x	SOAPdenovo v. 3.14.0			23	4909233	64.1601	4	618729	47	2	4877	98.6	97.8		100		sputum	2015	China	Asia	Shanghai	Homo sapiens	Human	Mycobacterium Infections, Nontuberculous	Human	collected_by:Department of Laboratory Medicine, Ruijin Hospital, Shanghai Jiao Tong University School of Medicine
36809_938	Mycobacteroides abscessus 1370	MabA	WGS	1370	Good	PRJNA832057	SAMN27861817	GCA_024389755.1	JAMLBM000000000		WGS	Illumina NovaSeq	140x	SOAPdenovo v. 3.14.0			33	4989148	64.265	5	277941	47	3	4963	98.6	97.6		100		other	2015	China	Asia	Shanghai	Homo sapiens	Human	Mycobacterium Infections, Nontuberculous	Human	collected_by:Department of Laboratory Medicine, Ruijin Hospital, Shanghai Jiao Tong University School of Medicine
36809_939	Mycobacteroides abscessus 1424	MabA	WGS	1424	Good	PRJNA832057	SAMN27861816	GCA_024389805.1	JAMLBN000000000		WGS	Illumina NovaSeq	152x	SOAPdenovo v. 3.14.0			34	5083271	64.2294	9	256095	47	2	5073	98.6	97.6		100		bronchoalveolar lavage fluid	2015	China	Asia	Shanghai	Homo sapiens	Human	Mycobacterium Infections, Nontuberculous	Human	collected_by:Department of Laboratory Medicine, Ruijin Hospital, Shanghai Jiao Tong University School of Medicine
36809_940	Mycobacteroides abscessus 1426	MabM	WGS	1426	Good	PRJNA832057	SAMN27861815	GCA_024389825.1	JAMLBO000000000		WGS	Illumina NovaSeq	143x	SOAPdenovo v. 3.14.0			424	5185291	64.2248	48	30288	56	3	5482	98.4	93.9	7.2	99.9		bronchoalveolar lavage fluid	2015	China	Asia	Shanghai	Homo sapiens	Human	Mycobacterium Infections, Nontuberculous	Human	collected_by:Department of Laboratory Medicine, Ruijin Hospital, Shanghai Jiao Tong University School of Medicine
36809_941	Mycobacteroides abscessus 1755	MabA	WGS	1755	Good	PRJNA832057	SAMN27861812	GCA_024389835.1	JAMLBR000000000		WGS	Illumina NovaSeq	177x	SOAPdenovo v. 3.14.0			573	5100974	64.2413	128	11820	53	2	5524	98.3	92.1	11.6	99.1		sputum	2016	China	Asia	Shanghai	Homo sapiens	Human	Mycobacterium Infections, Nontuberculous	Human	collected_by:Department of Laboratory Medicine, Ruijin Hospital, Shanghai Jiao Tong University School of Medicine
36809_942	Mycobacteroides abscessus 1772	MabA	WGS	1772	Good	PRJNA832057	SAMN27861811	GCA_024389865.1	JAMLBS000000000		WGS	Illumina NovaSeq	179x	SOAPdenovo v. 3.14.0			40	4892177	64.2767	7	290841	47	2	4866	98.5	97.6		100		bronchoalveolar lavage fluid	2016	China	Asia	Shanghai	Homo sapiens	Human	Mycobacterium Infections, Nontuberculous	Human	collected_by:Department of Laboratory Medicine, Ruijin Hospital, Shanghai Jiao Tong University School of Medicine
36809_943	Mycobacteroides abscessus 1509	MabM	WGS	1509	Good	PRJNA832057	SAMN27861813	GCA_024389885.1	JAMLBQ000000000		WGS	Illumina NovaSeq	163x	SOAPdenovo v. 3.14.0			71	4782751	64.3016	13	146348	47	2	4765	98.3	97.4		99.9		bronchoalveolar lavage fluid	2015	China	Asia	Shanghai	Homo sapiens	Human	Mycobacterium Infections, Nontuberculous	Human	collected_by:Department of Laboratory Medicine, Ruijin Hospital, Shanghai Jiao Tong University School of Medicine
36809_944	Mycobacteroides abscessus 1488	MabA	WGS	1488	Good	PRJNA832057	SAMN27861814	GCA_024389875.1	JAMLBP000000000		WGS	Illumina NovaSeq	136x	SOAPdenovo v. 3.14.0			23	5209315	64.2229	4	659136	46	2	5264	98.1	97.1		100		bronchoalveolar lavage fluid	2015	China	Asia	Shanghai	Homo sapiens	Human	Mycobacterium Infections, Nontuberculous	Human	collected_by:Department of Laboratory Medicine, Ruijin Hospital, Shanghai Jiao Tong University School of Medicine
36809_945	Mycobacteroides abscessus 1773	MabA	WGS	1773	Good	PRJNA832057	SAMN27861810	GCA_024389925.1	JAMLBT000000000		WGS	Illumina NovaSeq	168x	SOAPdenovo v. 3.14.0			17	4972875	64.138	4	541300	47	2	4925	98.6	97.7		100		sputum	2016	China	Asia	Shanghai	Homo sapiens	Human	Mycobacterium Infections, Nontuberculous	Human	collected_by:Department of Laboratory Medicine, Ruijin Hospital, Shanghai Jiao Tong University School of Medicine
36809_946	Mycobacteroides abscessus 1836	MabM	WGS	1836	Good	PRJNA832057	SAMN27861806	GCA_024389955.1	JAMLBX000000000		WGS	Illumina NovaSeq	182x	SOAPdenovo v. 3.14.0			13	4921772	64.2348	3	845272	50	2	4889	98.5	97.6	0.1	100		sputum	2016	China	Asia	Shanghai	Homo sapiens	Human	Mycobacterium Infections, Nontuberculous	Human	collected_by:Department of Laboratory Medicine, Ruijin Hospital, Shanghai Jiao Tong University School of Medicine
36809_947	Mycobacteroides abscessus 1779	MabM	WGS	1779	Good	PRJNA832057	SAMN27861809	GCA_024389945.1	JAMLBU000000000		WGS	Illumina NovaSeq	162x	SOAPdenovo v. 3.14.0			17	4998071	64.1398	3	804888	48	2	5000	98.5	97.4		100		sputum	2016	China	Asia	Shanghai	Homo sapiens	Human	Mycobacterium Infections, Nontuberculous	Human	collected_by:Department of Laboratory Medicine, Ruijin Hospital, Shanghai Jiao Tong University School of Medicine
36809_948	Mycobacteroides abscessus 1784	MabA	WGS	1784	Good	PRJNA832057	SAMN27861807	GCA_024389985.1	JAMLBW000000000		WGS	Illumina NovaSeq	143x	SOAPdenovo v. 3.14.0			41	5366065	64.0068	5	379374	46	2	5459	98.1	97.1		100		sputum	2016	China	Asia	Shanghai	Homo sapiens	Human	Mycobacterium Infections, Nontuberculous	Human	collected_by:Department of Laboratory Medicine, Ruijin Hospital, Shanghai Jiao Tong University School of Medicine
36809_949	Mycobacteroides abscessus 1837	MabA	WGS	1837	Good	PRJNA832057	SAMN27861805	GCA_024390025.1	JAMLBY000000000		WGS	Illumina NovaSeq	169x	SOAPdenovo v. 3.14.0			39	5004621	64.0216	4	463253	47	2	5056	98.5	97.6		100		sputum	2016	China	Asia	Shanghai	Homo sapiens	Human	Mycobacterium Infections, Nontuberculous	Human	collected_by:Department of Laboratory Medicine, Ruijin Hospital, Shanghai Jiao Tong University School of Medicine
36809_950	Mycobacteroides abscessus 1782	MabA	WGS	1782	Good	PRJNA832057	SAMN27861808	GCA_024389995.1	JAMLBV000000000		WGS	Illumina NovaSeq	153x	SOAPdenovo v. 3.14.0			34	5021645	64.1507	7	296287	46	2	5024	98.5	97.6		100		bronchoalveolar lavage fluid	2016	China	Asia	Shanghai	Homo sapiens	Human	Mycobacterium Infections, Nontuberculous	Human	collected_by:Department of Laboratory Medicine, Ruijin Hospital, Shanghai Jiao Tong University School of Medicine
36809_951	Mycobacteroides abscessus 1854	MabM	WGS	1854	Good	PRJNA832057	SAMN27861801	GCA_024390065.1	JAMLCC000000000		WGS	Illumina NovaSeq	170x	SOAPdenovo v. 3.14.0			13	4749956	64.2911	3	681457	46	2	4695	98.5	97.6		100		sputum	2016	China	Asia	Shanghai	Homo sapiens	Human	Mycobacterium Infections, Nontuberculous	Human	collected_by:Department of Laboratory Medicine, Ruijin Hospital, Shanghai Jiao Tong University School of Medicine
36809_952	Mycobacteroides abscessus 1842	MabM	WGS	1842	Good	PRJNA832057	SAMN27861804	GCA_024390045.1	JAMLBZ000000000		WGS	Illumina NovaSeq	145x	SOAPdenovo v. 3.14.0			19	4942953	64.2117	3	476971	46	2	4930	98.5	97.4		100		bronchoalveolar lavage fluid	2016	China	Asia	Shanghai	Homo sapiens	Human	Mycobacterium Infections, Nontuberculous	Human	collected_by:Department of Laboratory Medicine, Ruijin Hospital, Shanghai Jiao Tong University School of Medicine
36809_953	Mycobacteroides abscessus 1847	MabA	WGS	1847	Good	PRJNA832057	SAMN27861803	GCA_024390105.1	JAMLCA000000000		WGS	Illumina NovaSeq	145x	SOAPdenovo v. 3.14.0			29	5117161	63.976	4	372681	47	2	5093	98.6	97.7		100		bronchoalveolar lavage fluid	2016	China	Asia	Shanghai	Homo sapiens	Human	Mycobacterium Infections, Nontuberculous	Human	collected_by:Department of Laboratory Medicine, Ruijin Hospital, Shanghai Jiao Tong University School of Medicine
36809_954	Mycobacteroides abscessus 1848	MabM	WGS	1848	Good	PRJNA832057	SAMN27861802	GCA_024390085.1	JAMLCB000000000		WGS	Illumina NovaSeq	168x	SOAPdenovo v. 3.14.0			19	4943694	64.2123	3	477185	46	2	4929	98.5	97.4		100		bronchoalveolar lavage fluid	2016	China	Asia	Shanghai	Homo sapiens	Human	Mycobacterium Infections, Nontuberculous	Human	collected_by:Department of Laboratory Medicine, Ruijin Hospital, Shanghai Jiao Tong University School of Medicine
36809_955	Mycobacteroides abscessus 1855	MabM	WGS	1855	Good	PRJNA832057	SAMN27861800	GCA_024390125.1	JAMLCD000000000		WGS	Illumina NovaSeq	181x	SOAPdenovo v. 3.14.0			13	4785100	64.2896	2	682074	46	2	4720	98.5	97.6	1.5	100		sputum	2016	China	Asia	Shanghai	Homo sapiens	Human	Mycobacterium Infections, Nontuberculous	Human	collected_by:Department of Laboratory Medicine, Ruijin Hospital, Shanghai Jiao Tong University School of Medicine
36809_956	Mycobacteroides abscessus 2427	MabM	WGS	2427	Good	PRJNA832057	SAMN27861797	GCA_024390145.1	JAMLCG000000000		WGS	Illumina NovaSeq	241x	SOAPdenovo v. 3.14.0			16	5319693	64.1962	3	489009	50	4	5309	98.5	95.3	7.3	100		bronchoalveolar lavage fluid	2016	China	Asia	Shanghai	Homo sapiens	Human	Mycobacterium Infections, Nontuberculous	Human	collected_by:Department of Laboratory Medicine, Ruijin Hospital, Shanghai Jiao Tong University School of Medicine
36809_957	Mycobacteroides abscessus 1856	MabM	WGS	1856	Good	PRJNA832057	SAMN27861799	GCA_024390155.1	JAMLCE000000000		WGS	Illumina NovaSeq	168x	SOAPdenovo v. 3.14.0			13	4745180	64.2907	2	869359	46	2	4693	98.5	97.6		100		sputum	2016	China	Asia	Shanghai	Homo sapiens	Human	Mycobacterium Infections, Nontuberculous	Human	collected_by:Department of Laboratory Medicine, Ruijin Hospital, Shanghai Jiao Tong University School of Medicine
36809_958	Mycobacteroides abscessus 2431	MabA	WGS	2431	Good	PRJNA832057	SAMN27861795	GCA_024390195.1	JAMLCI000000000		WGS	Illumina NovaSeq	190x	SOAPdenovo v. 3.14.0			34	5147557	64.1802	5	374583	47	2	5151	98.5	97.6		100		sputum	2016	China	Asia	Shanghai	Homo sapiens	Human	Mycobacterium Infections, Nontuberculous	Human	collected_by:Department of Laboratory Medicine, Ruijin Hospital, Shanghai Jiao Tong University School of Medicine
36809_959	Mycobacteroides abscessus 1857	MabA	WGS	1857	Good	PRJNA832057	SAMN27861798	GCA_024390185.1	JAMLCF000000000		WGS	Illumina NovaSeq	157x	SOAPdenovo v. 3.14.0			28	5111616	63.9656	3	681896	47	2	5088	98.6	97.7		100		sputum	2016	China	Asia	Shanghai	Homo sapiens	Human	Mycobacterium Infections, Nontuberculous	Human	collected_by:Department of Laboratory Medicine, Ruijin Hospital, Shanghai Jiao Tong University School of Medicine
36809_960	Mycobacteroides abscessus 1859	MabA	WGS	1859	Good	PRJNA832057	SAMN27861796	GCA_024390225.1	JAMLCH000000000		WGS	Illumina NovaSeq	154x	SOAPdenovo v. 3.14.0			29	5088736	64.0078	4	446116	47	3	5050	98.6	97.7		100		bronchoalveolar lavage fluid	2016	China	Asia	Shanghai	Homo sapiens	Human	Mycobacterium Infections, Nontuberculous	Human	collected_by:Department of Laboratory Medicine, Ruijin Hospital, Shanghai Jiao Tong University School of Medicine
36809_961	Mycobacteroides abscessus 2459	MabM	WGS	2459	Good	PRJNA832057	SAMN27861793	GCA_024390245.1	JAMLCK000000000		WGS	Illumina NovaSeq	208x	SOAPdenovo v. 3.14.0			4	4511797	64.0923	2	1450711	59	2	4541	96.9	95.9		94.7		bronchoalveolar lavage fluid	2016	China	Asia	Shanghai	Homo sapiens	Human	Mycobacterium Infections, Nontuberculous	Human	collected_by:Department of Laboratory Medicine, Ruijin Hospital, Shanghai Jiao Tong University School of Medicine
36809_962	Mycobacteroides abscessus 1877	MabA	WGS	1877	Good	PRJNA832057	SAMN27861792	GCA_024390265.1	JAMLCL000000000		WGS	Illumina NovaSeq	150x	SOAPdenovo v. 3.14.0			35	5422254	63.8927	4	548830	48	2	5525	98.5	97.6		100		sputum	2016	China	Asia	Shanghai	Homo sapiens	Human	Mycobacterium Infections, Nontuberculous	Human	collected_by:Department of Laboratory Medicine, Ruijin Hospital, Shanghai Jiao Tong University School of Medicine
36809_963	Mycobacteroides abscessus 1884	MabA	WGS	1884	Good	PRJNA832057	SAMN27861790	GCA_024390295.1	JAMLCN000000000		WGS	Illumina NovaSeq	136x	SOAPdenovo v. 3.14.0			32	4887961	64.1613	5	399104	46	3	4843	98.5	97.6		100		sputum	2016	China	Asia	Shanghai	Homo sapiens	Human	Mycobacterium Infections, Nontuberculous	Human	collected_by:Department of Laboratory Medicine, Ruijin Hospital, Shanghai Jiao Tong University School of Medicine
36809_964	Mycobacteroides abscessus 1870	MabA	WGS	1870	Good	PRJNA832057	SAMN27861794	GCA_024390275.1	JAMLCJ000000000		WGS	Illumina NovaSeq	152x	SOAPdenovo v. 3.14.0			270	5200714	63.9654	37	38835	49	2	5372	98.7	95.8	5.5	99.8		bronchoalveolar lavage fluid	2016	China	Asia	Shanghai	Homo sapiens	Human	Mycobacterium Infections, Nontuberculous	Human	collected_by:Department of Laboratory Medicine, Ruijin Hospital, Shanghai Jiao Tong University School of Medicine
36809_965	Mycobacteroides abscessus 2480	MabA	WGS	2480	Good	PRJNA832057	SAMN27861791	GCA_024390315.1	JAMLCM000000000		WGS	Illumina NovaSeq	226x	SOAPdenovo v. 3.14.0			37	4967719	64.2133	7	268014	46	2	4938	98.6	97.6	0.1	100		bronchoalveolar lavage fluid	2016	China	Asia	Shanghai	Homo sapiens	Human	Mycobacterium Infections, Nontuberculous	Human	collected_by:Department of Laboratory Medicine, Ruijin Hospital, Shanghai Jiao Tong University School of Medicine
36809_966	Mycobacteroides abscessus 2497	MabM	WGS	2497	Good	PRJNA832057	SAMN27861789	GCA_024390325.1	JAMLCO000000000		WGS	Illumina NovaSeq	206x	SOAPdenovo v. 3.14.0			41	4880077	64.2497	8	283142	48	2	4901	98.6	97.5		100		bronchoalveolar lavage fluid	2016	China	Asia	Shanghai	Homo sapiens	Human	Mycobacterium Infections, Nontuberculous	Human	collected_by:Department of Laboratory Medicine, Ruijin Hospital, Shanghai Jiao Tong University School of Medicine
36809_967	Mycobacteroides abscessus 1889	MabA	WGS	1889	Good	PRJNA832057	SAMN27861788	GCA_024390365.1	JAMLCP000000000		WGS	Illumina NovaSeq	188x	SOAPdenovo v. 3.14.0			18	4653001	64.3106	3	662395	46	2	4564	98.5	97.7		100		other	2016	China	Asia	Shanghai	Homo sapiens	Human	Mycobacterium Infections, Nontuberculous	Human	collected_by:Department of Laboratory Medicine, Ruijin Hospital, Shanghai Jiao Tong University School of Medicine
36809_968	Mycobacteroides abscessus 2543	MabA	WGS	2543	Good	PRJNA832057	SAMN27861785	GCA_024390385.1	JAMLCS000000000		WGS	Illumina NovaSeq	173x	SOAPdenovo v. 3.14.0			18	5073221	64.1351	3	691740	46	2	5040	98.6	97.6		100		bronchoalveolar lavage fluid	2016	China	Asia	Shanghai	Homo sapiens	Human	Mycobacterium Infections, Nontuberculous	Human	collected_by:Department of Laboratory Medicine, Ruijin Hospital, Shanghai Jiao Tong University School of Medicine
36809_969	Mycobacteroides abscessus 2536	MabA	WGS	2536	Good	PRJNA832057	SAMN27861787	GCA_024390405.1	JAMLCQ000000000		WGS	Illumina NovaSeq	176x	SOAPdenovo v. 3.14.0			28	4830074	64.2513	5	311102	46	2	4789	98.5	97.7	0.2	99.9		bronchoalveolar lavage fluid	2016	China	Asia	Shanghai	Homo sapiens	Human	Mycobacterium Infections, Nontuberculous	Human	collected_by:Department of Laboratory Medicine, Ruijin Hospital, Shanghai Jiao Tong University School of Medicine
36809_970	Mycobacteroides abscessus 1890	MabA	WGS	1890	Good	PRJNA832057	SAMN27861786	GCA_024390425.1	JAMLCR000000000		WGS	Illumina NovaSeq	148x	SOAPdenovo v. 3.14.0			40	5362391	64.0098	6	268692	46	2	5455	98.1	97.1	0.1	100		sputum	2016	China	Asia	Shanghai	Homo sapiens	Human	Mycobacterium Infections, Nontuberculous	Human	collected_by:Department of Laboratory Medicine, Ruijin Hospital, Shanghai Jiao Tong University School of Medicine
36809_971	Mycobacteroides abscessus 1891	MabA	WGS	1891	Good	PRJNA832057	SAMN27861784	GCA_024390445.1	JAMLCT000000000		WGS	Illumina NovaSeq	175x	SOAPdenovo v. 3.14.0			219	4852493	64.2768	22	71255	50	2	4934	98.6	96.9	1	100		sputum	2016	China	Asia	Shanghai	Homo sapiens	Human	Mycobacterium Infections, Nontuberculous	Human	collected_by:Department of Laboratory Medicine, Ruijin Hospital, Shanghai Jiao Tong University School of Medicine
36809_972	Mycobacteroides abscessus 2556	MabA	WGS	2556	Good	PRJNA832057	SAMN27861783	GCA_024390465.1	JAMLCU000000000		WGS	Illumina NovaSeq	207x	SOAPdenovo v. 3.14.0			34	5265944	64.217	5	429825	46	2	5343	98.1	97.1		100		sputum	2016	China	Asia	Shanghai	Homo sapiens	Human	Mycobacterium Infections, Nontuberculous	Human	collected_by:Department of Laboratory Medicine, Ruijin Hospital, Shanghai Jiao Tong University School of Medicine
36809_973	Mycobacteroides abscessus 1915	MabA	WGS	1915	Good	PRJNA832057	SAMN27861782	GCA_024390485.1	JAMLCV000000000		WGS	Illumina NovaSeq	124x	SOAPdenovo v. 3.14.0			25	4900482	64.1448	4	396272	47	2	4831	98.5	97.8		99.9		sputum	2016	China	Asia	Shanghai	Homo sapiens	Human	Mycobacterium Infections, Nontuberculous	Human	collected_by:Department of Laboratory Medicine, Ruijin Hospital, Shanghai Jiao Tong University School of Medicine
36809_974	Mycobacteroides abscessus 2573	MabA	WGS	2573	Good	PRJNA832057	SAMN27861781	GCA_024390525.1	JAMLCW000000000		WGS	Illumina NovaSeq	226x	SOAPdenovo v. 3.14.0			38	5271708	63.9953	5	303591	83	2	5295	98.5	97.4		100		sputum	2016	China	Asia	Shanghai	Homo sapiens	Human	Mycobacterium Infections, Nontuberculous	Human	collected_by:Department of Laboratory Medicine, Ruijin Hospital, Shanghai Jiao Tong University School of Medicine
36809_975	Mycobacteroides abscessus 1931	MabA	WGS	1931	Good	PRJNA832057	SAMN27861780	GCA_024390505.1	JAMLCX000000000		WGS	Illumina NovaSeq	118x	SOAPdenovo v. 3.14.0			51	5393143	64.1224	9	201143	83	2	5512	98.6	97.4		100		other	2016	China	Asia	Shanghai	Homo sapiens	Human	Mycobacterium Infections, Nontuberculous	Human	collected_by:Department of Laboratory Medicine, Ruijin Hospital, Shanghai Jiao Tong University School of Medicine
36809_976	Mycobacteroides abscessus 1941	MabA	WGS	1941	Good	PRJNA832057	SAMN27861779	GCA_024390565.1	JAMLCY000000000		WGS	Illumina NovaSeq	131x	SOAPdenovo v. 3.14.0			44	5392362	64.115	9	204578	83	2	5517	98.6	97.4		100		bronchoalveolar lavage fluid	2016	China	Asia	Shanghai	Homo sapiens	Human	Mycobacterium Infections, Nontuberculous	Human	collected_by:Department of Laboratory Medicine, Ruijin Hospital, Shanghai Jiao Tong University School of Medicine
36809_977	Mycobacteroides abscessus 5L175	MabA	WGS	5L175	Good	PRJNA832057	SAMN27861778	GCA_024390545.1	JAMLCZ000000000		WGS	Illumina NovaSeq	247x	SOAPdenovo v. 3.14.0			24	4998416	64.1767	5	345530	47	2	4950	98.6	97.7		100		other	2016	China	Asia	Shanghai	Homo sapiens	Human	Mycobacterium Infections, Nontuberculous	Human	collected_by:Department of Laboratory Medicine, Ruijin Hospital, Shanghai Jiao Tong University School of Medicine
36809_978	Mycobacteroides abscessus 2033	MabA	WGS	2033	Good	PRJNA832057	SAMN27861777	GCA_024390605.1	JAMLJS000000000		WGS	Illumina NovaSeq	157x	SPAdes v. 3.14.0			190	4976427	64.2709	6	261500	52	5	4967	98.5	92.3	8.6	100		sputum	2016	China	Asia	Shanghai	Homo sapiens	Human	Mycobacterium Infections, Nontuberculous	Human	collected_by:Department of Laboratory Medicine, Ruijin Hospital, Shanghai Jiao Tong University School of Medicine
36809_979	Mycobacteroides abscessus 2036	MabA	WGS	2036	Good	PRJNA832057	SAMN27861776	GCA_024390585.1	JAMLDA000000000		WGS	Illumina NovaSeq	152x	SOAPdenovo v. 3.14.0			28	4961712	63.9978	4	415461	47	2	4935	98.5	97.6		100		sputum	2016	China	Asia	Shanghai	Homo sapiens	Human	Mycobacterium Infections, Nontuberculous	Human	collected_by:Department of Laboratory Medicine, Ruijin Hospital, Shanghai Jiao Tong University School of Medicine
36809_980	Mycobacteroides abscessus 2048	MabA	WGS	2048	Good	PRJNA832057	SAMN27861775	GCA_024390625.1	JAMLDB000000000		WGS	Illumina NovaSeq	153x	SOAPdenovo v. 3.14.0			49	5322372	64.0208	7	267629	84	2	5439	98.5	97.3		100		sputum	2016	China	Asia	Shanghai	Homo sapiens	Human	Mycobacterium Infections, Nontuberculous	Human	collected_by:Department of Laboratory Medicine, Ruijin Hospital, Shanghai Jiao Tong University School of Medicine
36809_981	Mycobacteroides abscessus 2088	MabA	WGS	2088	Good	PRJNA832057	SAMN27861774	GCA_024390635.1	JAMLDC000000000		WGS	Illumina NovaSeq	156x	SOAPdenovo v. 3.14.0			15	4967598	64.1584	3	730995	47	2	4912	98.6	97.6		100		sputum	2016	China	Asia	Shanghai	Homo sapiens	Human	Mycobacterium Infections, Nontuberculous	Human	collected_by:Department of Laboratory Medicine, Ruijin Hospital, Shanghai Jiao Tong University School of Medicine
36809_982	Mycobacteroides abscessus 2127	MabA	WGS	2127	Good	PRJNA832057	SAMN27861773	GCA_024390645.1	JAMLDD000000000		WGS	Illumina NovaSeq	128x	SOAPdenovo v. 3.14.0			29	5147288	64.1801	5	374599	47	2	5148	98.5	97.6		100		sputum	2016	China	Asia	Shanghai	Homo sapiens	Human	Mycobacterium Infections, Nontuberculous	Human	collected_by:Department of Laboratory Medicine, Ruijin Hospital, Shanghai Jiao Tong University School of Medicine
36809_983	Mycobacteroides abscessus 2157	MabA	WGS	2157	Good	PRJNA832057	SAMN27861772	GCA_024390685.1	JAMLDE000000000		WGS	Illumina NovaSeq	145x	SOAPdenovo v. 3.14.0			29	5263259	64.2165	5	455973	46	2	5323	98.1	97.1		100		sputum	2016	China	Asia	Shanghai	Homo sapiens	Human	Mycobacterium Infections, Nontuberculous	Human	collected_by:Department of Laboratory Medicine, Ruijin Hospital, Shanghai Jiao Tong University School of Medicine
36809_984	Mycobacteroides abscessus 2173	MabA	WGS	2173	Good	PRJNA832057	SAMN27861771	GCA_024390705.1	JAMLDF000000000		WGS	Illumina NovaSeq	150x	SOAPdenovo v. 3.14.0			35	4843583	64.0513	4	340621	47	2	4903	98.5	97.6		100		bronchoalveolar lavage fluid	2016	China	Asia	Shanghai	Homo sapiens	Human	Mycobacterium Infections, Nontuberculous	Human	collected_by:Department of Laboratory Medicine, Ruijin Hospital, Shanghai Jiao Tong University School of Medicine
36809_985	Mycobacteroides abscessus 2239	MabM	WGS	2239	Good	PRJNA832057	SAMN27861770	GCA_024390725.1	JAMLJT000000000		WGS	Illumina NovaSeq	183x	SOAPdenovo v. 3.14.0			17	4724187	64.3761	3	591107	46	2	4690	98.4	97.6		100		sputum	2016	China	Asia	Shanghai	Homo sapiens	Human	Mycobacterium Infections, Nontuberculous	Human	collected_by:Department of Laboratory Medicine, Ruijin Hospital, Shanghai Jiao Tong University School of Medicine
36809_986	Mycobacteroides abscessus 6K1366	MabA	WGS	6K1366	Good	PRJNA832057	SAMN27861769	GCA_024390735.1	JAMLDG000000000		WGS	Illumina NovaSeq	198x	SOAPdenovo v. 3.14.0			27	5000015	64.1749	5	345795	47	2	4940	98.6	97.7		100		other	2016	China	Asia	Shanghai	Homo sapiens	Human	Mycobacterium Infections, Nontuberculous	Human	collected_by:Department of Laboratory Medicine, Ruijin Hospital, Shanghai Jiao Tong University School of Medicine
36809_987	Mycobacteroides abscessus 701	MabA	WGS	701	Good	PRJNA832057	SAMN27861767	GCA_024390765.1	JAMLDI000000000		WGS	Illumina NovaSeq	190x	SOAPdenovo v. 3.14.0			19	4758474	64.2522	4	521697	46	2	4669	98.6	97.6		100		sputum	2014	China	Asia	Shanghai	Homo sapiens	Human	Mycobacterium Infections, Nontuberculous	Human	collected_by:Department of Laboratory Medicine, Ruijin Hospital, Shanghai Jiao Tong University School of Medicine
36809_988	Mycobacteroides abscessus 2533	MabM	WGS	2533	Good	PRJNA832057	SAMN27861768	GCA_024390775.1	JAMLDH000000000		WGS	Illumina NovaSeq	166x	SOAPdenovo v. 3.14.0			24	5002475	64.1593	3	523498	47	2	5066	98.4	97.3	0.7	100		sputum	2016	China	Asia	Shanghai	Homo sapiens	Human	Mycobacterium Infections, Nontuberculous	Human	collected_by:Department of Laboratory Medicine, Ruijin Hospital, Shanghai Jiao Tong University School of Medicine
36809_989	Mycobacteroides abscessus 706	MabA	WGS	706	Good	PRJNA832057	SAMN27861766	GCA_024390805.1	JAMLDJ000000000		WGS	Illumina NovaSeq	186x	SOAPdenovo v. 3.14.0			14	4915406	64.1326	3	803271	47	2	4860	98.6	97.7		100		sputum	2014	China	Asia	Shanghai	Homo sapiens	Human	Mycobacterium Infections, Nontuberculous	Human	collected_by:Department of Laboratory Medicine, Ruijin Hospital, Shanghai Jiao Tong University School of Medicine
36809_990	Mycobacteroides abscessus 708	MabA	WGS	708	Good	PRJNA832057	SAMN27861765	GCA_024390825.1	JAMLDK000000000		WGS	Illumina NovaSeq	159x	SOAPdenovo v. 3.14.0			37	5193236	64.1671	5	427166	46	2	5252	98.2	97.3		100		sputum	2014	China	Asia	Shanghai	Homo sapiens	Human	Mycobacterium Infections, Nontuberculous	Human	collected_by:Department of Laboratory Medicine, Ruijin Hospital, Shanghai Jiao Tong University School of Medicine
36809_991	Mycobacteroides abscessus N4	MabM	WGS	N4	Good	PRJNA832057	SAMN27861764	GCA_024390845.1	JAMLDL000000000		WGS	Illumina NovaSeq	122x	SOAPdenovo v. 3.14.0			39	4935336	64.1693	8	237195	47	2	5008	98.7	97.8	0.1	99.8		other	2016	China	Asia	Shanghai	Homo sapiens	Human	Mycobacterium Infections, Nontuberculous	Human	collected_by:Department of Laboratory Medicine, Ruijin Hospital, Shanghai Jiao Tong University School of Medicine
36809_992	Mycobacteroides abscessus N38	MabA	WGS	N38	Good	PRJNA832057	SAMN27861761	GCA_024390865.1	JAMLDO000000000		WGS	Illumina NovaSeq	92x	SOAPdenovo v. 3.14.0			50	4965974	64.1873	8	260856	47	2	4912	98.5	97.3	1	100		other	2016	China	Asia	Shanghai	Homo sapiens	Human	Mycobacterium Infections, Nontuberculous	Human	collected_by:Department of Laboratory Medicine, Ruijin Hospital, Shanghai Jiao Tong University School of Medicine
36809_993	Mycobacteroides abscessus N27	MabM	WGS	N27	Good	PRJNA832057	SAMN27861763	GCA_024390855.1	JAMLDM000000000		WGS	Illumina NovaSeq	83x	SOAPdenovo v. 3.14.0			23	4699334	64.2924	3	331953	47	2	4670	98.5	97.8		99.9		other	2016	China	Asia	Shanghai	Homo sapiens	Human	Mycobacterium Infections, Nontuberculous	Human	collected_by:Department of Laboratory Medicine, Ruijin Hospital, Shanghai Jiao Tong University School of Medicine
36809_994	Mycobacteroides abscessus N37	MabA	WGS	N37	Good	PRJNA832057	SAMN27861762	GCA_024390875.1	JAMLDN000000000		WGS	Illumina NovaSeq	78x	SOAPdenovo v. 3.14.0			26	5175309	64.1828	5	395768	47	2	5205	98.1	97.1		100		other	2016	China	Asia	Shanghai	Homo sapiens	Human	Mycobacterium Infections, Nontuberculous	Human	collected_by:Department of Laboratory Medicine, Ruijin Hospital, Shanghai Jiao Tong University School of Medicine
36809_995	Mycobacteroides abscessus N39	MabA	WGS	N39	Good	PRJNA832057	SAMN27861760	GCA_024390925.1	JAMLDP000000000		WGS	Illumina NovaSeq	67x	SOAPdenovo v. 3.14.0			45	4883843	64.0725	5	279059	47	2	4892	98.3	97.4		100		other	2016	China	Asia	Shanghai	Homo sapiens	Human	Mycobacterium Infections, Nontuberculous	Human	collected_by:Department of Laboratory Medicine, Ruijin Hospital, Shanghai Jiao Tong University School of Medicine
36809_996	Mycobacteroides abscessus N46	MabM	WGS	N46	Good	PRJNA832057	SAMN27861757	GCA_024390945.1	JAMLDS000000000		WGS	Illumina NovaSeq	218x	SOAPdenovo v. 3.14.0			33	4827147	64.2065	8	241872	46	1	4859	98.2	97	0.4	98.1		other	2016	China	Asia	Shanghai	Homo sapiens	Human	Mycobacterium Infections, Nontuberculous	Human	collected_by:Department of Laboratory Medicine, Ruijin Hospital, Shanghai Jiao Tong University School of Medicine
36809_997	Mycobacteroides abscessus N42	MabA	WGS	N42	Good	PRJNA832057	SAMN27861758	GCA_024390985.1	JAMLDR000000000		WGS	Illumina NovaSeq	165x	SOAPdenovo v. 3.14.0			28	4895292	64.261	5	405641	47	2	4834	98.6	97.6		100		other	2016	China	Asia	Shanghai	Homo sapiens	Human	Mycobacterium Infections, Nontuberculous	Human	collected_by:Department of Laboratory Medicine, Ruijin Hospital, Shanghai Jiao Tong University School of Medicine
36809_998	Mycobacteroides abscessus N40	MabM	WGS	N40	Good	PRJNA832057	SAMN27861759	GCA_024391025.1	JAMLDQ000000000		WGS	Illumina NovaSeq	124x	SOAPdenovo v. 3.14.0			105	5006809	64.0945	14	121479	46	2	5175	98.5	97.6	0.2	100		other	2016	China	Asia	Shanghai	Homo sapiens	Human	Mycobacterium Infections, Nontuberculous	Human	collected_by:Department of Laboratory Medicine, Ruijin Hospital, Shanghai Jiao Tong University School of Medicine
36809_1006	Mycobacteroides abscessus 201610311	MabA	WGS	201610311	Good	PRJNA861738	SAMN29932452	GCA_025657435.1	JAOUZX000000000		WGS	Illumina	100x	SPAdes v. 3.13			10	4839494	64.2246	2	1384315	46	2	4800	98.5	97.6		100		sputum	2016-02-02T14:55:30Z	China	Asia	Zhejiang	Homo sapiens	Human		Human	sample_type:pure culture
36809_1007	Mycobacteroides abscessus 201607513	MabA	WGS	201607513	Good	PRJNA861738	SAMN29932450	GCA_025657455.1	JAOUZV000000000		WGS	Illumina	100x	SPAdes v. 3.13			9	4839638	64.2246	2	1384315	46	2	4794	98.5	97.6		100		sputum	2016-01-25T14:35:00Z	China	Asia	Zhejiang	Homo sapiens	Human		Human	sample_type:pure culture
36809_1008	Mycobacteroides abscessus 201610712	MabA	WGS	201610712	Good	PRJNA861738	SAMN29932454	GCA_025657475.1	JAOUZY000000000		WGS	Illumina	100x	SPAdes v. 3.13			10	4839594	64.2246	2	1384415	46	2	4796	98.5	97.6		100		Ventilator condensate	2016-02-02T15:05:40Z	China	Asia	Zhejiang	Homo sapiens	Human		Human	sample_type:pure culture
36809_1009	Mycobacteroides abscessus 20161105	MabA	WGS	20161105	Good	PRJNA861738	SAMN29932449	GCA_025657515.1	JAOUZU000000000		WGS	Illumina	100x	SPAdes v. 3.13			12	4839436	64.2249	2	953021	46	2	4795	98.5	97.6		100		Ventilator condensate	2016-02-02T14:45:00Z	China	Asia	Zhejiang	Homo sapiens	Human		Human	sample_type:pure culture
36809_1010	Mycobacteroides abscessus 201610010	MabA	WGS	201610010	Good	PRJNA861738	SAMN29932451	GCA_025657495.1	JAOUZW000000000		WGS	Illumina	100x	SPAdes v. 3.13			10	4839494	64.2246	2	1384315	46	2	4798	98.5	97.6		100		sputum	2016-02-02T14:50:10Z	China	Asia	Zhejiang	Homo sapiens	Human		Human	sample_type:pure culture
36809_1011	Mycobacteroides abscessus 20161095	MabA	WGS	20161095	Good	PRJNA861738	SAMN29932448	GCA_025657535.1	JAOUZT000000000		WGS	Illumina	100x	SPAdes v. 3.13			9	4839638	64.2246	2	1384315	46	2	4792	98.5	97.6		100		sputum	2016-02-02T14:40:00Z	China	Asia	Zhejiang	Homo sapiens	Human		Human	sample_type:pure culture
36809_1012	Mycobacteroides abscessus 20160944	MabA	WGS	20160944	Good	PRJNA861738	SAMN29932446	GCA_025657555.1	JAOUZS000000000		WGS	Illumina	100x	SPAdes v. 3.13			10	4839494	64.2246	2	1384315	46	2	4795	98.5	97.6		100		sputum	2016-02-02T14:30:00Z	China	Asia	Zhejiang	Homo sapiens	Human		Human	sample_type:pure culture
36809_1013	Mycobacteroides abscessus 20160857	MabA	WGS	20160857	Good	PRJNA861738	SAMN29932444	GCA_025657575.1	JAOUZQ000000000		WGS	Illumina	100x	SPAdes v. 3.13			9	4839738	64.2246	2	1384415	46	2	4791	98.5	97.6		100		sputum	2016-02-02T14:20:50Z	China	Asia	Zhejiang	Homo sapiens	Human		Human	sample_type:pure culture
36809_1014	Mycobacteroides abscessus 20160836	MabA	WGS	20160836	Good	PRJNA861738	SAMN29932443	GCA_025657595.1	JAOUZP000000000		WGS	Illumina	100x	SPAdes v. 3.13			9	4839638	64.2246	2	1384315	46	2	4798	98.5	97.6		100		Ventilator condensate	2016-02-02T14:15:00Z	China	Asia	Zhejiang	Homo sapiens	Human		Human	sample_type:pure culture
36809_1015	Mycobacteroides abscessus 20160683	MabA	WGS	20160683	Good	PRJNA861738	SAMN29932440	GCA_025657615.1	JAOUZN000000000		WGS	Illumina	100x	SPAdes v. 3.13			9	4839738	64.2247	2	1384415	46	2	4794	98.5	97.6		100		sputum	2016-01-25T14:55:10Z	China	Asia	Zhejiang	Homo sapiens	Human		Human	sample_type:pure culture
36809_1016	Mycobacteroides abscessus 20160694	MabA	WGS	20160694	Good	PRJNA861738	SAMN29932441	GCA_025657635.1	JAOUZO000000000		WGS	Illumina	100x	SPAdes v. 3.13			9	4839638	64.2246	2	1384315	46	2	4793	98.5	97.6		100		sputum	2016-01-25T14:45:25Z	China	Asia	Zhejiang	Homo sapiens	Human		Human	sample_type:pure culture
36809_1017	Mycobacteroides abscessus 20160888	MabA	WGS	20160888	Good	PRJNA861738	SAMN29932445	GCA_025657675.1	JAOUZR000000000		WGS	Illumina	100x	SPAdes v. 3.13			10	4839494	64.2246	2	1384315	46	2	4794	98.5	97.6		100		sputum	2016-02-02T14:25:00Z	China	Asia	Zhejiang	Homo sapiens	Human		Human	sample_type:pure culture
36809_1018	Mycobacteroides abscessus 20160632	MabA	WGS	20160632	Good	PRJNA861738	SAMN29932439	GCA_025657655.1	JAOUZM000000000		WGS	Illumina	100x	SPAdes v. 3.13			10	4839494	64.2246	2	1384315	46	2	4795	98.5	97.6		100		sputum	2016-01-25T14:50:40Z	China	Asia	Zhejiang	Homo sapiens	Human		Human	sample_type:pure culture
36809_1019	Mycobacteroides abscessus 2016076	MabA	WGS	2016076	Good	PRJNA861738	SAMN29932436	GCA_025657725.1	JAOUZJ000000000		WGS	Illumina	100x	SPAdes v. 3.13			10	4839494	64.2246	2	1384315	46	2	4798	98.5	97.6		100		sputum	2016-02-02T14:05:00Z	China	Asia	Zhejiang	Homo sapiens	Human		Human	sample_type:pure culture
36809_1020	Mycobacteroides abscessus 20160611	MabA	WGS	20160611	Good	PRJNA861738	SAMN29932438	GCA_025657695.1	JAOUZL000000000		WGS	Illumina	100x	SPAdes v. 3.13			10	4839594	64.2246	2	1384415	46	2	4796	98.5	97.6		100		sputum	2016-01-25T14:30:10Z	China	Asia	Zhejiang	Homo sapiens	Human		Human	sample_type:pure culture
36809_1021	Mycobacteroides abscessus 2016077	MabA	WGS	2016077	Good	PRJNA861738	SAMN29932437	GCA_025657715.1	JAOUZK000000000		WGS	Illumina	100x	SPAdes v. 3.13			10	4839494	64.2247	2	1384315	46	2	4800	98.5	97.6		100		Ventilator condensate	2016-02-02T14:10:00Z	China	Asia	Zhejiang	Homo sapiens	Human		Human	sample_type:pure culture
