# Supplementary material for: Population genetic analysis of clinical Mycobacterium abscessus complex strains in China
Source: Front Cell Infect Microbiol. 2025 Jan 20;14:1496896. doi: 10.3389/fcimb.2024.1496896 (PMC11788157; doi:10.3389/fcimb.2024.1496896)
Supplement: Supplementary Table 2 — Subspecies identification results of all MABC strains and their ANI value to the three subspecies reference genomes. [file Table2.xlsx]

## Sheet: Sheet1
genome_id	strain_name	subspecies	MAB_ANI	MAS_ANI	BOL_ANI	MLST	argH	cya	gnd	murC	pta	purH	rpoB
36809_1006	201610311	MabA	99.4174	97.0827	97.1543	ST184	argH(12)	cya(1)	gnd(3)	murC(2)	pta(1)	purH(4)	rpoB(5)
36809_1007	201607513	MabA	99.4168	97.082	97.1539	ST184	argH(12)	cya(1)	gnd(3)	murC(2)	pta(1)	purH(4)	rpoB(5)
36809_1008	201610712	MabA	99.4173	97.079	97.1386	ST184	argH(12)	cya(1)	gnd(3)	murC(2)	pta(1)	purH(4)	rpoB(5)
36809_1009	20161105	MabA	99.4265	97.0866	97.1559	ST184	argH(12)	cya(1)	gnd(3)	murC(2)	pta(1)	purH(4)	rpoB(5)
36809_1010	201610010	MabA	99.4058	97.082	97.1738	ST184	argH(12)	cya(1)	gnd(3)	murC(2)	pta(1)	purH(4)	rpoB(5)
36809_1011	20161095	MabA	99.4051	97.0846	97.1758	ST184	argH(12)	cya(1)	gnd(3)	murC(2)	pta(1)	purH(4)	rpoB(5)
36809_1012	20160944	MabA	99.4173	97.0803	97.1519	ST184	argH(12)	cya(1)	gnd(3)	murC(2)	pta(1)	purH(4)	rpoB(5)
36809_1013	20160857	MabA	99.4082	97.0763	97.1651	ST184	argH(12)	cya(1)	gnd(3)	murC(2)	pta(1)	purH(4)	rpoB(5)
36809_1014	20160836	MabA	99.4196	97.0753	97.1543	ST184	argH(12)	cya(1)	gnd(3)	murC(2)	pta(1)	purH(4)	rpoB(5)
36809_1015	20160683	MabA	99.4126	97.0803	97.1463	ST184	argH(12)	cya(1)	gnd(3)	murC(2)	pta(1)	purH(4)	rpoB(5)
36809_1016	20160694	MabA	99.4126	97.0784	97.1572	ST184	argH(12)	cya(1)	gnd(3)	murC(2)	pta(1)	purH(4)	rpoB(5)
36809_1017	20160888	MabA	99.4044	97.0617	97.1479	ST184	argH(12)	cya(1)	gnd(3)	murC(2)	pta(1)	purH(4)	rpoB(5)
36809_1018	20160632	MabA	99.4122	97.0574	97.1392	ST184	argH(12)	cya(1)	gnd(3)	murC(2)	pta(1)	purH(4)	rpoB(5)
36809_1019	2016076	MabA	99.4081	97.0562	97.1448	ST184	argH(12)	cya(1)	gnd(3)	murC(2)	pta(1)	purH(4)	rpoB(5)
36809_1020	20160611	MabA	99.4173	97.079	97.1386	ST184	argH(12)	cya(1)	gnd(3)	murC(2)	pta(1)	purH(4)	rpoB(5)
36809_1021	2016077	MabA	99.3967	97.0694	97.1493	ST184	argH(12)	cya(1)	gnd(3)	murC(2)	pta(1)	purH(4)	rpoB(5)
36809_427	A73	MabA	99.9489	96.8785	97.1839	ST5	S14Z(131)	L35(136)	S19(126)	L19(141)	S12(136)	S8(152)	L16(165)
36809_428	175	MabM	97.3879	98.7371	96.8912	ST46	argH(30)	cya(7)	gnd(17)	murC(30)	pta(21)	purH(31)	rpoB(10)
36809_429	G153	MabM	97.0599	98.7186	96.6987	ST3	S14Z(133)	L35(139)	S19(131)	L19(147)	S12(136)	S8(152)	L16(169)
36809_430	G141	MabM	97.0667	98.6802	96.6569	ST3	S14Z(133)	L35(139)	S19(131)	L19(147)	S12(136)	S8(152)	L16(169)
36809_431	199	MabA	99.2613	96.9759	97.0459	ST19	argH(1)	cya(3)	gnd(3)	murC(1)	pta(3)	purH(1)	rpoB(2)
36809_432	G122	MabA	99.0676	96.9836	97.3774	ST43	argH(4)	cya(2)	gnd(1)	murC(2)	pta(10)	purH(2)	rpoB(1)
36809_433	G220	MabM	97.0308	98.7341	96.7172	ST3	S14Z(133)	L35(139)	S19(131)	L19(147)	S12(136)	S8(152)	L16(169)
36809_434	A305	MabA	99.9636	96.8954	97.1916	ST5	argH(3)	cya(1)	gnd(4)	murC(3)	pta(1)	purH(2)	rpoB(1)
36809_435	A321	MabA	99.1913	96.9925	97.196	ST33	S14Z(131)	L35(136)	S19(126)	L19(141)	S12(136)	S8(152)	L16(165)
36809_436	A315	MabA	99.4182	96.9827	97.2026	ST5	S14Z(131)	L35(136)	S19(126)	L19(141)	S12(136)	S8(152)	L16(165)
36809_437	206	MabA	99.2326	97.0056	97.2115	ST28	argH(1)	cya(1)	gnd(3)	murC(2)	pta(12)	purH(2)	rpoB(1)
36809_438	G88	MabM	97.0576	98.6688	96.7008	ST3	S14Z(133)	L35(139)	S19(131)	L19(147)	S12(136)	S8(152)	L16(169)
36809_439	A254	MabA	99.9159	96.8433	97.181	ST5	S14Z(131)	L35(136)	S19(126)	L19(141)	S12(136)	S8(152)	L16(165)
36809_440	G207	MabM	97.4399	98.7106	96.8649	ST46	argH(30)	cya(7)	gnd(17)	murC(30)	pta(21)	purH(31)	rpoB(10)
36809_441	G112	MabA	99.2244	96.9166	97.1375	ST181	argH(1)	cya(2)	gnd(10)	murC(2)	pta(44)	purH(2)	rpoB(1)
36809_442	G114	MabA	99.1551	96.9442	97.2886	ST53	argH(1)	cya(25)	gnd(3)	murC(2)	pta(13)	purH(4)	rpoB(1)
36809_443	G161	MabA	99.3035	97.0137	97.1414	ST35	argH(1)	cya(2)	gnd(3)	murC(2)	pta(2)	purH(7)	rpoB(1)
36809_444	G182	MabA	99.2184	96.9184	97.0754	ST19	argH(1)	cya(3)	gnd(3)	murC(1)	pta(3)	purH(1)	rpoB(2)
36809_445	G77	MabM	97.3845	98.5859	96.7496	ST3	S14Z(133)	L35(139)	S19(131)	L19(147)	S12(136)	S8(152)	L16(169)
36809_446	G147	MabM	97.001	98.6882	96.6632	ST3	S14Z(133)	L35(139)	S19(131)	L19(147)	S12(136)	S8(152)	L16(169)
36809_447	G219	MabA	99.2547	96.9514	97.1195	ST19	argH(1)	cya(3)	gnd(3)	murC(1)	pta(3)	purH(1)	rpoB(2)
36809_448	G91	MabA	99.279	97.0015	97.0794	ST19	argH(1)	cya(3)	gnd(3)	murC(1)	pta(3)	purH(1)	rpoB(2)
36809_449	A247	MabA	99.9716	96.9275	97.1873	ST5	S14Z(131)	L35(136)	S19(126)	L19(141)	S12(136)	S8(152)	L16(165)
36809_450	A213	MabA	99.9719	96.8832	97.1724	ST5	S14Z(131)	L35(136)	S19(126)	L19(141)	S12(136)	S8(152)	L16(165)
36809_451	G203	MabM	97.3682	98.8303	96.911	ST46	argH(30)	cya(7)	gnd(17)	murC(30)	pta(21)	purH(31)	rpoB(10)
36809_452	G85	MabM	97.3677	98.6013	96.7764	ST3	S14Z(133)	L35(139)	S19(131)	L19(147)	S12(136)	S8(152)	L16(169)
36809_453	G119	MabA	99.972	96.8837	97.1819	ST5	S14Z(131)	L35(136)	S19(126)	L19(141)	S12(136)	S8(152)	L16(165)
36809_454	G94	MabA	99.1515	96.9442	97.1304	ST101	argH(7)	cya(2)	gnd(11)	murC(2)	pta(9)	purH(2)	rpoB(1)
36809_455	G152	MabA	99.9735	96.8326	97.2111	ST5	S14Z(131)	L35(136)	S19(126)	L19(141)	S12(136)	S8(152)	L16(165)
36809_456	G162	MabA	99.2288	97.1459	97.1307	ST78	argH(10)	cya(1)	gnd(1)	murC(2)	pta(38)	purH(40)	rpoB(15)
36809_457	G218	MabA	99.3324	97.1371	97.1815	ST274	argH(10)	cya(2)	gnd(3)	murC(2)	pta(2)	purH(7)	rpoB(1)
36809_458	G148	MabA	99.1836	96.9999	97.3343	ST63	S14Z(130)	L35(136)	S19(126)	L19(141)	S12(136)	S8(152)	L16(165)
36809_459	G170	MabA	99.1771	97.0279	97.303	ST53	argH(1)	cya(25)	gnd(3)	murC(2)	pta(13)	purH(4)	rpoB(1)
36809_460	G160	MabA	99.1892	97.1789	97.084	ST78	argH(10)	cya(1)	gnd(1)	murC(2)	pta(38)	purH(40)	rpoB(15)
36809_461	A137	MabA	99.1095	96.9445	97.1397	ST101	argH(7)	cya(2)	gnd(11)	murC(2)	pta(9)	purH(2)	rpoB(1)
36809_480	G99	MabA	99.1147	96.9903	97.1746	ST101	argH(7)	cya(2)	gnd(11)	murC(2)	pta(9)	purH(2)	rpoB(1)
36809_481	G95	MabM	97.0605	98.621	96.6195	ST3	S14Z(133)	L35(139)	S19(131)	L19(147)	S12(136)	S8(152)	L16(169)
36809_482	G90	MabA	99.2604	96.9347	97.0747	ST20	argH(1)	cya(3)	gnd(3)	murC(1)	pta(2)	purH(1)	rpoB(2)
36809_483	G159	MabA	99.2186	97.1602	97.1191	ST78	argH(10)	cya(1)	gnd(1)	murC(2)	pta(38)	purH(40)	rpoB(15)
36809_484	G213	MabA	99.1593	96.9379	97.1147	ST101	argH(7)	cya(2)	gnd(11)	murC(2)	pta(9)	purH(2)	rpoB(1)
36809_485	G127	MabA	99.184	97.1488	97.1043	ST78	argH(10)	cya(1)	gnd(1)	murC(2)	pta(38)	purH(40)	rpoB(15)
36809_486	G89	MabA	99.3235	97.0292	97.1545	ST5	S14Z(131)	L35(136)	S19(126)	L19(141)	S12(136)	S8(152)	L16(165)
36809_487	G86	MabA	99.9421	96.8613	97.1862	ST5	argH(3)	cya(1)	gnd(4)	murC(3)	pta(1)	purH(2)	rpoB(1)
36809_488	G84	MabA	99.3383	97.0681	97.1706	ST298	argH(10)	cya(2)	gnd(1)	murC(2)	pta(2)	purH(3)	rpoB(5)
36809_489	G76	MabA	99.2654	96.9238	97.1307	ST5	S14Z(131)	L35(136)	S19(126)	L19(141)	S12(136)	S8(152)	L16(165)
36809_490	G75	MabM	97.08	98.7806	96.7377	ST39	argH(30)	cya(21)	gnd(21)	murC(28)	pta(17)	purH(32)	rpoB(21)
36809_491	G82	MabA	99.9699	96.8737	97.1901	ST5	S14Z(131)	L35(136)	S19(126)	L19(141)	S12(136)	S8(152)	L16(165)
36809_492	G73	MabA	99.2151	96.9094	97.0228	ST19	argH(1)	cya(3)	gnd(3)	murC(1)	pta(3)	purH(1)	rpoB(2)
36809_493	G72	MabA	99.2379	96.9334	97.0874	ST5	S14Z(131)	L35(136)	S19(126)	L19(141)	S12(136)	S8(152)	L16(165)
36809_494	G70	MabA	98.9641	97.0117	97.406	ST34	argH(4)	cya(5)	gnd(1)	murC(2)	pta(10)	purH(2)	rpoB(1)
36809_495	G216	MabA	99.2692	96.8996	97.2515	ST28	argH(1)	cya(1)	gnd(3)	murC(2)	pta(12)	purH(2)	rpoB(1)
36809_496	G215	MabA	99.3771	96.771	97.1773	ST28	argH(1)	cya(1)	gnd(3)	murC(2)	pta(12)	purH(2)	rpoB(1)
36809_497	G208	MabA	99.4344	96.97	97.1829	ST5	S14Z(131)	L35(136)	S19(126)	L19(141)	S12(136)	S8(152)	L16(165)
36809_498	G205	MabA	99.2026	97.0576	97.1007	ST273	argH(1)	cya(2)	gnd(10)	murC(1)	pta(2)	purH(1)	rpoB(2)
36809_499	G204	MabA	99.2645	97.0526	97.1183	ST20	argH(1)	cya(3)	gnd(3)	murC(1)	pta(2)	purH(1)	rpoB(2)
36809_500	G201	MabA	99.3557	97.0891	97.1696	ST33	S14Z(131)	L35(136)	S19(126)	L19(141)	S12(136)	S8(152)	L16(165)
36809_501	G200	MabA	99.1866	97.0193	97.3122	ST53	argH(1)	cya(25)	gnd(3)	murC(2)	pta(13)	purH(4)	rpoB(1)
36809_502	G197	MabA	99.2962	97.0093	97.1258	ST35	argH(1)	cya(2)	gnd(3)	murC(2)	pta(2)	purH(7)	rpoB(1)
36809_503	G198	MabA	99.2516	96.9771	97.0934	ST20	argH(1)	cya(3)	gnd(3)	murC(1)	pta(2)	purH(1)	rpoB(2)
36809_504	G195	MabA	99.151	97.0018	97.2999	ST53	argH(1)	cya(25)	gnd(3)	murC(2)	pta(13)	purH(4)	rpoB(1)
36809_505	G194	MabA	99.1811	97.0326	97.3515	ST53	argH(1)	cya(25)	gnd(3)	murC(2)	pta(13)	purH(4)	rpoB(1)
36809_506	G193	MabA	99.2557	97.0475	97.1031	ST33	S14Z(131)	L35(136)	S19(126)	L19(141)	S12(136)	S8(152)	L16(165)
36809_507	G192	MabA	99.1024	96.9089	97.1316	ST101	argH(7)	cya(2)	gnd(11)	murC(2)	pta(9)	purH(2)	rpoB(1)
36809_508	G190	MabM	97.3867	98.6265	96.7525	ST3	S14Z(133)	L35(139)	S19(131)	L19(147)	S12(136)	S8(152)	L16(169)
36809_509	G188	MabM	97.3405	98.6116	96.7377	ST3	S14Z(133)	L35(139)	S19(131)	L19(147)	S12(136)	S8(152)	L16(169)
36809_510	G185	MabA	99.2997	97.0091	97.1397	ST63	S14Z(130)	L35(136)	S19(126)	L19(141)	S12(136)	S8(152)	L16(165)
36809_511	G184	MabA	99.2602	96.9415	97.1071	ST5	S14Z(131)	L35(136)	S19(126)	L19(141)	S12(136)	S8(152)	L16(165)
36809_512	G181	MabA	99.1683	97.009	97.3025	ST53	argH(1)	cya(25)	gnd(3)	murC(2)	pta(13)	purH(4)	rpoB(1)
36809_513	G180	MabA	99.3143	97.0882	97.1791	ST5	S14Z(131)	L35(136)	S19(126)	L19(141)	S12(136)	S8(152)	L16(165)
36809_514	G179	MabA	99.3336	97.0287	97.264	ST53	argH(1)	cya(25)	gnd(3)	murC(2)	pta(13)	purH(4)	rpoB(1)
36809_515	G178	MabA	99.2132	96.991	97.0645	ST19	argH(1)	cya(3)	gnd(3)	murC(1)	pta(3)	purH(1)	rpoB(2)
36809_516	G177	MabA	99.2812	97.0652	97.1519	ST5	S14Z(131)	L35(136)	S19(126)	L19(141)	S12(136)	S8(152)	L16(165)
36809_517	G176	MabA	99.3191	97.0878	97.1652	ST5	S14Z(131)	L35(136)	S19(126)	L19(141)	S12(136)	S8(152)	L16(165)
36809_518	G174	MabA	99.3417	96.9887	97.1317	ST63	S14Z(130)	L35(136)	S19(126)	L19(141)	S12(136)	S8(152)	L16(165)
36809_519	G173	MabM	96.9735	98.7127	96.6411	ST214	argH(30)	cya(40)	gnd(20)	murC(31)	pta(17)	purH(41)	rpoB(27)
36809_520	G169	MabA	99.2313	97.0071	97.103	ST303	argH(2)	cya(2)	gnd(10)	murC(2)	pta(9)	purH(2)	rpoB(1)
36809_522	G164	MabA	99.018	97.0242	97.3867	ST34	argH(4)	cya(5)	gnd(1)	murC(2)	pta(10)	purH(2)	rpoB(1)
36809_523	G158	MabA	99.9548	96.9342	97.201	ST5	S14Z(131)	L35(136)	S19(126)	L19(141)	S12(136)	S8(152)	L16(165)
36809_524	G157	MabM	97.368	98.5896	96.7118	ST3	S14Z(133)	L35(139)	S19(131)	L19(147)	S12(136)	S8(152)	L16(169)
36809_525	G155	MabA	99.2529	96.9604	97.1037	ST5	S14Z(131)	L35(136)	S19(126)	L19(141)	S12(136)	S8(152)	L16(165)
36809_526	G149	MabA	99.1231	96.922	97.2892	ST47	argH(4)	cya(5)	gnd(1)	murC(2)	pta(10)	purH(5)	rpoB(1)
36809_527	G143	MabA	99.0842	96.8465	97.0757	ST19	argH(1)	cya(3)	gnd(3)	murC(1)	pta(3)	purH(1)	rpoB(2)
36809_528	G142	MabA	99.328	97.0443	97.2426	ST53	argH(1)	cya(25)	gnd(3)	murC(2)	pta(13)	purH(4)	rpoB(1)
36809_529	G146	MabA	99.2135	96.9434	97.1099	ST5	S14Z(131)	L35(136)	S19(126)	L19(141)	S12(136)	S8(152)	L16(165)
36809_530	G140	MabA	99.2785	96.9729	97.2209	ST28	argH(1)	cya(1)	gnd(3)	murC(2)	pta(12)	purH(2)	rpoB(1)
36809_531	G139	MabA	99.279	96.9963	97.1567	ST28	argH(1)	cya(1)	gnd(3)	murC(2)	pta(12)	purH(2)	rpoB(1)
36809_532	G135	MabM	96.987	98.7954	96.679	ST80	argH(30)	cya(21)	gnd(34)	murC(32)	pta(17)	purH(33)	rpoB(20)
36809_533	G134	MabA	99.2948	96.9702	97.2046	ST53	argH(1)	cya(25)	gnd(3)	murC(2)	pta(13)	purH(4)	rpoB(1)
36809_534	G137	MabM	97.4321	98.6803	96.8664	ST46	argH(30)	cya(7)	gnd(17)	murC(30)	pta(21)	purH(31)	rpoB(10)
36809_535	G133	MabA	99.2777	97.0006	97.1073	ST1	argH(2)	cya(1)	gnd(1)	murC(2)	pta(2)	purH(3)	rpoB(1)
36809_536	G128	MabA	99.2733	96.929	97.0683	ST5	S14Z(131)	L35(136)	S19(126)	L19(141)	S12(136)	S8(152)	L16(165)
36809_537	G126	MabM	96.9971	98.7445	96.7412	ST39	argH(30)	cya(21)	gnd(21)	murC(28)	pta(17)	purH(32)	rpoB(21)
36809_538	G125	MabA	99.1626	96.9502	97.165	ST101	argH(7)	cya(2)	gnd(11)	murC(2)	pta(9)	purH(2)	rpoB(1)
36809_539	G124	MabM	97.3974	98.8356	96.838	ST46	argH(30)	cya(7)	gnd(17)	murC(30)	pta(21)	purH(31)	rpoB(10)
36809_540	G123	MabA	99.9639	96.9003	97.1913	ST5	S14Z(131)	L35(136)	S19(126)	L19(141)	S12(136)	S8(152)	L16(165)
36809_541	G121	MabA	99.1421	96.9388	97.1194	ST101	argH(7)	cya(2)	gnd(11)	murC(2)	pta(9)	purH(2)	rpoB(1)
36809_542	G120	MabA	99.1575	96.9608	97.1452	ST101	argH(7)	cya(2)	gnd(11)	murC(2)	pta(9)	purH(2)	rpoB(1)
36809_543	G116	MabM	97.4346	98.6238	96.7648	ST3	S14Z(133)	L35(139)	S19(131)	L19(147)	S12(136)	S8(152)	L16(169)
36809_544	G115	MabA	99.2808	97.0402	97.1569	ST207	argH(29)	cya(1)	gnd(1)	murC(2)	pta(30)	purH(4)	rpoB(1)
36809_545	G113	MabA	99.0321	96.9624	97.3923	ST27	argH(4)	cya(4)	gnd(4)	murC(2)	pta(11)	purH(7)	rpoB(1)
36809_546	G110	MabM	97.0208	98.7209	96.6827	ST3	S14Z(133)	L35(139)	S19(131)	L19(147)	S12(136)	S8(152)	L16(169)
36809_547	G111	MabA	99.1219	96.9597	97.4128	ST86	argH(4)	cya(5)	gnd(1)	murC(2)	pta(10)	purH(15)	rpoB(1)
36809_548	G109	MabA	99.265	97.0235	97.1277	ST19	argH(1)	cya(3)	gnd(3)	murC(1)	pta(3)	purH(1)	rpoB(2)
36809_549	G108	MabA	98.6421	97.2992	97.2603	ST156	argH(1)	cya(21)	gnd(3)	murC(2)	pta(16)	purH(18)	rpoB(17)
36809_550	G107	MabM	97.0177	98.6139	96.6845	ST3	S14Z(133)	L35(139)	S19(131)	L19(147)	S12(136)	S8(152)	L16(169)
36809_551	G106	MabA	99.1941	96.9592	97.2573	ST53	argH(1)	cya(25)	gnd(3)	murC(2)	pta(13)	purH(4)	rpoB(1)
36809_552	G105	MabM	97.3829	98.7855	96.9224	ST46	argH(30)	cya(7)	gnd(17)	murC(30)	pta(21)	purH(31)	rpoB(10)
36809_553	G104	MabA	99.2834	96.9293	97.1223	ST19	argH(1)	cya(3)	gnd(3)	murC(1)	pta(3)	purH(1)	rpoB(2)
36809_554	G102	MabA	99.2161	96.9267	97.0557	ST5	S14Z(131)	L35(136)	S19(126)	L19(141)	S12(136)	S8(152)	L16(165)
36809_582	GZ0 1	MabA	99.9527	96.8892	97.1826	ST5	S14Z(131)	L35(136)	S19(126)	L19(141)	S12(136)	S8(152)	L16(165)
36809_583	GZ002	MabA	99.9995	96.8407	97.2344	ST5	argH(3)	cya(1)	gnd(4)	murC(3)	pta(1)	purH(2)	rpoB(1)
36809_633	1322-S0	MabA	99.3212	96.9684	97.1278	ST63	S14Z(130)	L35(136)	S19(126)	L19(141)	S12(136)	S8(152)	L16(165)
36809_930	759	MabA	99.1209	96.9469	97.2435	Unknown	argH(4)	cya(5)	gnd(1)	murC(2)	pta(4)	purH(5)	rpoB(1)
36809_931	811	MabA	99.1418	96.9906	97.1035	ST101	argH(7)	cya(2)	gnd(11)	murC(2)	pta(9)	purH(2)	rpoB(1)
36809_932	1051	MabM	96.9512	98.6204	96.645	ST3	S14Z(133)	L35(139)	S19(131)	L19(147)	S12(136)	S8(152)	L16(169)
36809_933	975	MabM	97.0619	98.6581	96.6478	ST3	S14Z(133)	L35(139)	S19(131)	L19(147)	S12(136)	S8(152)	L16(169)
36809_934	1260	MabM	97.3552	98.6219	96.7746	ST3	S14Z(133)	L35(139)	S19(131)	L19(147)	S12(136)	S8(152)	L16(169)
36809_935	1197	MabM	96.9292	98.6438	96.7105	ST602	S14Z(133)	L35(139)	S19(126)	L19(284)	S12(136)	S8(308)	L16(173)
36809_936	1264	MabM	97.0776	98.7184	96.6962	ST3	S14Z(133)	L35(139)	S19(131)	L19(147)	S12(136)	S8(152)	L16(169)
36809_937	1279	MabA	99.2872	97.0179	97.143	ST109	S14Z(131)	L35(136)	S19(126)	L19(142)	S12(136)	S8(152)	L16(165)
36809_938	1370	MabA	99.191	96.9945	97.3046	ST53	argH(1)	cya(25)	gnd(3)	murC(2)	pta(13)	purH(4)	rpoB(1)
36809_939	1424	MabA	99.3078	96.9699	97.1523	ST63	S14Z(130)	L35(136)	S19(126)	L19(141)	S12(136)	S8(152)	L16(165)
36809_940	1426	MabM	97.0672	98.7544	96.6295	Unknown	S14Z(133)	L35(139)	S19(131)	L19(~288)	S12(136)	S8(152)	L16(169)
36809_941	1755	MabA	99.2678	97.0215	97.1776	Unknown	S14Z(130)	L35(136)	S19(126)	L19(141)	S12(136)	S8(152,152)	L16(165)
36809_942	1772	MabA	99.3213	97.0414	97.259	ST53	argH(1)	cya(25)	gnd(3)	murC(2)	pta(13)	purH(4)	rpoB(1)
36809_943	1509	MabM	97.103	98.899	96.7394	ST58	S14Z(133)	L35(139)	S19(126)	L19(148)	S12(136)	S8(152)	L16(173)
36809_944	1488	MabA	99.9505	96.9357	97.1581	ST5	S14Z(131)	L35(136)	S19(126)	L19(141)	S12(136)	S8(152)	L16(165)
36809_945	1773	MabA	99.27	96.9569	97.091	ST20	argH(1)	cya(3)	gnd(3)	murC(1)	pta(2)	purH(1)	rpoB(2)
36809_946	1836	MabM	97.3811	98.5798	96.7824	ST3	S14Z(133)	L35(139)	S19(131)	L19(147)	S12(136)	S8(152)	L16(169)
36809_947	1779	MabM	97.076	98.7784	96.695	ST39	argH(30)	cya(21)	gnd(21)	murC(28)	pta(17)	purH(32)	rpoB(21)
36809_948	1784	MabA	99.9143	96.8533	97.1602	ST5	argH(3)	cya(1)	gnd(4)	murC(3)	pta(1)	purH(2)	rpoB(1)
36809_949	1837	MabA	98.9705	97.0389	96.9142	ST777	S14Z(131)	L35(138)	S19(126)	L19(141)	S12(136)	S8(400)	L16(165)
36809_950	1782	MabA	99.2837	96.9951	97.1735	ST24	argH(1)	cya(4)	gnd(3)	murC(2)	pta(2)	purH(4)	rpoB(1)
36809_951	1854	MabM	97.4171	98.6127	96.7503	ST3	S14Z(133)	L35(139)	S19(131)	L19(147)	S12(136)	S8(152)	L16(169)
36809_952	1842	MabM	97.0884	98.7913	96.7179	ST39	argH(30)	cya(21)	gnd(21)	murC(28)	pta(17)	purH(32)	rpoB(21)
36809_953	1847	MabA	99.2694	96.9724	97.1121	ST19	argH(1)	cya(3)	gnd(3)	murC(1)	pta(3)	purH(1)	rpoB(2)
36809_954	1848	MabM	97.1019	98.7883	96.7232	ST39	argH(30)	cya(21)	gnd(21)	murC(28)	pta(17)	purH(32)	rpoB(21)
36809_955	1855	MabM	97.4262	98.628	96.7863	ST3	S14Z(133)	L35(139)	S19(131)	L19(147)	S12(136)	S8(152)	L16(169)
36809_956	2427	MabM	97.078	98.807	96.748	ST39	argH(30)	cya(21)	gnd(21)	murC(28)	pta(17)	purH(32)	rpoB(21)
36809_957	1856	MabM	97.4199	98.639	96.7808	ST3	S14Z(133)	L35(139)	S19(131)	L19(147)	S12(136)	S8(152)	L16(169)
36809_958	2431	MabA	99.231	97.0734	97.1219	ST63	S14Z(130)	L35(136)	S19(126)	L19(141)	S12(136)	S8(152)	L16(165)
36809_959	1857	MabA	99.2725	96.9988	97.1328	ST19	argH(1)	cya(3)	gnd(3)	murC(1)	pta(3)	purH(1)	rpoB(2)
36809_960	1859	MabA	99.2815	97.0154	97.132	ST19	argH(1)	cya(3)	gnd(3)	murC(1)	pta(3)	purH(1)	rpoB(2)
36809_961	2459	MabM	97.0986	98.9334	96.7596	ST585	S14Z(133)	L35(139)	S19(131)	L19(148)	S12(136)	S8(152)	L16(169)
36809_962	1877	MabA	99.1858	96.9693	97.1242	ST33	S14Z(131)	L35(136)	S19(126)	L19(141)	S12(136)	S8(152)	L16(165)
36809_963	1884	MabA	99.2147	96.9713	97.2534	ST104	argH(25)	cya(1)	gnd(1)	murC(2)	pta(1)	purH(28)	rpoB(5)
36809_964	1870	MabA	99.24	96.9517	97.0358	ST19	argH(1)	cya(3)	gnd(3)	murC(1)	pta(3)	purH(1)	rpoB(2)
36809_965	2480	MabA	99.312	97.006	97.1478	ST63	S14Z(130)	L35(136)	S19(126)	L19(141)	S12(136)	S8(152)	L16(165)
36809_966	2497	MabM	97.3912	98.7972	96.9363	ST46	argH(30)	cya(7)	gnd(17)	murC(30)	pta(21)	purH(31)	rpoB(10)
36809_967	1889	MabA	99.3276	97.1004	97.207	ST132	argH(10)	cya(2)	gnd(1)	murC(2)	pta(2)	purH(29)	rpoB(5)
36809_968	2543	MabA	99.318	96.9944	97.1067	ST19	argH(1)	cya(3)	gnd(3)	murC(1)	pta(3)	purH(1)	rpoB(2)
36809_969	2536	MabA	99.2792	97.0208	97.103	Unknown	argH(10)	cya(1)	gnd(~1)	murC(2)	pta(38)	purH(8)	rpoB(5)
36809_970	1890	MabA	99.9168	96.8356	97.1485	ST5	argH(3)	cya(1)	gnd(4)	murC(3)	pta(1)	purH(2)	rpoB(1)
36809_971	1891	MabA	99.3372	97.0639	97.1485	ST132	argH(10)	cya(2)	gnd(1)	murC(2)	pta(2)	purH(29)	rpoB(5)
36809_972	2556	MabA	99.9489	96.9513	97.1784	ST5	S14Z(131)	L35(136)	S19(126)	L19(141)	S12(136)	S8(152)	L16(165)
36809_973	1915	MabA	99.2534	97.0568	97.112	ST19	argH(1)	cya(3)	gnd(3)	murC(1)	pta(3)	purH(1)	rpoB(2)
36809_974	2573	MabA	99.1295	97.0195	97.2283	ST13	S14Z(131)	L35(136)	S19(126)	L19(140)	S12(136)	S8(152)	L16(165)
36809_975	1931	MabA	99.3101	96.9789	97.0964	ST33	S14Z(131)	L35(136)	S19(126)	L19(141)	S12(136)	S8(152)	L16(165)
36809_976	1941	MabA	99.3271	96.9724	97.0767	ST33	S14Z(131)	L35(136)	S19(126)	L19(141)	S12(136)	S8(152)	L16(165)
36809_977	5L175	MabA	99.2612	97.0085	97.0692	ST20	argH(1)	cya(3)	gnd(3)	murC(1)	pta(2)	purH(1)	rpoB(2)
36809_978	2033	MabA	99.2501	97.049	97.2038	ST13	S14Z(131)	L35(136)	S19(126)	L19(140)	S12(136)	S8(152)	L16(165)
36809_979	2036	MabA	99.2238	97.0139	97.0694	ST276	argH(10)	cya(2)	gnd(1)	murC(9)	pta(25)	purH(9)	rpoB(1)
36809_980	2048	MabA	99.25	96.9143	97.113	ST5	S14Z(131)	L35(136)	S19(126)	L19(141)	S12(136)	S8(152)	L16(165)
36809_981	2088	MabA	99.1974	96.9218	97.2193	ST33	S14Z(131)	L35(136)	S19(126)	L19(141)	S12(136)	S8(152)	L16(165)
36809_982	2127	MabA	99.1847	97.0846	97.1413	ST63	S14Z(130)	L35(136)	S19(126)	L19(141)	S12(136)	S8(152)	L16(165)
36809_983	2157	MabA	99.9552	96.9271	97.1617	ST5	argH(3)	cya(1)	gnd(4)	murC(3)	pta(1)	purH(2)	rpoB(1)
36809_984	2173	MabA	98.9372	96.982	96.9938	Unknown	S14Z(131)	L35(138)	S19(126)	L19(141)	S12(365)	S8(400)	L16(165)
36809_985	2239	MabM	97.059	98.8537	96.6989	ST627	S14Z(133)	L35(139)	S19(126)	L19(148)	S12(136)	S8(152)	L16(169)
36809_986	6K1366	MabA	99.2814	96.9773	97.0731	ST20	argH(1)	cya(3)	gnd(3)	murC(1)	pta(2)	purH(1)	rpoB(2)
36809_987	701	MabA	99.3438	97.1009	97.188	ST33	S14Z(131)	L35(136)	S19(126)	L19(141)	S12(136)	S8(152)	L16(165)
36809_988	2533	MabM	97.0632	98.6225	96.6997	ST3	S14Z(133)	L35(139)	S19(131)	L19(147)	S12(136)	S8(152)	L16(169)
36809_989	706	MabA	99.315	97.0402	97.12	Unknown	S14Z(131)	L35(136)	S19(176)	L19(142)	S12(136)	S8(152)	L16(165)
36809_990	708	MabA	99.9194	96.9194	97.2275	ST5	S14Z(131)	L35(136)	S19(126)	L19(141)	S12(136)	S8(152)	L16(165)
36809_991	N4	MabM	97.0009	98.7406	96.6128	Unknown	argH(30)	cya(40)	gnd(20)	murC(31)	pta(16)	purH(41)	rpoB(27)
36809_992	N38	MabA	99.2045	97.1457	97.1634	ST63	S14Z(130)	L35(136)	S19(126)	L19(141)	S12(136)	S8(152)	L16(165)
36809_993	N27	MabM	97.0206	98.8386	96.6379	Unknown	argH(30)	cya(21)	gnd(17)	murC(35)	pta(16)	purH(41)	rpoB(27)
36809_994	N37	MabA	99.9764	96.8443	97.1714	ST5	S14Z(131)	L35(136)	S19(126)	L19(141)	S12(136)	S8(152)	L16(165)
36809_995	N39	MabA	98.5622	97.2594	96.9523	Unknown	argH(27)	cya(1)	gnd(3)	murC(36)	pta(37)	purH(6)	rpoB(1)
36809_996	N46	MabM	97.0429	98.7694	96.7271	ST39	argH(30)	cya(21)	gnd(21)	murC(28)	pta(17)	purH(32)	rpoB(21)
36809_997	N42	MabA	99.1258	96.9212	97.1217	ST101	argH(7)	cya(2)	gnd(11)	murC(2)	pta(9)	purH(2)	rpoB(1)
36809_998	N40	MabM	97.0922	98.6833	96.6574	ST3	S14Z(133)	L35(139)	S19(131)	L19(147)	S12(136)	S8(152)	L16(169)
1185650_1155	A69	MabA	99.2696	97.0453	97.2786	ST24	argH(1)	cya(4)	gnd(3)	murC(2)	pta(2)	purH(4)	rpoB(1)
1185650_818	A8	MabA	99.2147	97.1355	97.1392	ST62	argH(1)	cya(4)	gnd(3)	murC(2)	pta(4)	purH(4)	rpoB(1)
1185650_819	A330	MabA	99.2123	97.022	97.2606	ST53	argH(1)	cya(25)	gnd(3)	murC(2)	pta(13)	purH(4)	rpoB(1)
1185650_820	A297	MabA	99.2862	97.0034	97.1515	ST63	S14Z(130)	L35(136)	S19(126)	L19(141)	S12(136)	S8(152)	L16(165)
1185650_821	A183	MabA	99.1507	97.0128	97.299	ST53	argH(1)	cya(25)	gnd(3)	murC(2)	pta(13)	purH(4)	rpoB(1)
1185650_823	6382	MabA	99.1738	96.9993	97.269	ST53	argH(1)	cya(25)	gnd(3)	murC(2)	pta(13)	purH(4)	rpoB(1)
1185650_824	3374	MabA	99.2951	97.0429	97.2104	ST53	argH(1)	cya(25)	gnd(3)	murC(2)	pta(13)	purH(4)	rpoB(1)
1185650_825	3476	MabA	99.1407	96.9958	97.3082	ST63	S14Z(130)	L35(136)	S19(126)	L19(141)	S12(136)	S8(152)	L16(165)
1185650_826	2272	MabA	99.2506	97.0038	97.2647	ST24	argH(1)	cya(4)	gnd(3)	murC(2)	pta(2)	purH(4)	rpoB(1)
1185650_827	280	MabA	99.3279	96.9988	97.1798	ST24	argH(1)	cya(4)	gnd(3)	murC(2)	pta(2)	purH(4)	rpoB(1)
1185650_828	21	MabA	99.3251	97.0072	97.1405	ST63	S14Z(130)	L35(136)	S19(126)	L19(141)	S12(136)	S8(152)	L16(165)
1185650_829	A467	MabA	99.9091	96.8781	97.197	ST5	S14Z(131)	L35(136)	S19(126)	L19(141)	S12(136)	S8(152)	L16(165)
1185650_830	A377	MabA	99.0086	97.0107	97.3771	ST34	argH(4)	cya(5)	gnd(1)	murC(2)	pta(10)	purH(2)	rpoB(1)
1185650_831	A350	MabA	99.9504	96.8919	97.1851	ST5	argH(3)	cya(1)	gnd(4)	murC(3)	pta(1)	purH(2)	rpoB(1)
1185650_832	A312	MabA	99.9532	96.9702	97.1918	ST5	S14Z(131)	L35(136)	S19(126)	L19(141)	S12(136)	S8(152)	L16(165)
1185650_833	A311	MabA	98.9909	96.9757	97.3589	ST289	argH(4)	cya(5)	gnd(1)	murC(2)	pta(10)	purH(7)	rpoB(5)
1185650_834	A266	MabA	99.9491	96.899	97.1497	ST5	argH(3)	cya(1)	gnd(4)	murC(3)	pta(1)	purH(2)	rpoB(1)
1185650_835	A249	MabA	99.9699	96.9012	97.188	ST5	argH(3)	cya(1)	gnd(4)	murC(3)	pta(1)	purH(2)	rpoB(1)
1185650_836	A243	MabA	99.9371	96.8983	97.1897	ST5	S14Z(131)	L35(136)	S19(126)	L19(141)	S12(136)	S8(152)	L16(165)
1185650_837	A206	MabA	99.2309	97.0506	97.183	ST13	S14Z(131)	L35(136)	S19(126)	L19(140)	S12(136)	S8(152)	L16(165)
1185650_838	A197	MabA	99.0292	96.9622	97.4079	ST123	argH(4)	cya(2)	gnd(1)	murC(2)	pta(10)	purH(15)	rpoB(1)
1185650_839	A175	MabA	98.9511	97.0487	97.4327	ST34	argH(4)	cya(5)	gnd(1)	murC(2)	pta(10)	purH(2)	rpoB(1)
1185650_840	A73	MabA	99.1074	97.0139	97.306	ST47	argH(4)	cya(5)	gnd(1)	murC(2)	pta(10)	purH(5)	rpoB(1)
1185650_841	A38	MabA	99.9535	96.9	97.2052	ST5	S14Z(131)	L35(136)	S19(126)	L19(141)	S12(136)	S8(152)	L16(165)
1185650_842	A51	MabA	99.95	96.8826	97.1856	ST5	argH(3)	cya(1)	gnd(4)	murC(3)	pta(1)	purH(2)	rpoB(1)
1185650_843	2940	MabA	99.0735	96.9458	97.3919	ST34	argH(4)	cya(5)	gnd(1)	murC(2)	pta(10)	purH(2)	rpoB(1)
1185650_844	2022	MabA	99.9492	96.8685	97.1541	ST5	S14Z(131)	L35(136)	S19(126)	L19(141)	S12(136)	S8(152)	L16(165)
1185650_845	216	MabA	99.9346	96.8795	97.2024	ST5	S14Z(131)	L35(136)	S19(126)	L19(141)	S12(136)	S8(152)	L16(165)
1185650_846	227	MabA	99.9891	96.8624	97.1973	ST5	S14Z(131)	L35(136)	S19(126)	L19(141)	S12(136)	S8(152)	L16(165)
1185650_847	113	MabA	99.9969	96.8933	97.2128	ST5	S14Z(131)	L35(136)	S19(126)	L19(141)	S12(136)	S8(152)	L16(165)
1185650_848	86	MabA	99.964	96.8532	97.186	ST5	S14Z(131)	L35(136)	S19(126)	L19(141)	S12(136)	S8(152)	L16(165)
1185650_849	A182	MabA	99.1361	96.9653	97.1558	ST101	argH(7)	cya(2)	gnd(11)	murC(2)	pta(9)	purH(2)	rpoB(1)
1185650_850	4886	MabA	99.1121	97.0122	97.1051	ST101	argH(7)	cya(2)	gnd(11)	murC(2)	pta(9)	purH(2)	rpoB(1)
1185650_851	4883	MabA	99.1044	97.0112	97.1125	ST101	argH(7)	cya(2)	gnd(11)	murC(2)	pta(9)	purH(2)	rpoB(1)
1185650_852	244	MabA	99.1652	96.9268	97.0534	ST109	S14Z(131)	L35(136)	S19(126)	L19(142)	S12(136)	S8(152)	L16(165)
1185650_853	A213	MabA	99.305	97.0389	97.2184	ST63	S14Z(130)	L35(136)	S19(126)	L19(141)	S12(136)	S8(152)	L16(165)
1185650_854	6094	MabA	99.3348	96.9844	97.1797	ST281	argH(1)	cya(2)	gnd(10)	murC(2)	pta(2)	purH(1)	rpoB(2)
1185650_855	3478	MabA	99.2369	96.9288	97.0061	ST81	argH(23)	cya(2)	gnd(13)	murC(2)	pta(1)	purH(3)	rpoB(4)
1185650_856	220	MabA	99.1956	96.9813	97.1051	ST81	argH(23)	cya(2)	gnd(13)	murC(2)	pta(1)	purH(3)	rpoB(4)
1185650_857	234	MabA	99.23	96.9885	97.0971	ST81	argH(23)	cya(2)	gnd(13)	murC(2)	pta(1)	purH(3)	rpoB(4)
1185650_858	A176	MabA	99.221	96.9428	97.0917	ST5	S14Z(131)	L35(136)	S19(126)	L19(141)	S12(136)	S8(152)	L16(165)
1185650_859	27	MabA	99.0809	96.9331	97.1388	ST101	argH(7)	cya(2)	gnd(11)	murC(2)	pta(9)	purH(2)	rpoB(1)
1185650_860	A25	MabA	99.3216	97.0332	97.1506	ST280	argH(1)	cya(2)	gnd(10)	murC(2)	pta(3)	purH(1)	rpoB(4)
1185650_861	A317	MabA	99.2369	96.9713	97.1785	ST28	argH(1)	cya(1)	gnd(3)	murC(2)	pta(12)	purH(2)	rpoB(1)
1185650_863	A305	MabA	99.3011	96.9133	97.115	ST5	S14Z(131)	L35(136)	S19(126)	L19(141)	S12(136)	S8(152)	L16(165)
1185650_864	A274	MabA	99.2031	96.9764	97.1532	ST13	S14Z(131)	L35(136)	S19(126)	L19(140)	S12(136)	S8(152)	L16(165)
1185650_865	A232	MabA	99.1962	96.9759	97.1447	ST284	argH(15)	cya(2)	gnd(10)	murC(2)	pta(2)	purH(1)	rpoB(1)
1185650_866	A215	MabA	99.2116	96.9894	97.2077	ST33	S14Z(131)	L35(136)	S19(126)	L19(141)	S12(136)	S8(152)	L16(165)
1185650_867	215	MabA	99.224	96.9703	97.1982	ST33	S14Z(131)	L35(136)	S19(126)	L19(141)	S12(136)	S8(152)	L16(165)
1185650_868	3820	MabA	99.1204	97.0086	97.1321	ST148	argH(1)	cya(28)	gnd(1)	murC(2)	pta(6)	purH(7)	rpoB(1)
1185650_869	3998	MabA	99.257	96.9332	97.094	ST5	S14Z(131)	L35(136)	S19(126)	L19(141)	S12(136)	S8(152)	L16(165)
1185650_870	129	MabA	99.2424	96.9964	97.2083	ST28	argH(1)	cya(1)	gnd(3)	murC(2)	pta(12)	purH(2)	rpoB(1)
1185650_871	213	MabA	99.305	96.974	97.0449	ST5	S14Z(131)	L35(136)	S19(126)	L19(141)	S12(136)	S8(152)	L16(165)
1185650_872	A54	MabA	99.2068	96.9615	97.267	ST104	argH(25)	cya(1)	gnd(1)	murC(2)	pta(1)	purH(28)	rpoB(5)
1185650_873	5589	MabA	99.3448	96.9893	97.168	ST144	argH(26)	cya(1)	gnd(1)	murC(2)	pta(41)	purH(4)	rpoB(5)
1185650_874	5295	MabA	99.1804	96.9668	97.2167	ST104	argH(25)	cya(1)	gnd(1)	murC(2)	pta(1)	purH(28)	rpoB(5)
1185650_875	205	MabA	99.2023	97.0928	97.0919	ST270	argH(15)	cya(1)	gnd(3)	murC(1)	pta(1)	purH(9)	rpoB(1)
1185650_876	3384	MabA	99.2449	96.9947	97.0056	ST188	argH(1)	cya(27)	gnd(10)	murC(1)	pta(2)	purH(1)	rpoB(2)
1185650_877	3617	MabA	99.2264	97.0117	97.0489	ST276	argH(10)	cya(2)	gnd(1)	murC(9)	pta(25)	purH(9)	rpoB(1)
1185650_878	5465	MabA	99.3221	97.0734	97.1916	ST132	argH(10)	cya(2)	gnd(1)	murC(2)	pta(2)	purH(29)	rpoB(5)
1185650_879	57	MabA	99.2224	97.0184	97.0665	ST89	argH(10)	cya(1)	gnd(1)	murC(1)	pta(38)	purH(8)	rpoB(1)
1185650_880	A315	MabA	99.2355	97.0717	97.1612	ST163	argH(2)	cya(3)	gnd(7)	murC(2)	pta(9)	purH(3)	rpoB(1)
1185650_881	A218	MabA	99.2765	97.0923	97.2245	ST10	S14Z(131)	L35(136)	S19(126)	L19(142)	S12(136)	S8(152)	L16(165)
1185650_883	5681	MabA	99.2419	96.9791	97.1654	ST20	argH(1)	cya(3)	gnd(3)	murC(1)	pta(2)	purH(1)	rpoB(2)
1185650_884	1557	MabA	99.2808	97.0159	97.0858	ST20	argH(1)	cya(3)	gnd(3)	murC(1)	pta(2)	purH(1)	rpoB(2)
1185650_885	123	MabA	99.2332	96.9971	97.1474	ST210	argH(2)	cya(3)	gnd(7)	murC(2)	pta(39)	purH(3)	rpoB(1)
1185650_886	28	MabA	99.2589	96.9234	97.0585	ST20	argH(1)	cya(3)	gnd(3)	murC(1)	pta(2)	purH(1)	rpoB(2)
1185650_887	14	MabA	99.3178	97.0802	97.1124	ST265	argH(1)	cya(2)	gnd(10)	murC(2)	pta(3)	purH(2)	rpoB(1)
1185650_888	A244	MabA	99.2447	96.9415	97.1228	ST33	S14Z(131)	L35(136)	S19(126)	L19(141)	S12(136)	S8(152)	L16(165)
1185650_889	A378	MabA	98.7041	97.1482	96.9462	ST118	argH(22)	cya(1)	gnd(3)	murC(36)	pta(37)	purH(6)	rpoB(1)
1185650_890	6010	MabA	99.2811	96.9387	97.1061	ST19	argH(1)	cya(3)	gnd(3)	murC(1)	pta(3)	purH(1)	rpoB(2)
1185650_891	3739	MabA	99.2314	96.9614	97.0887	ST19	argH(1)	cya(3)	gnd(3)	murC(1)	pta(3)	purH(1)	rpoB(2)
1185650_892	2950	MabA	99.3322	97.1039	97.1805	ST274	argH(10)	cya(2)	gnd(3)	murC(2)	pta(2)	purH(7)	rpoB(1)
1185650_893	24	MabA	99.3252	97.0102	97.0647	ST20	argH(1)	cya(3)	gnd(3)	murC(1)	pta(2)	purH(1)	rpoB(2)
1185650_894	178	MabA	99.2947	97.1345	97.1747	ST165	argH(10)	cya(2)	gnd(1)	murC(2)	pta(2)	purH(7)	rpoB(13)
1185650_895	1579	MabA	99.3314	97.0736	97.2586	ST53	argH(1)	cya(25)	gnd(3)	murC(2)	pta(13)	purH(4)	rpoB(1)
1185650_896	289	MabA	99.2699	97.0141	97.1246	ST63	S14Z(130)	L35(136)	S19(126)	L19(141)	S12(136)	S8(152)	L16(165)
1185650_897	254	MabA	99.3505	97.0209	97.2549	ST53	argH(1)	cya(25)	gnd(3)	murC(2)	pta(13)	purH(4)	rpoB(1)
1185650_898	222	MabA	99.3375	96.9073	97.1039	ST33	S14Z(131)	L35(136)	S19(126)	L19(141)	S12(136)	S8(152)	L16(165)
1185650_899	A482	MabA	99.9578	96.8768	97.1764	ST5	argH(3)	cya(1)	gnd(4)	murC(3)	pta(1)	purH(2)	rpoB(1)
1185650_900	A189	MabA	99.9131	96.874	97.1767	ST5	argH(3)	cya(1)	gnd(4)	murC(3)	pta(1)	purH(2)	rpoB(1)
1185650_901	A79	MabA	99.9631	96.8785	97.1364	ST5	S14Z(131)	L35(136)	S19(126)	L19(141)	S12(136)	S8(152)	L16(165)
1185650_902	A309	MabA	99.2597	96.9591	97.1777	ST24	argH(1)	cya(4)	gnd(3)	murC(2)	pta(2)	purH(4)	rpoB(1)
1185650_903	A137	MabA	99.0743	97.0002	97.3034	ST43	argH(4)	cya(2)	gnd(1)	murC(2)	pta(10)	purH(2)	rpoB(1)
1185650_904	A59	MabA	99.9605	96.9146	97.2067	ST5	argH(3)	cya(1)	gnd(4)	murC(3)	pta(1)	purH(2)	rpoB(1)
1185650_905	6449	MabA	99.989	96.8498	97.1442	ST5	S14Z(131)	L35(136)	S19(126)	L19(141)	S12(136)	S8(152)	L16(165)
1185650_906	A58	MabA	99.9687	96.8996	97.1865	ST5	argH(3)	cya(1)	gnd(4)	murC(3)	pta(1)	purH(2)	rpoB(1)
1185650_907	5696	MabA	99.936	96.8529	97.1393	ST5	S14Z(131)	L35(136)	S19(126)	L19(141)	S12(136)	S8(152)	L16(165)
1185650_908	2767	MabA	99.0307	96.8904	97.0706	ST5	S14Z(131)	L35(136)	S19(126)	L19(141)	S12(136)	S8(152)	L16(165)
1185650_910	A217	MabA	99.1259	97.0066	97.1209	ST101	argH(7)	cya(2)	gnd(11)	murC(2)	pta(9)	purH(2)	rpoB(1)
1185650_911	9	MabA	99.9164	96.8545	97.2095	ST5	S14Z(131)	L35(136)	S19(126)	L19(141)	S12(136)	S8(152)	L16(165)
1185650_912	3671	MabA	99.1373	97.0021	97.1476	ST101	argH(7)	cya(2)	gnd(11)	murC(2)	pta(9)	purH(2)	rpoB(1)
1185650_913	A477	MabA	99.2843	97.0085	97.1503	ST149	argH(2)	cya(2)	gnd(7)	murC(1)	pta(9)	purH(3)	rpoB(1)
1185650_914	2	MabA	99.2723	96.9715	97.1447	ST149	argH(2)	cya(2)	gnd(7)	murC(1)	pta(9)	purH(3)	rpoB(1)
1185650_915	A321	MabA	99.2548	96.9824	97.1268	ST281	argH(1)	cya(2)	gnd(10)	murC(2)	pta(2)	purH(1)	rpoB(2)
1185650_916	4542	MabA	99.2555	96.9502	97.1536	ST24	argH(1)	cya(4)	gnd(3)	murC(2)	pta(2)	purH(4)	rpoB(1)
1185650_917	2833	MabA	99.2194	97.0529	97.1292	ST273	argH(1)	cya(2)	gnd(10)	murC(1)	pta(2)	purH(1)	rpoB(2)
1185650_918	A49	MabA	99.1421	96.9822	97.2448	ST13	S14Z(131)	L35(136)	S19(126)	L19(140)	S12(136)	S8(152)	L16(165)
1185650_919	A329	MabA	98.9493	96.9704	96.939	ST209	argH(27)	cya(1)	gnd(1)	murC(2)	pta(5)	purH(30)	rpoB(1)
1185650_920	A40	MabA	99.2469	96.9664	97.1108	ST284	argH(15)	cya(2)	gnd(10)	murC(2)	pta(2)	purH(1)	rpoB(1)
1185650_921	A373	MabA	99.2715	96.9765	97.2131	ST28	argH(1)	cya(1)	gnd(3)	murC(2)	pta(12)	purH(2)	rpoB(1)
1185650_922	A35	MabA	99.3058	97.0073	97.0874	ST5	S14Z(131)	L35(136)	S19(126)	L19(141)	S12(136)	S8(152)	L16(165)
1185650_923	A478	MabA	98.8626	96.9459	97.0215	ST141	argH(15)	cya(2)	gnd(1)	murC(22)	pta(42)	purH(6)	rpoB(1)
1185650_924	A426	MabA	99.2657	96.9656	97.0714	ST5	S14Z(131)	L35(136)	S19(126)	L19(141)	S12(136)	S8(152)	L16(165)
1185650_925	A337	MabA	99.1596	96.9301	97.2087	ST33	S14Z(131)	L35(136)	S19(126)	L19(141)	S12(136)	S8(152)	L16(165)
1185650_926	A233	MabA	99.2428	96.9531	97.0689	ST139	argH(1)	cya(4)	gnd(1)	murC(2)	pta(12)	purH(5)	rpoB(1)
1185650_927	1791	MabA	98.9445	97.0414	97.1025	ST201	argH(15)	cya(26)	gnd(3)	murC(4)	pta(18)	purH(6)	rpoB(1)
1185650_928	5864	MabA	99.3052	97.1181	97.2018	ST280	argH(1)	cya(2)	gnd(10)	murC(2)	pta(3)	purH(1)	rpoB(4)
1185650_929	288	MabA	99.1867	96.9532	97.0921	ST5	S14Z(131)	L35(136)	S19(126)	L19(141)	S12(136)	S8(152)	L16(165)
1185650_930	146	MabA	99.2015	96.9991	97.1529	ST13	S14Z(131)	L35(136)	S19(126)	L19(140)	S12(136)	S8(152)	L16(165)
1185650_931	A353	MabA	99.2113	96.9892	97.0747	ST89	argH(10)	cya(1)	gnd(1)	murC(1)	pta(38)	purH(8)	rpoB(1)
1185650_932	5725	MabA	98.9208	96.9319	97.0448	ST3	argH(5)	cya(1)	gnd(1)	murC(4)	pta(5)	purH(6)	rpoB(1)
1185650_933	A255	MabA	99.3037	97.1344	97.1842	ST267	argH(10)	cya(1)	gnd(1)	murC(2)	pta(2)	purH(7)	rpoB(1)
1185650_934	1701	MabA	99.2905	97.1127	97.2231	ST267	argH(10)	cya(1)	gnd(1)	murC(2)	pta(2)	purH(7)	rpoB(1)
1185650_935	2425	MabA	99.2488	96.9367	97.1126	ST151	argH(1)	cya(27)	gnd(10)	murC(1)	pta(2)	purH(26)	rpoB(2)
1185650_936	22	MabA	99.3389	97.1283	97.2176	ST267	argH(10)	cya(1)	gnd(1)	murC(2)	pta(2)	purH(7)	rpoB(1)
1185650_937	29	MabA	99.3183	97.1263	97.2244	ST267	argH(10)	cya(1)	gnd(1)	murC(2)	pta(2)	purH(7)	rpoB(1)
1185650_938	A395	MabA	99.2051	96.9624	97.031	ST19	argH(1)	cya(3)	gnd(3)	murC(1)	pta(3)	purH(1)	rpoB(2)
1185650_939	3	MabA	98.7013	97.1741	96.9566	ST118	argH(22)	cya(1)	gnd(3)	murC(36)	pta(37)	purH(6)	rpoB(1)
1185650_940	1866	MabA	99.3127	97.0488	97.094	ST20	argH(1)	cya(3)	gnd(3)	murC(1)	pta(2)	purH(1)	rpoB(2)
1246644_3	9808	MabA	99.2222	97.0072	97.1734	ST23	argH(1)	cya(4)	gnd(3)	murC(2)	pta(11)	purH(7)	rpoB(1)
1962118_313	A63	MabM	97.0554	98.6781	96.6401	ST3	S14Z(133)	L35(139)	S19(131)	L19(147)	S12(136)	S8(152)	L16(169)
1962118_314	A70	MabM	97.4188	98.7803	96.8905	ST46	argH(30)	cya(7)	gnd(17)	murC(30)	pta(21)	purH(31)	rpoB(10)
1962118_315	A428	MabM	97.3608	98.5619	96.7409	ST3	S14Z(133)	L35(139)	S19(131)	L19(147)	S12(136)	S8(152)	L16(169)
1962118_316	A399	MabM	97.0722	98.7901	96.6952	ST39	argH(30)	cya(21)	gnd(21)	murC(28)	pta(17)	purH(32)	rpoB(21)
1962118_317	A39	MabM	97.059	98.8014	96.7531	ST39	argH(30)	cya(21)	gnd(21)	murC(28)	pta(17)	purH(32)	rpoB(21)
1962118_318	A484	MabM	97.0373	98.7157	96.7062	ST3	S14Z(133)	L35(139)	S19(131)	L19(147)	S12(136)	S8(152)	L16(169)
1962118_319	A365	MabM	97.3466	98.606	96.7063	ST3	S14Z(133)	L35(139)	S19(131)	L19(147)	S12(136)	S8(152)	L16(169)
1962118_320	A425	MabM	97.0503	98.77	96.6966	ST39	argH(30)	cya(21)	gnd(21)	murC(28)	pta(17)	purH(32)	rpoB(21)
1962118_321	A295	MabM	97.3862	98.614	96.7364	ST3	S14Z(133)	L35(139)	S19(131)	L19(147)	S12(136)	S8(152)	L16(169)
1962118_322	A47	MabM	97.0871	98.7974	96.7255	ST39	argH(30)	cya(21)	gnd(21)	murC(28)	pta(17)	purH(32)	rpoB(21)
1962118_323	A323	MabM	97.3466	98.606	96.7063	ST3	S14Z(133)	L35(139)	S19(131)	L19(147)	S12(136)	S8(152)	L16(169)
1962118_324	A267	MabM	97.3681	98.569	96.7195	ST3	S14Z(133)	L35(139)	S19(131)	L19(147)	S12(136)	S8(152)	L16(169)
1962118_325	A247	MabM	97.1065	98.9083	96.7552	ST121	argH(30)	cya(31)	gnd(20)	murC(31)	pta(17)	purH(32)	rpoB(26)
1962118_326	A228	MabM	97.413	98.7425	96.8752	ST46	argH(30)	cya(7)	gnd(17)	murC(30)	pta(21)	purH(31)	rpoB(10)
1962118_327	A222	MabM	97.0723	98.8224	96.7187	ST39	argH(30)	cya(21)	gnd(21)	murC(28)	pta(17)	purH(32)	rpoB(21)
1962118_328	a205	MabM	97.4577	98.8061	96.9161	ST46	argH(30)	cya(7)	gnd(17)	murC(30)	pta(21)	purH(31)	rpoB(10)
1962118_329	A186	MabM	97.028	98.6292	96.6912	ST3	S14Z(133)	L35(139)	S19(131)	L19(147)	S12(136)	S8(152)	L16(169)
1962118_330	A173	MabM	97.0919	98.792	96.6998	ST39	argH(30)	cya(21)	gnd(21)	murC(28)	pta(17)	purH(32)	rpoB(21)
1962118_331	5601	MabM	97.4142	98.8468	96.9043	ST46	argH(30)	cya(7)	gnd(17)	murC(30)	pta(21)	purH(31)	rpoB(10)
1962118_332	5620	MabM	97.088	98.794	96.7029	ST39	argH(30)	cya(21)	gnd(21)	murC(28)	pta(17)	purH(32)	rpoB(21)
1962118_333	4070	MabM	97.3801	98.6166	96.7347	ST3	S14Z(133)	L35(139)	S19(131)	L19(147)	S12(136)	S8(152)	L16(169)
1962118_334	3166	MabM	97.0331	98.6597	96.663	ST3	S14Z(133)	L35(139)	S19(131)	L19(147)	S12(136)	S8(152)	L16(169)
1962118_335	3742	MabM	97.0531	98.79	96.7097	ST39	argH(30)	cya(21)	gnd(21)	murC(28)	pta(17)	purH(32)	rpoB(21)
1962118_336	3377	MabM	97.3632	98.5862	96.7345	ST3	S14Z(133)	L35(139)	S19(131)	L19(147)	S12(136)	S8(152)	L16(169)
1962118_337	287	MabM	97.4318	98.7757	96.8685	ST46	argH(30)	cya(7)	gnd(17)	murC(30)	pta(21)	purH(31)	rpoB(10)
1962118_338	260	MabM	97.0835	98.8827	96.7511	ST58	S14Z(133)	L35(139)	S19(126)	L19(148)	S12(136)	S8(152)	L16(173)
1962118_339	183	MabM	97.0094	98.6265	96.6619	ST3	S14Z(133)	L35(139)	S19(131)	L19(147)	S12(136)	S8(152)	L16(169)
1962118_340	111	MabM	97.0591	98.6547	96.6409	ST3	S14Z(133)	L35(139)	S19(131)	L19(147)	S12(136)	S8(152)	L16(169)
1962118_341	A268	MabM	97.3752	98.8249	96.9	ST46	argH(30)	cya(7)	gnd(17)	murC(30)	pta(21)	purH(31)	rpoB(10)
1962118_342	A289	MabM	97.328	98.6007	96.7692	ST3	S14Z(133)	L35(139)	S19(131)	L19(147)	S12(136)	S8(152)	L16(169)
1962118_343	A126	MabM	97.0331	98.6597	96.663	ST3	S14Z(133)	L35(139)	S19(131)	L19(147)	S12(136)	S8(152)	L16(169)
1962118_344	A254	MabM	97.1599	98.8669	96.7556	ST133	argH(34)	cya(21)	gnd(20)	murC(28)	pta(17)	purH(39)	rpoB(20)
1962118_345	A174	MabM	97.0596	98.7925	96.7268	ST39	argH(30)	cya(21)	gnd(21)	murC(28)	pta(17)	purH(32)	rpoB(21)
1962118_346	1398	MabM	97.3537	98.5794	96.7527	ST3	S14Z(133)	L35(139)	S19(131)	L19(147)	S12(136)	S8(152)	L16(169)
1962118_347	130	MabM	97.0762	98.7761	96.7078	ST39	argH(30)	cya(21)	gnd(21)	murC(28)	pta(17)	purH(32)	rpoB(21)
1962118_348	206	MabM	97.0301	98.6442	96.6695	ST3	S14Z(133)	L35(139)	S19(131)	L19(147)	S12(136)	S8(152)	L16(169)
1962118_349	3106	MabM	97.3957	98.6492	96.7282	ST3	S14Z(133)	L35(139)	S19(131)	L19(147)	S12(136)	S8(152)	L16(169)
1962118_350	60	MabM	97.1521	98.7311	96.616	ST3	S14Z(133)	L35(139)	S19(131)	L19(147)	S12(136)	S8(152)	L16(169)
1962118_351	59	MabM	97.3736	98.6135	96.734	ST3	S14Z(133)	L35(139)	S19(131)	L19(147)	S12(136)	S8(152)	L16(169)
1962118_465	WCHMA040390	MabM	97.0652	98.6792	96.6788	ST3	S14Z(133)	L35(139)	S19(131)	L19(147)	S12(136)	S8(152)	L16(169)
HZ_NTM_133	HZ_NTM_133	MabA	99.2202	97.0605	97.181	Unknown	S14Z(131)	L35(136)	S19(126)	L19(~141)	S12(136)	S8(152)	L16(165)
SC2626	SC2626_WT	MabA	99.0985	96.9855	97.2876	ST63	S14Z(130)	L35(136)	S19(126)	L19(141)	S12(136)	S8(152)	L16(165)
