# Supplementary material for: Population genetic analysis of clinical Mycobacterium abscessus complex strains in China
Source: Front Cell Infect Microbiol. 2025 Jan 20;14:1496896. doi: 10.3389/fcimb.2024.1496896 (PMC11788157; doi:10.3389/fcimb.2024.1496896)
Supplement: Supplementary Table 3 — cgMLST detection of MABC strains. (A) DCC detection results using a threshold of 250 AD; (B) Genomic clustering results of Chinese strains with a threshold of 25 AD; (C) Genomic clustering results of Chinese and global strains with a threshold of 25 AD; (D) Metadata of clustered global MABC genomes from BV-BRC database. [file Table3.xlsx]

## Sheet: Table S3A
Genome ID	Strain	Subspecies	DCC	Geographic Location
1185650_1155	A69	MabA	Non-DCC	China: Shanghai
1185650_818	A8	MabA	Non-DCC	China: Shanghai
1185650_819	A330	MabA	Non-DCC	China: Shanghai
1185650_820	A297	MabA	Non-DCC	China: Shanghai
1185650_821	A183	MabA	Non-DCC	China: Shanghai
1185650_823	6382	MabA	Non-DCC	China: Shanghai
1185650_824	3374	MabA	Non-DCC	China: Shanghai
1185650_825	3476	MabA	Non-DCC	China: Shanghai
1185650_826	2272	MabA	Non-DCC	China: Shanghai
1185650_827	280	MabA	Non-DCC	China: Shanghai
1185650_828	21	MabA	Non-DCC	China: Shanghai
1185650_829	A467	MabA	DCC1	China: Shanghai
1185650_830	A377	MabA	Non-DCC	China: Shanghai
1185650_831	A350	MabA	DCC1	China: Shanghai
1185650_832	A312	MabA	DCC1	China: Shanghai
1185650_833	A311	MabA	Non-DCC	China: Shanghai
1185650_834	A266	MabA	DCC1	China: Shanghai
1185650_835	A249	MabA	DCC1	China: Shanghai
1185650_836	A243	MabA	DCC1	China: Shanghai
1185650_837	A206	MabA	Non-DCC	China: Shanghai
1185650_838	A197	MabA	Non-DCC	China: Shanghai
1185650_839	A175	MabA	Non-DCC	China: Shanghai
1185650_840	A73	MabA	Non-DCC	China: Shanghai
1185650_841	A38	MabA	DCC1	China: Shanghai
1185650_842	A51	MabA	DCC1	China: Shanghai
1185650_843	2940	MabA	Non-DCC	China: Shanghai
1185650_844	2022	MabA	DCC1	China: Shanghai
1185650_845	216	MabA	DCC1	China: Shanghai
1185650_846	227	MabA	DCC1	China: Shanghai
1185650_847	113	MabA	DCC1	China: Shanghai
1185650_848	86	MabA	DCC1	China: Shanghai
1185650_849	A182	MabA	DCC4	China: Shanghai
1185650_850	4886	MabA	DCC4	China: Shanghai
1185650_851	4883	MabA	DCC4	China: Shanghai
1185650_852	244	MabA	Non-DCC	China: Shanghai
1185650_853	A213	MabA	Non-DCC	China: Shanghai
1185650_854	6094	MabA	Non-DCC	China: Shanghai
1185650_855	3478	MabA	Non-DCC	China: Shanghai
1185650_856	220	MabA	Non-DCC	China: Shanghai
1185650_857	234	MabA	Non-DCC	China: Shanghai
1185650_858	A176	MabA	Non-DCC	China: Shanghai
1185650_859	27	MabA	DCC4	China: Shanghai
1185650_860	A25	MabA	Non-DCC	China: Shanghai
1185650_861	A317	MabA	Non-DCC	China: Shanghai
1185650_863	A305	MabA	Non-DCC	China: Shanghai
1185650_864	A274	MabA	Non-DCC	China: Shanghai
1185650_865	A232	MabA	Non-DCC	China: Shanghai
1185650_866	A215	MabA	Non-DCC	China: Shanghai
1185650_867	215	MabA	Non-DCC	China: Shanghai
1185650_868	3820	MabA	Non-DCC	China: Shanghai
1185650_869	3998	MabA	Non-DCC	China: Shanghai
1185650_870	129	MabA	Non-DCC	China: Shanghai
1185650_871	213	MabA	Non-DCC	China: Shanghai
1185650_872	A54	MabA	Non-DCC	China: Shanghai
1185650_873	5589	MabA	Non-DCC	China: Shanghai
1185650_874	5295	MabA	Non-DCC	China: Shanghai
1185650_875	205	MabA	Non-DCC	China: Shanghai
1185650_876	3384	MabA	Non-DCC	China: Shanghai
1185650_877	3617	MabA	Non-DCC	China: Shanghai
1185650_878	5465	MabA	Non-DCC	China: Shanghai
1185650_879	57	MabA	Non-DCC	China: Shanghai
1185650_880	A315	MabA	Non-DCC	China: Shanghai
1185650_881	A218	MabA	Non-DCC	China: Shanghai
1185650_883	5681	MabA	Non-DCC	China: Shanghai
1185650_884	1557	MabA	Non-DCC	China: Shanghai
1185650_885	123	MabA	Non-DCC	China: Shanghai
1185650_886	28	MabA	Non-DCC	China: Shanghai
1185650_887	14	MabA	Non-DCC	China: Shanghai
1185650_888	A244	MabA	Non-DCC	China: Shanghai
1185650_889	A378	MabA	Non-DCC	China: Shanghai
1185650_890	6010	MabA	Non-DCC	China: Shanghai
1185650_891	3739	MabA	Non-DCC	China: Shanghai
1185650_892	2950	MabA	Non-DCC	China: Shanghai
1185650_893	24	MabA	Non-DCC	China: Shanghai
1185650_894	178	MabA	Non-DCC	China: Shanghai
1185650_895	1579	MabA	Non-DCC	China: Shanghai
1185650_896	289	MabA	Non-DCC	China: Shanghai
1185650_897	254	MabA	Non-DCC	China: Shanghai
1185650_898	222	MabA	Non-DCC	China: Shanghai
1185650_899	A482	MabA	DCC1	China: Shanghai
1185650_900	A189	MabA	DCC1	China: Shanghai
1185650_901	A79	MabA	DCC1	China: Shanghai
1185650_902	A309	MabA	Non-DCC	China: Shanghai
1185650_903	A137	MabA	Non-DCC	China: Shanghai
1185650_904	A59	MabA	DCC1	China: Shanghai
1185650_905	6449	MabA	DCC1	China: Shanghai
1185650_906	A58	MabA	DCC1	China: Shanghai
1185650_907	5696	MabA	DCC1	China: Shanghai
1185650_908	2767	MabA	Non-DCC	China: Shanghai
1185650_910	A217	MabA	DCC4	China: Shanghai
1185650_911	9	MabA	DCC1	China: Shanghai
1185650_912	3671	MabA	DCC4	China: Shanghai
1185650_913	A477	MabA	Non-DCC	China: Shanghai
1185650_914	2	MabA	Non-DCC	China: Shanghai
1185650_915	A321	MabA	Non-DCC	China: Shanghai
1185650_916	4542	MabA	Non-DCC	China: Shanghai
1185650_917	2833	MabA	Non-DCC	China: Shanghai
1185650_918	A49	MabA	Non-DCC	China: Shanghai
1185650_919	A329	MabA	Non-DCC	China: Shanghai
1185650_920	A40	MabA	Non-DCC	China: Shanghai
1185650_921	A373	MabA	Non-DCC	China: Shanghai
1185650_922	A35	MabA	Non-DCC	China: Shanghai
1185650_923	A478	MabA	Non-DCC	China: Shanghai
1185650_924	A426	MabA	Non-DCC	China: Shanghai
1185650_925	A337	MabA	Non-DCC	China: Shanghai
1185650_926	A233	MabA	Non-DCC	China: Shanghai
1185650_927	1791	MabA	Non-DCC	China: Shanghai
1185650_928	5864	MabA	Non-DCC	China: Shanghai
1185650_929	288	MabA	Non-DCC	China: Shanghai
1185650_930	146	MabA	Non-DCC	China: Shanghai
1185650_931	A353	MabA	Non-DCC	China: Shanghai
1185650_932	5725	MabA	Non-DCC	China: Shanghai
1185650_933	A255	MabA	Non-DCC	China: Shanghai
1185650_934	1701	MabA	Non-DCC	China: Shanghai
1185650_935	2425	MabA	Non-DCC	China: Shanghai
1185650_936	22	MabA	Non-DCC	China: Shanghai
1185650_937	29	MabA	Non-DCC	China: Shanghai
1185650_938	A395	MabA	Non-DCC	China: Shanghai
1185650_939	3	MabA	Non-DCC	China: Shanghai
1185650_940	1866	MabA	Non-DCC	China: Shanghai
1246644_3	9808	MabA	DCC5	China: Guangdong
1962118_313	A63	MabM	DCC3a	China: Shanghai
1962118_314	A70	MabM	Non-DCC	China: Shanghai
1962118_315	A428	MabM	DCC3b	China: Shanghai
1962118_316	A399	MabM	DCC6	China: Shanghai
1962118_317	A39	MabM	DCC6	China: Shanghai
1962118_318	A484	MabM	DCC3a	China: Shanghai
1962118_319	A365	MabM	DCC3b	China: Shanghai
1962118_320	A425	MabM	DCC6	China: Shanghai
1962118_321	A295	MabM	DCC3b	China: Shanghai
1962118_322	A47	MabM	DCC6	China: Shanghai
1962118_323	A323	MabM	DCC3b	China: Shanghai
1962118_324	A267	MabM	DCC3b	China: Shanghai
1962118_325	A247	MabM	Non-DCC	China: Shanghai
1962118_326	A228	MabM	Non-DCC	China: Shanghai
1962118_327	A222	MabM	DCC6	China: Shanghai
1962118_328	a205	MabM	Non-DCC	China: Shanghai
1962118_329	A186	MabM	DCC3a	China: Shanghai
1962118_330	A173	MabM	DCC6	China: Shanghai
1962118_331	5601	MabM	Non-DCC	China: Shanghai
1962118_332	5620	MabM	DCC6	China: Shanghai
1962118_333	4070	MabM	DCC3b	China: Shanghai
1962118_334	3166	MabM	DCC3a	China: Shanghai
1962118_335	3742	MabM	DCC6	China: Shanghai
1962118_336	3377	MabM	DCC3b	China: Shanghai
1962118_337	287	MabM	Non-DCC	China: Shanghai
1962118_338	260	MabM	Non-DCC	China: Shanghai
1962118_339	183	MabM	DCC3a	China: Shanghai
1962118_340	111	MabM	DCC3a	China: Shanghai
1962118_341	A268	MabM	Non-DCC	China: Shanghai
1962118_342	A289	MabM	DCC3b	China: Shanghai
1962118_343	A126	MabM	DCC3a	China: Shanghai
1962118_344	A254	MabM	Non-DCC	China: Shanghai
1962118_345	A174	MabM	DCC6	China: Shanghai
1962118_346	1398	MabM	DCC3b	China: Shanghai
1962118_347	130	MabM	DCC6	China: Shanghai
1962118_348	206	MabM	DCC3a	China: Shanghai
1962118_349	3106	MabM	DCC3b	China: Shanghai
1962118_350	60	MabM	DCC3a	China: Shanghai
1962118_351	59	MabM	DCC3b	China: Shanghai
1962118_465	WCHMA040390	MabM	DCC3a	China: Sichuan
36809_1006	201610311	MabA	Non-DCC	China: Zhejiang
36809_1007	201607513	MabA	Non-DCC	China: Zhejiang
36809_1008	201610712	MabA	Non-DCC	China: Zhejiang
36809_1009	20161105	MabA	Non-DCC	China: Zhejiang
36809_1010	201610010	MabA	Non-DCC	China: Zhejiang
36809_1011	20161095	MabA	Non-DCC	China: Zhejiang
36809_1012	20160944	MabA	Non-DCC	China: Zhejiang
36809_1013	20160857	MabA	Non-DCC	China: Zhejiang
36809_1014	20160836	MabA	Non-DCC	China: Zhejiang
36809_1015	20160683	MabA	Non-DCC	China: Zhejiang
36809_1016	20160694	MabA	Non-DCC	China: Zhejiang
36809_1017	20160888	MabA	Non-DCC	China: Zhejiang
36809_1018	20160632	MabA	Non-DCC	China: Zhejiang
36809_1019	2016076	MabA	Non-DCC	China: Zhejiang
36809_1020	20160611	MabA	Non-DCC	China: Zhejiang
36809_1021	2016077	MabA	Non-DCC	China: Zhejiang
36809_427	A73	MabA	DCC1	China: Shanghai
36809_428	175	MabM	Non-DCC	China: Zhejiang
36809_429	G153	MabM	DCC3a	China: Shanghai
36809_430	G141	MabM	DCC3a	China: Shanghai
36809_431	199	MabA	Non-DCC	China: Shanghai
36809_432	G122	MabA	Non-DCC	China: Anhui
36809_433	G220	MabM	DCC3a	China: Hubei
36809_434	A305	MabA	DCC1	China: Zhejiang
36809_435	A321	MabA	Non-DCC	China: Zhejiang
36809_436	A315	MabA	Non-DCC	China: Shanghai
36809_437	206	MabA	Non-DCC	China: Jiangsu
36809_438	G88	MabM	DCC3a	China: Shanghai
36809_439	A254	MabA	DCC1	China: Anhui
36809_440	G207	MabM	Non-DCC	China: Jiangxi
36809_441	G112	MabA	Non-DCC	China: Shanghai
36809_442	G114	MabA	Non-DCC	China: Jiangsu
36809_443	G161	MabA	Non-DCC	China: Shanghai
36809_444	G182	MabA	Non-DCC	China: Anhui
36809_445	G77	MabM	DCC3b	China: Shanghai
36809_446	G147	MabM	DCC3a	China: Shanghai
36809_447	G219	MabA	Non-DCC	China: Shanghai
36809_448	G91	MabA	Non-DCC	China: Shanghai
36809_449	A247	MabA	DCC1	China: Shanghai
36809_450	A213	MabA	DCC1	China: Jiangsu
36809_451	G203	MabM	Non-DCC	China: Shanghai
36809_452	G85	MabM	DCC3b	China: Jiangsu
36809_453	G119	MabA	DCC1	China: Shanghai
36809_454	G94	MabA	DCC4	China: Zhejiang
36809_455	G152	MabA	DCC1	China: Zhejiang
36809_456	G162	MabA	Non-DCC	China: Shanghai
36809_457	G218	MabA	Non-DCC	China: Guangdong
36809_458	G148	MabA	Non-DCC	China: Shanghai
36809_459	G170	MabA	Non-DCC	China: Jiangxi
36809_460	G160	MabA	Non-DCC	China: Shanghai
36809_461	A137	MabA	DCC4	China: Jiangsu
36809_480	G99	MabA	DCC4	China: Shanghai
36809_481	G95	MabM	DCC3a	China: Shanghai
36809_482	G90	MabA	Non-DCC	China: Shanghai
36809_483	G159	MabA	Non-DCC	China: Shanghai
36809_484	G213	MabA	DCC4	China: Shanghai
36809_485	G127	MabA	Non-DCC	China: Shanghai
36809_486	G89	MabA	Non-DCC	China: Shanghai
36809_487	G86	MabA	DCC1	China: Shanghai
36809_488	G84	MabA	Non-DCC	China: Shanghai
36809_489	G76	MabA	Non-DCC	China: Shanghai
36809_490	G75	MabM	DCC6	China: Shanghai
36809_491	G82	MabA	DCC1	China: Shanghai
36809_492	G73	MabA	Non-DCC	China: Shanghai
36809_493	G72	MabA	Non-DCC	China: Shanghai
36809_494	G70	MabA	Non-DCC	China: Shanghai
36809_495	G216	MabA	Non-DCC	China: Shanghai
36809_496	G215	MabA	Non-DCC	China: Shanghai
36809_497	G208	MabA	Non-DCC	China: Shanghai
36809_498	G205	MabA	Non-DCC	China: Shanghai
36809_499	G204	MabA	Non-DCC	China: Shanghai
36809_500	G201	MabA	Non-DCC	China: Shanghai
36809_501	G200	MabA	Non-DCC	China: Shanghai
36809_502	G197	MabA	Non-DCC	China: Shanghai
36809_503	G198	MabA	Non-DCC	China: Shanghai
36809_504	G195	MabA	Non-DCC	China: Shanghai
36809_505	G194	MabA	Non-DCC	China: Shanghai
36809_506	G193	MabA	Non-DCC	China: Shanghai
36809_507	G192	MabA	DCC4	China: Shanghai
36809_508	G190	MabM	DCC3b	China: Shanghai
36809_509	G188	MabM	DCC3b	China: Shanghai
36809_510	G185	MabA	Non-DCC	China: Shanghai
36809_511	G184	MabA	Non-DCC	China: Shanghai
36809_512	G181	MabA	Non-DCC	China: Shanghai
36809_513	G180	MabA	Non-DCC	China: Shanghai
36809_514	G179	MabA	Non-DCC	China: Shanghai
36809_515	G178	MabA	Non-DCC	China: Shanghai
36809_516	G177	MabA	Non-DCC	China: Shanghai
36809_517	G176	MabA	Non-DCC	China: Shanghai
36809_518	G174	MabA	Non-DCC	China: Shanghai
36809_519	G173	MabM	Non-DCC	China: Shanghai
36809_520	G169	MabA	Non-DCC	China: Shanghai
36809_522	G164	MabA	Non-DCC	China: Shanghai
36809_523	G158	MabA	DCC1	China: Shanghai
36809_524	G157	MabM	DCC3b	China: Shanghai
36809_525	G155	MabA	Non-DCC	China: Shanghai
36809_526	G149	MabA	Non-DCC	China: Shanghai
36809_527	G143	MabA	Non-DCC	China: Shanghai
36809_528	G142	MabA	Non-DCC	China: Shanghai
36809_529	G146	MabA	Non-DCC	China: Shanghai
36809_530	G140	MabA	Non-DCC	China: Shanghai
36809_531	G139	MabA	Non-DCC	China: Shanghai
36809_532	G135	MabM	Non-DCC	China: Shanghai
36809_533	G134	MabA	Non-DCC	China: Shanghai
36809_534	G137	MabM	Non-DCC	China: Shanghai
36809_535	G133	MabA	Non-DCC	China: Shanghai
36809_536	G128	MabA	Non-DCC	China: Shanghai
36809_537	G126	MabM	DCC6	China: Shanghai
36809_538	G125	MabA	DCC4	China: Shanghai
36809_539	G124	MabM	Non-DCC	China: Shanghai
36809_540	G123	MabA	DCC1	China: Shanghai
36809_541	G121	MabA	DCC4	China: Shanghai
36809_542	G120	MabA	DCC4	China: Shanghai
36809_543	G116	MabM	DCC3b	China: Shanghai
36809_544	G115	MabA	Non-DCC	China: Shanghai
36809_545	G113	MabA	Non-DCC	China: Shanghai
36809_546	G110	MabM	DCC3a	China: Shanghai
36809_547	G111	MabA	Non-DCC	China: Shanghai
36809_548	G109	MabA	Non-DCC	China: Shanghai
36809_549	G108	MabA	Non-DCC	China: Shanghai
36809_550	G107	MabM	DCC3a	China: Shanghai
36809_551	G106	MabA	Non-DCC	China: Shanghai
36809_552	G105	MabM	Non-DCC	China: Shanghai
36809_553	G104	MabA	Non-DCC	China: Shanghai
36809_554	G102	MabA	Non-DCC	China: Shanghai
36809_582	GZ0 1	MabA	DCC1	China: Guangdong
36809_583	GZ002	MabA	DCC1	China: Guangdong
36809_633	1322-S0	MabA	Non-DCC	China: Shanghai
36809_930	759	MabA	Non-DCC	China: Shanghai
36809_931	811	MabA	DCC4	China: Shanghai
36809_932	1051	MabM	DCC3a	China: Shanghai
36809_933	975	MabM	DCC3a	China: Shanghai
36809_934	1260	MabM	DCC3b	China: Shanghai
36809_935	1197	MabM	Non-DCC	China: Shanghai
36809_936	1264	MabM	DCC3a	China: Shanghai
36809_937	1279	MabA	Non-DCC	China: Shanghai
36809_938	1370	MabA	Non-DCC	China: Shanghai
36809_939	1424	MabA	Non-DCC	China: Shanghai
36809_940	1426	MabM	Non-DCC	China: Shanghai
36809_941	1755	MabA	Non-DCC	China: Shanghai
36809_942	1772	MabA	Non-DCC	China: Shanghai
36809_943	1509	MabM	Non-DCC	China: Shanghai
36809_944	1488	MabA	DCC1	China: Shanghai
36809_945	1773	MabA	Non-DCC	China: Shanghai
36809_946	1836	MabM	DCC3b	China: Shanghai
36809_947	1779	MabM	DCC6	China: Shanghai
36809_948	1784	MabA	DCC1	China: Shanghai
36809_949	1837	MabA	Non-DCC	China: Shanghai
36809_950	1782	MabA	Non-DCC	China: Shanghai
36809_951	1854	MabM	DCC3b	China: Shanghai
36809_952	1842	MabM	DCC6	China: Shanghai
36809_953	1847	MabA	Non-DCC	China: Shanghai
36809_954	1848	MabM	DCC6	China: Shanghai
36809_955	1855	MabM	DCC3b	China: Shanghai
36809_956	2427	MabM	DCC6	China: Shanghai
36809_957	1856	MabM	DCC3b	China: Shanghai
36809_958	2431	MabA	Non-DCC	China: Shanghai
36809_959	1857	MabA	Non-DCC	China: Shanghai
36809_960	1859	MabA	Non-DCC	China: Shanghai
36809_961	2459	MabM	Non-DCC	China: Shanghai
36809_962	1877	MabA	Non-DCC	China: Shanghai
36809_963	1884	MabA	Non-DCC	China: Shanghai
36809_964	1870	MabA	Non-DCC	China: Shanghai
36809_965	2480	MabA	Non-DCC	China: Shanghai
36809_966	2497	MabM	Non-DCC	China: Shanghai
36809_967	1889	MabA	Non-DCC	China: Shanghai
36809_968	2543	MabA	Non-DCC	China: Shanghai
36809_969	2536	MabA	Non-DCC	China: Shanghai
36809_970	1890	MabA	DCC1	China: Shanghai
36809_971	1891	MabA	Non-DCC	China: Shanghai
36809_972	2556	MabA	DCC1	China: Shanghai
36809_973	1915	MabA	Non-DCC	China: Shanghai
36809_974	2573	MabA	Non-DCC	China: Shanghai
36809_975	1931	MabA	Non-DCC	China: Shanghai
36809_976	1941	MabA	Non-DCC	China: Shanghai
36809_977	5L175	MabA	Non-DCC	China: Shanghai
36809_978	2033	MabA	Non-DCC	China: Shanghai
36809_979	2036	MabA	Non-DCC	China: Shanghai
36809_980	2048	MabA	Non-DCC	China: Shanghai
36809_981	2088	MabA	Non-DCC	China: Shanghai
36809_982	2127	MabA	Non-DCC	China: Shanghai
36809_983	2157	MabA	DCC1	China: Shanghai
36809_984	2173	MabA	Non-DCC	China: Shanghai
36809_985	2239	MabM	Non-DCC	China: Shanghai
36809_986	6K1366	MabA	Non-DCC	China: Shanghai
36809_987	701	MabA	Non-DCC	China: Shanghai
36809_988	2533	MabM	DCC3a	China: Shanghai
36809_989	706	MabA	Non-DCC	China: Shanghai
36809_990	708	MabA	DCC1	China: Shanghai
36809_991	N4	MabM	Non-DCC	China: Shanghai
36809_992	N38	MabA	Non-DCC	China: Shanghai
36809_993	N27	MabM	Non-DCC	China: Shanghai
36809_994	N37	MabA	DCC1	China: Shanghai
36809_995	N39	MabA	Non-DCC	China: Shanghai
36809_996	N46	MabM	DCC6	China: Shanghai
36809_997	N42	MabA	DCC4	China: Shanghai
36809_998	N40	MabM	DCC3a	China: Shanghai
HZ_NTM_133	HZ_NTM_133	MabA	Non-DCC	China: Zhejiang
SC2626	SC2626_WT	MabA	Non-DCC	China: Sichuan

## Sheet: Table S3B
Genome_id	Strain	Cluster_id	Cluster_member_count	Collection_location	Subspecies
1185650_819	A330	Cluster 9	4	China: Shanghai	MabA
1185650_821	A183	Cluster 9	4	China: Shanghai	MabA
1185650_823	6382	Cluster 9	4	China: Shanghai	MabA
36809_551	G106	Cluster 9	4	China: Shanghai	MabA
1185650_820	A297	Cluster 20	2	China: Shanghai	MabA
1185650_896	289	Cluster 20	2	China: Shanghai	MabA
1185650_825	3476	Cluster 21	2	China: Shanghai	MabA
36809_458	G148	Cluster 21	2	China: Shanghai	MabA
1185650_829	A467	Cluster 22	2	China: Shanghai	MabA
1185650_911	9	Cluster 22	2	China: Shanghai	MabA
1185650_830	A377	Cluster 13	3	China: Shanghai	MabA
36809_494	G70	Cluster 13	3	China: Shanghai	MabA
36809_522	G164	Cluster 13	3	China: Shanghai	MabA
1185650_831	A350	Cluster 10	4	China: Shanghai	MabA
1185650_832	A312	Cluster 10	4	China: Shanghai	MabA
1185650_842	A51	Cluster 10	4	China: Shanghai	MabA
36809_972	2556	Cluster 10	4	China: Shanghai	MabA
1185650_835	A249	Cluster 2	9	China: Shanghai	MabA
1185650_848	86	Cluster 2	9	China: Shanghai	MabA
1185650_899	A482	Cluster 2	9	China: Shanghai	MabA
1185650_904	A59	Cluster 2	9	China: Shanghai	MabA
1185650_906	A58	Cluster 2	9	China: Shanghai	MabA
36809_449	A247	Cluster 2	9	China: Shanghai	MabA
36809_450	A213	Cluster 2	9	China:Jiangsu	MabA
36809_453	G119	Cluster 2	9	China: Shanghai	MabA
36809_491	G82	Cluster 2	9	China: Shanghai	MabA
1185650_836	A243	Cluster 23	2	China: Shanghai	MabA
36809_990	708	Cluster 23	2	China: Shanghai	MabA
1185650_840	A73	Cluster 24	2	China: Shanghai	MabA
36809_526	G149	Cluster 24	2	China: Shanghai	MabA
1185650_849	A182	Cluster 7	5	China: Shanghai	MabA
1185650_910	A217	Cluster 7	5	China: Shanghai	MabA
1185650_912	3671	Cluster 7	5	China: Shanghai	MabA
36809_480	G99	Cluster 7	5	China: Shanghai	MabA
36809_931	811	Cluster 7	5	China: Shanghai	MabA
1185650_850	4886	Cluster 25	2	China: Shanghai	MabA
1185650_851	4883	Cluster 25	2	China: Shanghai	MabA
1185650_861	A317	Cluster 14	3	China: Shanghai	MabA
36809_530	G140	Cluster 14	3	China: Shanghai	MabA
36809_531	G139	Cluster 14	3	China: Shanghai	MabA
1185650_864	A274	Cluster 26	2	China: Shanghai	MabA
1185650_930	146	Cluster 26	2	China: Shanghai	MabA
1185650_865	A232	Cluster 27	2	China: Shanghai	MabA
1185650_920	A40	Cluster 27	2	China: Shanghai	MabA
1185650_866	A215	Cluster 28	2	China: Shanghai	MabA
1185650_867	215	Cluster 28	2	China: Shanghai	MabA
1185650_869	3998	Cluster 29	2	China: Shanghai	MabA
36809_980	2048	Cluster 29	2	China: Shanghai	MabA
1185650_870	129	Cluster 15	3	China: Shanghai	MabA
1185650_921	A373	Cluster 15	3	China: Shanghai	MabA
36809_437	206	Cluster 15	3	China:Jiangsu	MabA
1185650_872	A54	Cluster 16	3	China: Shanghai	MabA
1185650_874	5295	Cluster 16	3	China: Shanghai	MabA
36809_963	1884	Cluster 16	3	China: Shanghai	MabA
1185650_877	3617	Cluster 30	2	China: Shanghai	MabA
36809_979	2036	Cluster 30	2	China: Shanghai	MabA
1185650_878	5465	Cluster 31	2	China: Shanghai	MabA
36809_967	1889	Cluster 31	2	China: Shanghai	MabA
1185650_879	57	Cluster 32	2	China: Shanghai	MabA
1185650_931	A353	Cluster 32	2	China: Shanghai	MabA
1185650_884	1557	Cluster 33	2	China: Shanghai	MabA
36809_945	1773	Cluster 33	2	China: Shanghai	MabA
1185650_886	28	Cluster 34	2	China: Shanghai	MabA
36809_482	G90	Cluster 34	2	China: Shanghai	MabA
1185650_889	A378	Cluster 35	2	China: Shanghai	MabA
1185650_939	3	Cluster 35	2	China: Shanghai	MabA
1185650_895	1579	Cluster 8	5	China: Shanghai	MabA
1185650_897	254	Cluster 8	5	China: Shanghai	MabA
36809_514	G179	Cluster 8	5	China: Shanghai	MabA
36809_528	G142	Cluster 8	5	China: Shanghai	MabA
36809_942	1772	Cluster 8	5	China: Shanghai	MabA
1185650_898	222	Cluster 17	3	China: Shanghai	MabA
36809_975	1931	Cluster 17	3	China: Shanghai	MabA
36809_976	1941	Cluster 17	3	China: Shanghai	MabA
1185650_903	A137	Cluster 36	2	China: Shanghai	MabA
36809_432	G122	Cluster 36	2	China: Anhui	MabA
1185650_913	A477	Cluster 37	2	China: Shanghai	MabA
1185650_914	2	Cluster 37	2	China: Shanghai	MabA
1185650_916	4542	Cluster 38	2	China: Shanghai	MabA
36809_950	1782	Cluster 38	2	China: Shanghai	MabA
1185650_918	A49	Cluster 39	2	China: Shanghai	MabA
36809_974	2573	Cluster 39	2	China: Shanghai	MabA
1185650_924	A426	Cluster 40	2	China: Shanghai	MabA
36809_511	G184	Cluster 40	2	China: Shanghai	MabA
1185650_938	A395	Cluster 41	2	China: Shanghai	MabA
36809_492	G73	Cluster 41	2	China: Shanghai	MabA
1962118_313	A63	Cluster 42	2	China: Shanghai	MabAM
36809_430	G141	Cluster 42	2	China: Shanghai	MabAM
1962118_314	A70	Cluster 43	2	China: Shanghai	MabAM
1962118_326	A228	Cluster 43	2	China: Shanghai	MabAM
1962118_315	A428	Cluster 44	2	China: Shanghai	MabAM
36809_445	G77	Cluster 44	2	China: Shanghai	MabAM
1962118_317	A39	Cluster 3	8	China: Shanghai	MabAM
1962118_322	A47	Cluster 3	8	China: Shanghai	MabAM
1962118_330	A173	Cluster 3	8	China: Shanghai	MabAM
1962118_335	3742	Cluster 3	8	China: Shanghai	MabAM
1962118_345	A174	Cluster 3	8	China: Shanghai	MabAM
1962118_347	130	Cluster 3	8	China: Shanghai	MabAM
36809_952	1842	Cluster 3	8	China: Shanghai	MabAM
36809_954	1848	Cluster 3	8	China: Shanghai	MabAM
1962118_319	A365	Cluster 45	2	China: Shanghai	MabAM
1962118_323	A323	Cluster 45	2	China: Shanghai	MabAM
1962118_321	A295	Cluster 4	6	China: Shanghai	MabAM
1962118_324	A267	Cluster 4	6	China: Shanghai	MabAM
1962118_333	4070	Cluster 4	6	China: Shanghai	MabAM
1962118_349	3106	Cluster 4	6	China: Shanghai	MabAM
1962118_351	59	Cluster 4	6	China: Shanghai	MabAM
36809_524	G157	Cluster 4	6	China: Shanghai	MabAM
1962118_332	5620	Cluster 46	2	China: Shanghai	MabAM
36809_947	1779	Cluster 46	2	China: Shanghai	MabAM
1962118_334	3166	Cluster 47	2	China: Shanghai	MabAM
1962118_343	A126	Cluster 47	2	China: Shanghai	MabAM
1962118_336	3377	Cluster 18	3	China: Shanghai	MabAM
1962118_342	A289	Cluster 18	3	China: Shanghai	MabAM
1962118_346	1398	Cluster 18	3	China: Shanghai	MabAM
1962118_337	287	Cluster 11	4	China: Shanghai	MabAM
1962118_341	A268	Cluster 11	4	China: Shanghai	MabAM
36809_451	G203	Cluster 11	4	China: Shanghai	MabAM
36809_552	G105	Cluster 11	4	China: Shanghai	MabAM
1962118_338	260	Cluster 48	2	China: Shanghai	MabAM
36809_943	1509	Cluster 48	2	China: Shanghai	MabAM
1962118_339	183	Cluster 49	2	China: Shanghai	MabAM
1962118_348	206	Cluster 49	2	China: Shanghai	MabAM
36809_1006	201610311	Cluster 1	16	China: Zhejiang	MabA
36809_1007	201607513	Cluster 1	16	China: Zhejiang	MabA
36809_1008	201610712	Cluster 1	16	China: Zhejiang	MabA
36809_1009	20161105	Cluster 1	16	China: Zhejiang	MabA
36809_1010	201610010	Cluster 1	16	China: Zhejiang	MabA
36809_1011	20161095	Cluster 1	16	China: Zhejiang	MabA
36809_1012	20160944	Cluster 1	16	China: Zhejiang	MabA
36809_1013	20160857	Cluster 1	16	China: Zhejiang	MabA
36809_1014	20160836	Cluster 1	16	China: Zhejiang	MabA
36809_1015	20160683	Cluster 1	16	China: Zhejiang	MabA
36809_1016	20160694	Cluster 1	16	China: Zhejiang	MabA
36809_1017	20160888	Cluster 1	16	China: Zhejiang	MabA
36809_1018	20160632	Cluster 1	16	China: Zhejiang	MabA
36809_1019	2016076	Cluster 1	16	China: Zhejiang	MabA
36809_1020	20160611	Cluster 1	16	China: Zhejiang	MabA
36809_1021	2016077	Cluster 1	16	China: Zhejiang	MabA
36809_427	A73	Cluster 50	2	China: Shanghai	MabA
36809_983	2157	Cluster 50	2	China: Shanghai	MabA
36809_436	A315	Cluster 51	2	China: Shanghai	MabA
36809_497	G208	Cluster 51	2	China: Shanghai	MabA
36809_442	G114	Cluster 5	6	China:Jiangsu	MabA
36809_459	G170	Cluster 5	6	China: Jiangxi	MabA
36809_504	G195	Cluster 5	6	China: Shanghai	MabA
36809_505	G194	Cluster 5	6	China: Shanghai	MabA
36809_512	G181	Cluster 5	6	China: Shanghai	MabA
36809_938	1370	Cluster 5	6	China: Shanghai	MabA
36809_454	G94	Cluster 6	6	China: Zhejiang	MabA
36809_484	G213	Cluster 6	6	China: Shanghai	MabA
36809_538	G125	Cluster 6	6	China: Shanghai	MabA
36809_541	G121	Cluster 6	6	China: Shanghai	MabA
36809_542	G120	Cluster 6	6	China: Shanghai	MabA
36809_997	N42	Cluster 6	6	China: Shanghai	MabA
36809_456	G162	Cluster 12	4	China: Shanghai	MabA
36809_460	G160	Cluster 12	4	China: Shanghai	MabA
36809_483	G159	Cluster 12	4	China: Shanghai	MabA
36809_485	G127	Cluster 12	4	China: Shanghai	MabA
36809_508	G190	Cluster 52	2	China: Shanghai	MabAM
36809_509	G188	Cluster 52	2	China: Shanghai	MabAM
36809_513	G180	Cluster 53	2	China: Shanghai	MabA
36809_517	G176	Cluster 53	2	China: Shanghai	MabA
36809_523	G158	Cluster 54	2	China: Shanghai	MabA
36809_944	1488	Cluster 54	2	China: Shanghai	MabA
36809_536	G128	Cluster 55	2	China: Shanghai	MabA
36809_554	G102	Cluster 55	2	China: Shanghai	MabA
36809_948	1784	Cluster 56	2	China: Shanghai	MabA
36809_970	1890	Cluster 56	2	China: Shanghai	MabA
36809_951	1854	Cluster 57	2	China: Shanghai	MabAM
36809_957	1856	Cluster 57	2	China: Shanghai	MabAM
36809_953	1847	Cluster 19	3	China: Shanghai	MabA
36809_959	1857	Cluster 19	3	China: Shanghai	MabA
36809_960	1859	Cluster 19	3	China: Shanghai	MabA
36809_958	2431	Cluster 58	2	China: Shanghai	MabA
36809_982	2127	Cluster 58	2	China: Shanghai	MabA
36809_977	5L175	Cluster 59	2	China: Shanghai	MabA
36809_986	6K1366	Cluster 59	2	China: Shanghai	MabA

## Sheet: Table S3C
Genome_id	Strain	Cluster_id	Cluster_member_count	Collection_location	Subspecies
1185650_831	A350	Cluster 16	13	China: Shanghai	MabA
1185650_832	A312	Cluster 16	13	China: Shanghai	MabA
1185650_842	A51	Cluster 16	13	China: Shanghai	MabA
1185650_844	2022	Cluster 16	13	China: Shanghai	MabA
36809_434	A305	Cluster 16	13	China: Zhejiang	MabA
36809_523	G158	Cluster 16	13	China: Shanghai	MabA
36809_944	1488	Cluster 16	13	China: Shanghai	MabA
36809_972	2556	Cluster 16	13	China: Shanghai	MabA
1185650_840	685	Cluster 16	13	USA	MabA
36809_526	676	Cluster 16	13	USA	MabA
1185650_843	FLAC029	Cluster 16	13	USA	MabA
1185650_850	FLAC028	Cluster 16	13	USA	MabA
1185650_851	FLAC014	Cluster 16	13	USA	MabA
1185650_859	A73	Cluster 117	3	China: Shanghai	MabA
1185650_896	G149	Cluster 117	3	China: Shanghai	MabA
1185650_900	1042	Cluster 117	3	United Kingdom	MabA
1185650_907	2940	Cluster 118	3	China: Shanghai	MabA
1962118_315	89	Cluster 118	3	Ireland	MabA
1962118_319	484	Cluster 118	3	United Kingdom	MabA
1962118_323	4886	Cluster 83	4	China: Shanghai	MabA
1962118_336	4883	Cluster 83	4	China: Shanghai	MabA
1962118_342	27	Cluster 83	4	China: Shanghai	MabA
1962118_346	488	Cluster 83	4	United Kingdom	MabA
36809_445	289	Cluster 171	2	China: Shanghai	MabA
36809_946	GD18	Cluster 171	2	USA	MabA
1962118_316	A189	Cluster 2	26	China: Shanghai	MabA
1962118_317	5696	Cluster 2	26	China: Shanghai	MabA
1962118_320	703	Cluster 2	26	USA	MabA
1962118_322	423	Cluster 2	26	United Kingdom	MabA
1962118_327	426	Cluster 2	26	United Kingdom	MabA
1962118_330	489	Cluster 2	26	United Kingdom	MabA
1962118_335	422	Cluster 2	26	United Kingdom	MabA
1962118_345	425	Cluster 2	26	United Kingdom	MabA
1962118_347	434	Cluster 2	26	United Kingdom	MabA
36809_490	473	Cluster 2	26	United Kingdom	MabA
36809_952	421	Cluster 2	26	United Kingdom	MabA
36809_954	424	Cluster 2	26	United Kingdom	MabA
36809_956	433	Cluster 2	26	United Kingdom	MabA
1185650_719	445	Cluster 2	26	United Kingdom	MabA
1185650_749	592	Cluster 2	26	USA	MabA
1185650_118	654	Cluster 2	26	USA	MabA
1185650_788	655	Cluster 2	26	USA	MabA
1185650_786	645	Cluster 2	26	USA	MabA
1185650_250	1046	Cluster 2	26	United Kingdom	MabA
1185650_262	1081	Cluster 2	26	United Kingdom	MabA
1185650_706	1123	Cluster 2	26	United Kingdom	MabA
1185650_677	1142	Cluster 2	26	United Kingdom	MabA
1185650_1047	GD22	Cluster 2	26	USA	MabA
1185650_1015	GD35	Cluster 2	26	USA	MabA
1185650_1054	GD100A	Cluster 2	26	USA	MabA
1185650_1053	GD100B	Cluster 2	26	USA	MabA
1962118_315	A428	Cluster 26	9	China: Shanghai	MabM
1962118_319	A365	Cluster 26	9	China: Shanghai	MabM
1962118_323	A323	Cluster 26	9	China: Shanghai	MabM
1962118_336	3377	Cluster 26	9	China: Shanghai	MabM
1962118_342	A289	Cluster 26	9	China: Shanghai	MabM
1962118_346	1398	Cluster 26	9	China: Shanghai	MabM
36809_445	G77	Cluster 26	9	China: Shanghai	MabM
36809_946	1836	Cluster 26	9	China: Shanghai	MabM
36809_643	JHN_AB_0023_1	Cluster 26	9	USA	MabA
1962118_316	A399	Cluster 7	20	China: Shanghai	MabM
1962118_317	A39	Cluster 7	20	China: Shanghai	MabM
1962118_320	A425	Cluster 7	20	China: Shanghai	MabM
1962118_322	A47	Cluster 7	20	China: Shanghai	MabM
1962118_327	A222	Cluster 7	20	China: Shanghai	MabM
1962118_330	A173	Cluster 7	20	China: Shanghai	MabM
1962118_335	3742	Cluster 7	20	China: Shanghai	MabM
1962118_345	A174	Cluster 7	20	China: Shanghai	MabM
1962118_347	130	Cluster 7	20	China: Shanghai	MabM
36809_490	G75	Cluster 7	20	China: Shanghai	MabM
36809_952	1842	Cluster 7	20	China: Shanghai	MabM
36809_954	1848	Cluster 7	20	China: Shanghai	MabM
36809_956	2427	Cluster 7	20	China: Shanghai	MabM
1962118_268	139	Cluster 7	20	United Kingdom	MabA
1962118_267	132	Cluster 7	20	United Kingdom	MabA
1962118_266	130	Cluster 7	20	United Kingdom	MabA
1962118_118	932	Cluster 7	20	United Kingdom	MabA
36809_637	131	Cluster 7	20	China	MabM
36809_635	171	Cluster 7	20	China	MabM
36809_634	241	Cluster 7	20	China	MabM
1962118_321	A295	Cluster 18	12	China: Shanghai	MabM
1962118_324	A267	Cluster 18	12	China: Shanghai	MabM
1962118_333	4070	Cluster 18	12	China: Shanghai	MabM
1962118_349	3106	Cluster 18	12	China: Shanghai	MabM
1962118_351	59	Cluster 18	12	China: Shanghai	MabM
36809_524	G157	Cluster 18	12	China: Shanghai	MabM
1962118_337	416	Cluster 18	12	United Kingdom	MabA
36809_552	1S-154-0310	Cluster 18	12	USA	MabA
36809_429	1S-152-0914	Cluster 18	12	USA	MabA
36809_454	1S-153-0915	Cluster 18	12	USA	MabA
36809_484	1S-151-0930	Cluster 18	12	USA	MabA
36809_507	JHN_AB_0024_1	Cluster 18	12	USA	MabA
36809_538	287	Cluster 63	5	China: Shanghai	MabM
36809_541	G105	Cluster 63	5	China: Shanghai	MabM
36809_542	495	Cluster 63	5	United Kingdom	MabA
36809_997	496	Cluster 63	5	United Kingdom	MabA
36809_508	2677-16	Cluster 63	5	Mexico	MabA
36809_509	G153	Cluster 23	10	China: Shanghai	MabM
36809_934	2B-0307	Cluster 23	10	USA	MabA
36809_510	2B-0626	Cluster 23	10	USA	MabA
36809_583	2B-0912-R	Cluster 23	10	USA	MabA
36809_936	2B-1231	Cluster 23	10	USA	MabA
36809_948	2B-0107	Cluster 23	10	USA	MabA
36809_970	2B-0912-S	Cluster 23	10	USA	MabA
1335412_3	MAB_082312_2272	Cluster 23	10	USA	MabA
1335415_3	MAB_091912_2455	Cluster 23	10	USA	MabA
1962118_383	GD16	Cluster 23	10	USA	MabA
36809_454	G94	Cluster 10	18	China: Zhejiang	MabA
36809_484	G213	Cluster 10	18	China: Shanghai	MabA
36809_507	G192	Cluster 10	18	China: Shanghai	MabA
36809_538	G125	Cluster 10	18	China: Shanghai	MabA
36809_541	G121	Cluster 10	18	China: Shanghai	MabA
36809_542	G120	Cluster 10	18	China: Shanghai	MabA
36809_997	N42	Cluster 10	18	China: Shanghai	MabA
36809_508	304	Cluster 10	18	United Kingdom	MabA
36809_509	486	Cluster 10	18	United Kingdom	MabA
36809_934	77	Cluster 10	18	United Kingdom	MabA
36809_510	78	Cluster 10	18	United Kingdom	MabA
36809_583	79	Cluster 10	18	United Kingdom	MabA
36809_936	895	Cluster 10	18	Ireland	MabA
36809_948	976	Cluster 10	18	United Kingdom	MabA
36809_970	1050	Cluster 10	18	United Kingdom	MabA
1185650_241	1059	Cluster 10	18	United Kingdom	MabA
1185650_678	1070	Cluster 10	18	United Kingdom	MabA
1185650_690	1084	Cluster 10	18	United Kingdom	MabA
36809_508	G190	Cluster 64	5	China: Shanghai	MabM
36809_509	G188	Cluster 64	5	China: Shanghai	MabM
36809_934	1260	Cluster 64	5	China: Shanghai	MabM
36809_510	303	Cluster 64	5	United Kingdom	MabA
36809_583	GD44	Cluster 64	5	Canada	MabA
36809_936	G185	Cluster 88	4	China: Shanghai	MabA
36809_948	724	Cluster 88	4	USA	MabA
36809_970	671	Cluster 88	4	USA	MabA
1185650_172	723	Cluster 88	4	USA	MabA
36809_583	GZ002	Cluster 46	6	China: Guangdong	MabA
36809_936	ATCC 19977	Cluster 46	6	Unknown	MabA
36809_948	ATCC 19977	Cluster 46	6	Unknown	MabA
36809_970	7C	Cluster 46	6	Malaysia	MabA
36809_632	FDAARGOS_678	Cluster 46	6	USA	MabA
36809_670	JHN_AB_19977	Cluster 46	6	USA	MabA
36809_936	1264	Cluster 187	2	China: Shanghai	MabM
36809_948	GD90	Cluster 187	2	Israel	MabA
36809_970	1784	Cluster 3	25	China: Shanghai	MabA
36809_970	1890	Cluster 3	25	China: Shanghai	MabA
1185650_631	47	Cluster 3	25	United Kingdom	MabA
1185650_341	50	Cluster 3	25	United Kingdom	MabA
1185650_339	56	Cluster 3	25	United Kingdom	MabA
1185650_632	51	Cluster 3	25	United Kingdom	MabA
1185650_340	54	Cluster 3	25	United Kingdom	MabA
1185650_329	72	Cluster 3	25	United Kingdom	MabA
1185650_343	46	Cluster 3	25	United Kingdom	MabA
1185650_342	49	Cluster 3	25	United Kingdom	MabA
1185650_596	52	Cluster 3	25	United Kingdom	MabA
1185650_633	55	Cluster 3	25	United Kingdom	MabA
1185650_384	73	Cluster 3	25	United Kingdom	MabA
1185650_198	662	Cluster 3	25	USA	MabA
1185650_401	949	Cluster 3	25	United Kingdom	MabA
1185650_608	962	Cluster 3	25	United Kingdom	MabA
1185650_371	973	Cluster 3	25	United Kingdom	MabA
1185650_646	985	Cluster 3	25	United Kingdom	MabA
1185650_647	988	Cluster 3	25	United Kingdom	MabA
1185650_648	989	Cluster 3	25	United Kingdom	MabA
1185650_644	990	Cluster 3	25	United Kingdom	MabA
1185650_252	1043	Cluster 3	25	United Kingdom	MabA
1185650_251	1044	Cluster 3	25	United Kingdom	MabA
1185650_691	1078	Cluster 3	25	United Kingdom	MabA
1185650_576	1124	Cluster 3	25	United Kingdom	MabA

## Sheet: Table S3D
Genome ID	BioSample Accession	Genome Name	Isolation Country	Genome Status	Strain	Genome Quality	Completion Date	BioProject Accession	Assembly Accession	SRA Accession	GenBank Accessions	Sequencing Center	Sequencing Status	Sequencing Platform	Sequencing Depth	Assembly Method	Chromosome	Plasmids	Contigs	Size	GC Content	Contig L50	Contig N50	TRNA	RRNA	Mat Peptide	CDS	Coarse Consistency	Fine Consistency	CheckM Contamination	CheckM Completeness	Genome Quality Flags	Isolation Source	Isolation Comments	Collection Date	Collection Year	Geographic Group	Geographic Location	Host Group
1001704_3	SAMN02435974	Mycobacterium massiliense 1S-151-0930	USA	WGS	1S-151-0930	Good	2012-06-19T00:00:00Z	PRJNA65137	GCA_000271165.1		AKUI00000000	Institute for Genome Sciences	WGS	Illumina and 454	20x	Celera Assembler v. 7.0			6	4895763	64.2	1	2517669	47	3		4865	98.2	97		100		epithelial lining fluid; bronchiole		2008	2008			Human
1001705_3	SAMN00672647	Mycobacterium massiliense 1S-152-0914	USA	WGS	1S-152-0914	Good	2012-06-19T00:00:00Z	PRJNA65139	GCA_000271285.1	SRR315365,SRR315366	AKUJ00000000	Institute for Genome Sciences	WGS	Illumina and 454	20x	Celera Assembler v. 7.0			2	4897666	64.2	1	4138301	47	3		4883	98.2	97		100		epithelial lining fluid; bronchiole		2007	2007			Human
1001706_3	SAMN00714442	Mycobacterium massiliense 1S-153-0915	USA	WGS	1S-153-0915	Good	2012-06-19T00:00:00Z	PRJNA65143	GCA_000270885.1	SRR343073,SRR343074,SRR343075	AKUK00000000	Institute for Genome Sciences	WGS	Illumina and 454	30x	Celera Assembler v. 7.0			13	4894488	64.2	3	708027	47	3		4875	98.2	97		100		sputum; lung		2004	2004			Human
1001707_3	SAMN00672618	Mycobacterium massiliense 1S-154-0310	USA	WGS	1S-154-0310	Good	2012-06-19T00:00:00Z	PRJNA65145	GCA_000308015.1	SRR315265,SRR315266	AKUL00000000	Institute for Genome Sciences	WGS	Illumina and 454	50x	Celera Assembler v. 7.0			5	4895947	64.25	2	1439704	47	3		4871	98.2	97		100		epithelial lining fluid; bronchiole		2004	2004			Human
1001708_3	SAMN00672642	Mycobacterium massiliense 2B-0626	USA	WGS	2B-0626	Good	2012-06-19T00:00:00Z	PRJNA65147	GCA_000270905.1	SRR315355,SRR315356	AKUM00000000	Institute for Genome Sciences	WGS	Illumina and 454	40x	Celera Assembler v. 7.0			6	4810868	64.2	2	966400	46	3		4754	98.2	97.1		100		epithelial lining fluid; bronchiole		2000	2000			Human
1001709_3	SAMN00672644	Mycobacterium massiliense 2B-1231	USA	WGS	2B-1231	Good	2012-06-19T00:00:00Z	PRJNA65149	GCA_000270925.1	SRR315359,SRR315360	AKUO00000000	Institute for Genome Sciences	WGS	Illumina and 454	30x	Celera Assembler v. 7.0			9	4811264	64.2	2	720581	46	3		4759	98.2	97		100		epithelial lining fluid; bronchiole		2002	2002			Human
1001710_3	SAMN00714551	Mycobacterium massiliense 2B-0107	USA	WGS	2B-0107	Good	2012-06-19T00:00:00Z	PRJNA65151	GCA_000270945.1	SRR340135,SRR340136,SRR340137	AKUN00000000	Institute for Genome Sciences	WGS	Illumina and 454	40x	Celera Assembler v. 7.0			7	4811369	64.2	2	929360	46	3		4757	98.2	97.1		100		sputum; lung		2008	2008			Human
1001711_3	SAMN00672643	Mycobacterium massiliense 2B-0912-R	USA	WGS	2B-0912-R	Good	2012-06-19T00:00:00Z	PRJNA65153	GCA_000270805.1	SRR315357,SRR315358	AKUV00000000	Institute for Genome Sciences	WGS	Illumina and 454	50x	Celera Assembler v. 6.1			9	4809994	64.2	3	804333	46	3		4751	98.2	97.1		100		sputum; lung		2005	2005			Human
1001712_3	SAMN00715106	Mycobacterium massiliense 2B-0912-S	USA	WGS	2B-0912-S	Good	2012-06-19T00:00:00Z	PRJNA65155	GCA_000270785.1	SRR341224,SRR341225,SRR341226	AKUW00000000	Institute for Genome Sciences	WGS	Illumina and 454	60x	Celera Assembler v. 6.1			12	4809311	64.2	2	832198	46	3		4759	98.2	97.1		100		sputum; lung		2005	2005			Human
1001713_3	SAMN00672641	Mycobacterium massiliense 2B-0307	USA	WGS	2B-0307	Good	2012-06-19T00:00:00Z	PRJNA65157	GCA_000270765.1	SRR315351,SRR315352	AKUU00000000	Institute for Genome Sciences	WGS	Illumina and 454	60x	Celera Assembler v. 6.1			9	4809972	64.2	1	2520989	46	3		4760	98.2	97.1		100		sputum; lung		2007	2007			Human
1185650_1005	SAMN16839146	Mycobacteroides abscessus subsp. abscessus strain GD18	USA	WGS	GD18	Good	2021-03-05T00:00:00Z	PRJNA669041	GCA_017174895.1		JADWXA000000000	University of Pittsburgh	WGS	Illumina MiSeq	60x	Unicycler v. 0.4.8			62	5001293	64.2127	8	235685	47	2		4994	96.62	95.66		99.75		Clinical patient	isolated from patients around the world	2019	2019	North America	USA: San Diego, CA	Human
1185650_1015	SAMN16581380	Mycobacteroides abscessus subsp. abscessus strain GD35	USA	WGS	GD35	Good	2021-03-05T00:00:00Z	PRJNA669041	GCA_017175145.1		JADLKY000000000	University of Pittsburgh	WGS	Illumina MiSeq; Oxford Nanopore MinION	119x	Unicycler v. 0.4.8			6	5066031	64.1289	1	3308700	48	2		5041	96.44	95.36		99.75		Clinical patient	isolated from patients around the world	2019	2019	North America	USA: New York, NY	Human
1185650_1047	SAMN16431558	Mycobacteroides abscessus subsp. abscessus strain GD22	USA	Complete	GD22	Good	2021-03-05T00:00:00Z	PRJNA669041	GCA_017183775.1		CP063324,CP063325,CP063326	University of Pittsburgh	Complete	Illumina MiSeq; Oxford Nanopore MinION	51x	Unicycler v. 0.4.8		2	3	5111734	64.1398	1	5073923	48	2		5081	96.44	95.36		99.75		Clinical patient	isolated from patients around the world	2019	2019	North America	USA: Pittsburgh, PA	Human
1185650_1053	SAMN16828771	Mycobacteroides abscessus subsp. abscessus strain GD100B	USA	Complete	GD100B	Good	2021-03-05T00:00:00Z	PRJNA669041	GCA_017183875.1		CP065183,CP065184	University of Pittsburgh	Complete	Illumina MiSeq; Oxford Nanopore MinION	117x	Unicycler v. 0.4.8		1	2	5150786	64.1162	1	5132669	48	2		5142	96.44	95.36		99.75		Clinical patient	isolated from patients around the world	2020	2020	North America	USA: Philadelphia, PA	Human
1185650_1054	SAMN16828770	Mycobacteroides abscessus subsp. abscessus strain GD100A	USA	Complete	GD100A	Good	2021-03-05T00:00:00Z	PRJNA669041	GCA_017183895.1		CP065263,CP065264	University of Pittsburgh	Complete	Illumina MiSeq; Oxford Nanopore MinION	134x	Unicycler v. 0.4.8		1	2	5150786	64.1161	1	5132669	48	2		5142	96.44	95.36		99.75		Clinical patient	isolated from patients around the world	2020	2020	North America	USA: Philadelphia, PA	Human
1185650_118	SAMEA2153867	Mycobacterium abscessus subsp. abscessus strain 654	USA	WGS	654	Good	2016-12-14T00:00:00Z	PRJEB2779	GCF_900140935.1		FSPQ00000000	SC	WGS						29	5106639	64.12	4	372846	50	2		5099	98.3	97.3		100		Respiratory system		2000-2015			United States	Human
1185650_1231	SAMN15228280	Mycobacteroides abscessus subsp. abscessus 2677-16	Germany	WGS	2677-16	Good	2020-11-16T00:00:00Z	PRJNA646278	GCA_015499765.1		JACDRI000000000			Illumina MiSeq	337x	SPAdes v. 13.14.1			69	4900185	64.1867	5	347263	49	2		4890	98.6	97.6		100		sputum		2000-01	2000	Europe	Germany: Brostel	Human
1185650_125	SAMEA2156525	Mycobacterium abscessus subsp. abscessus strain 671	USA	WGS	671	Good	2016-12-14T00:00:00Z	PRJEB2779	GCF_900141035.1		FSPV00000000	SC	WGS						54	5243570	64.15	6	319003	48	2		5288	98.6	97.5		100		Respiratory system		2000-2015			United States	Human
1185650_127	SAMEA2156992	Mycobacterium abscessus subsp. abscessus strain 685	USA	WGS	685	Good	2016-12-14T00:00:00Z	PRJEB2779	GCF_900141095.1		FSQA00000000	SC	WGS						23	5187051	64.21	3	579321	49	2		5193	98.3	97.3		100		Respiratory system		2000-2015			United States	Human
1185650_138	SAMEA2153563	Mycobacterium abscessus subsp. abscessus strain 724	USA	WGS	724	Good	2016-12-14T00:00:00Z	PRJEB2779	GCF_900141315.1		FSQK00000000	SC	WGS						59	5202046	64.15	10	217360	49	2		5221	98.6	97.3		100		Respiratory system		2000-2015			United States	Human
1185650_172	SAMEA2159516	Mycobacterium abscessus subsp. abscessus strain 723	USA	WGS	723	Good	2016-12-14T00:00:00Z	PRJEB2779	GCF_900139865.1		FSNS00000000	SC	WGS						49	5202025	64.15	8	221605	48	2		5211	98.6	97.5		100		Respiratory system		2000-2015			United States	Human
1185650_193	SAMEA1963842	Mycobacterium abscessus subsp. abscessus strain 703	USA	WGS	703	Good	2016-12-14T00:00:00Z	PRJEB2779	GCF_900139255.1		FSMR00000000	SC	WGS						14	5095523	64.12	3	656132	50	2		5064	98.3	97.3		100		Respiratory system		2000-2015			United States	Human
1185650_198	SAMEA2142402	Mycobacterium abscessus subsp. abscessus strain 662	USA	WGS	662	Good	2016-12-14T00:00:00Z	PRJEB2779	GCF_900139185.1		FSML00000000	SC	WGS						21	5173982	64.02	4	436629	49	2		5185	98.3	97.4		100		Respiratory system		2000-2015			United States	Human
1185650_200	SAMEA2160979	Mycobacterium abscessus subsp. abscessus strain 676	USA	WGS	676	Good	2016-12-14T00:00:00Z	PRJEB2779	GCF_900139175.1		FSMP00000000	SC	WGS						13	5186770	64.21	2	702438	48	2		5189	98.3	97.3		100		Respiratory system		2000-2015			United States	Human
1185650_241	SAMEA2275785	Mycobacterium abscessus subsp. abscessus strain 1059	United Kingdom	WGS	1059	Good	2016-12-14T00:00:00Z	PRJEB2779	GCF_900137565.1		FSKV00000000	SC	WGS						17	4913112	64.27	3	820242	50	2		4841	98.6	97.6		100		Respiratory system		2012	2012	Europe	United Kingdom	Human
1185650_250	SAMEA2275772	Mycobacterium abscessus subsp. abscessus strain 1046	United Kingdom	WGS	1046	Good	2016-12-14T00:00:00Z	PRJEB2779	GCF_900137425.1		FSKN00000000	SC	WGS						16	5207714	64	3	550657	54	2		5244	98.3	97.3		100		Respiratory system		2012	2012	Europe	United Kingdom	Human
1185650_251	SAMEA2275770	Mycobacterium abscessus subsp. abscessus strain 1044	United Kingdom	WGS	1044	Good	2016-12-14T00:00:00Z	PRJEB2779	GCF_900137415.1		FSKK00000000	SC	WGS						23	5181122	63.96	2	695625	49	2		5181	98.3	97.3		100		Respiratory system		2012	2012	Europe	United Kingdom	Human
1185650_252	SAMEA2275769	Mycobacterium abscessus subsp. abscessus strain 1043	United Kingdom	WGS	1043	Good	2016-12-14T00:00:00Z	PRJEB2779	GCF_900137405.1		FSKJ00000000	SC	WGS						23	5182665	63.93	2	1034178	48	2		5186	98.2	97.3		100		Respiratory system		2012	2012	Europe	United Kingdom	Human
1185650_253	SAMEA2275768	Mycobacterium abscessus subsp. abscessus strain 1042	United Kingdom	WGS	1042	Good	2016-12-14T00:00:00Z	PRJEB2779	GCF_900137395.1		FSKI00000000	SC	WGS						20	5125420	64.06	3	890982	88	2		5122	98.6	97.6		100		Respiratory system		2012	2012	Europe	United Kingdom	Human
1185650_262	SAMEA2275807	Mycobacterium abscessus subsp. abscessus strain 1081	United Kingdom	WGS	1081	Good	2016-12-14T00:00:00Z	PRJEB2779	GCF_900137125.1		FSJZ00000000	SC	WGS						13	5215977	63.95	2	1481987	54	2		5274	98.1	97.1		100		Respiratory system		2012	2012	Europe	United Kingdom	Human
1185650_329	SAMEA2070702	Mycobacterium abscessus subsp. abscessus strain 72	United Kingdom	WGS	72	Good	2016-12-14T00:00:00Z	PRJEB2779	GCF_900135555.1		FSHH00000000	SC	WGS						22	5230987	64.01	2	1236027	49	2		5249	98.3	97.3		100		Respiratory system		2011	2011	Europe	United Kingdom	Human
1185650_339	SAMEA2070286	Mycobacterium abscessus subsp. abscessus strain 56	United Kingdom	WGS	56	Good	2016-12-14T00:00:00Z	PRJEB2779	GCF_900135395.1		FSGW00000000	SC	WGS						30	5182152	64.02	4	436790	48	2		5179	98.3	97.3		100		Respiratory system		2011	2011	Europe	United Kingdom	Human
1185650_340	SAMEA2070697	Mycobacterium abscessus subsp. abscessus strain 54	United Kingdom	WGS	54	Good	2016-12-14T00:00:00Z	PRJEB2779	GCF_900135375.1		FSGU00000000	SC	WGS						25	5180738	64.02	4	436777	49	2		5170	98.3	97.3		100		Respiratory system		2011	2011	Europe	United Kingdom	Human
1185650_341	SAMEA2070167	Mycobacterium abscessus subsp. abscessus strain 50	United Kingdom	WGS	50	Good	2016-12-14T00:00:00Z	PRJEB2779	GCF_900135365.1		FSGT00000000	SC	WGS						22	5232669	64.01	3	471842	48	2		5253	98.3	97.3		100		Respiratory system		2011	2011	Europe	United Kingdom	Human
1185650_342	SAMEA2071190	Mycobacterium abscessus subsp. abscessus strain 49	United Kingdom	WGS	49	Good	2016-12-14T00:00:00Z	PRJEB2779	GCF_900135355.1		FSGS00000000	SC	WGS						27	5234255	64.01	4	436778	48	2		5260	98.3	97.3		100		Respiratory system		2011	2011	Europe	United Kingdom	Human
1185650_343	SAMEA2071189	Mycobacterium abscessus subsp. abscessus strain 46	United Kingdom	WGS	46	Good	2016-12-14T00:00:00Z	PRJEB2779	GCF_900135325.1		FSGR00000000	SC	WGS						26	5231770	64.01	4	436745	48	2		5258	98.3	97.3		100		Respiratory system		2011	2011	Europe	United Kingdom	Human
1185650_354	SAMEA2070793	Mycobacterium abscessus subsp. abscessus strain 425	United Kingdom	WGS	425	Good	2016-12-14T00:00:00Z	PRJEB2779	GCF_900135095.1		FSFZ00000000	SC	WGS						49	5246814	64.05	2	1064293	54	2		5325	98.3	97.3		100		Respiratory system		2011	2011	Europe	United Kingdom	Human
1185650_355	SAMEA2071547	Mycobacterium abscessus subsp. abscessus strain 424	United Kingdom	WGS	424	Good	2016-12-14T00:00:00Z	PRJEB2779	GCF_900135085.1		FSFY00000000	SC	WGS						14	5213625	64.05	3	437832	54	2		5263	98.3	97.3		100		Respiratory system		2011	2011	Europe	United Kingdom	Human
1185650_371	SAMEA2275699	Mycobacterium abscessus subsp. abscessus strain 973	United Kingdom	WGS	973	Good	2016-12-14T00:00:00Z	PRJEB2779	GCF_900134555.1		FSFC00000000	SC	WGS						21	5231197	63.95	3	567144	49	2		5260	98.3	97.3		100		Respiratory system		2010	2010	Europe	United Kingdom	Human
1185650_384	SAMEA2071197	Mycobacterium abscessus subsp. abscessus strain 73	United Kingdom	WGS	73	Good	2016-12-14T00:00:00Z	PRJEB2779	GCF_900134125.1		FSEI00000000	SC	WGS						20	5230346	64.01	2	1011220	49	2		5252	98.3	97.3		100		Respiratory system		2010	2010	Europe	United Kingdom	Human
1185650_401	SAMEA2275671	Mycobacterium abscessus subsp. abscessus strain 949	United Kingdom	WGS	949	Good	2016-12-14T00:00:00Z	PRJEB2779	GCF_900133575.1		FSDN00000000	SC	WGS						21	5232149	63.97	3	436576	49	2		5261	98.3	97.3		100		Respiratory system		2009	2009	Europe	United Kingdom	Human
1185650_550	SAMEA1969449	Mycobacterium abscessus subsp. abscessus strain 304	United Kingdom	WGS	304	Good	2017-03-10T00:00:00Z	PRJEB2779	GCA_900132045.1		FVEE00000000		WGS						21	4912971	64.3	3	613958	50	2		4841	98.6	97.6		100		Respiratory system		2006	2006	Europe	United Kingdom
1185650_576	SAMEA2275850	Mycobacterium abscessus subsp. abscessus strain 1124	United Kingdom	WGS	1124	Good	2017-03-10T00:00:00Z	PRJEB2779	GCA_900133215.1		FVHA00000000		WGS						23	5230846	63.94	3	436593	49	2		5258	98.3	97.3		100		Respiratory system		2008	2008	Europe	United Kingdom
1185650_58	SAMEA2275702	Mycobacterium abscessus subsp. abscessus strain 976	United Kingdom	WGS	976	Good	2016-12-14T00:00:00Z	PRJEB2779	GCF_900134595.1		FSFB00000000	SC	WGS						15	4912651	64.26	3	739504	50	2		4835	98.6	97.6		100		Respiratory system		2010	2010	Europe	United Kingdom	Human
1185650_596	SAMEA2071191	Mycobacterium abscessus subsp. abscessus strain 52	United Kingdom	WGS	52	Good	2017-03-10T00:00:00Z	PRJEB2779	GCA_900134085.1		FVIT00000000		WGS						26	5231554	64.01	4	436765	48	2		5248	98.3	97.3		100		Respiratory system		2010	2010	Europe	United Kingdom
1185650_598	SAMEA2070293	Mycobacterium abscessus subsp. abscessus strain 77	United Kingdom	WGS	77	Good	2017-03-10T00:00:00Z	PRJEB2779	GCA_900134145.1		FVIV00000000		WGS						17	4914572	64.3	2	1173925	50	2		4823	98.6	97.6		100		Respiratory system		2010	2010	Europe	United Kingdom
1185650_599	SAMEA2071199	Mycobacterium abscessus subsp. abscessus strain 79	United Kingdom	WGS	79	Good	2017-03-10T00:00:00Z	PRJEB2779	GCA_900134165.1		FVJF00000000		WGS						15	4914604	64.3	3	724320	50	2		4840	98.6	97.6		100		Respiratory system		2010	2010	Europe	United Kingdom
1185650_608	SAMEA2275688	Mycobacterium abscessus subsp. abscessus strain 962	United Kingdom	WGS	962	Good	2017-03-10T00:00:00Z	PRJEB2779	GCA_900134485.1		FVJL00000000		WGS						26	5231054	63.96	3	565838	48	2		5270	98.3	97.3		100		Respiratory system		2010	2010	Europe	United Kingdom
1185650_613	SAMEA2069133	Mycobacterium abscessus subsp. abscessus strain 426	United Kingdom	WGS	426	Good	2017-03-10T00:00:00Z	PRJEB2779	GCA_900134695.1		FVJW00000000		WGS						13	5213468	64.05	2	606632	54	2		5251	98.3	97.3		100		Respiratory system		2011	2011	Europe	United Kingdom
1185650_622	SAMEA2071550	Mycobacterium abscessus subsp. abscessus strain 433	United Kingdom	WGS	433	Good	2017-03-10T00:00:00Z	PRJEB2779	GCA_900135025.1		FVKQ00000000		WGS						18	5213687	64.05	3	694185	54	2		5255	98.3	97.3		100		Respiratory system		2011	2011	Europe	United Kingdom
1185650_623	SAMEA2071546	Mycobacterium abscessus subsp. abscessus strain 421	United Kingdom	WGS	421	Good	2017-03-10T00:00:00Z	PRJEB2779	GCA_900135045.1		FVKN00000000		WGS						45	5229732	64.05	2	1332667	53	2		5294	98.3	97.3		100		Respiratory system		2011	2011	Europe	United Kingdom
1185650_624	SAMEA2070892	Mycobacterium abscessus subsp. abscessus strain 434	United Kingdom	WGS	434	Good	2017-03-10T00:00:00Z	PRJEB2779	GCA_900135055.1		FVKP00000000		WGS						15	5216328	64.05	1	3149229	54	2		5252	98.3	97.3		100		Respiratory system		2011	2011	Europe	United Kingdom
1185650_625	SAMEA2069132	Mycobacterium abscessus subsp. abscessus strain 423	United Kingdom	WGS	423	Good	2017-03-10T00:00:00Z	PRJEB2779	GCA_900135065.1		FVKT00000000		WGS						25	5216245	64.04	3	642293	54	2		5256	98.3	97.3		100		Respiratory system		2011	2011	Europe	United Kingdom
1185650_626	SAMEA2070792	Mycobacterium abscessus subsp. abscessus strain 422	United Kingdom	WGS	422	Good	2017-03-10T00:00:00Z	PRJEB2779	GCA_900135075.1		FVKO00000000		WGS						21	5213866	64.05	4	549687	54	2		5249	98.3	97.3		100		Respiratory system		2011	2011	Europe	United Kingdom
1185650_631	SAMEA2070166	Mycobacterium abscessus subsp. abscessus strain 47	United Kingdom	WGS	47	Good	2017-03-10T00:00:00Z	PRJEB2779	GCA_900135335.1		FVKV00000000		WGS						20	5233225	64.01	3	571227	48	2		5258	98.3	97.3		100		Respiratory system		2011	2011	Europe	United Kingdom
1185650_632	SAMEA2070696	Mycobacterium abscessus subsp. abscessus strain 51	United Kingdom	WGS	51	Good	2017-03-10T00:00:00Z	PRJEB2779	GCA_900135345.1		FVKU00000000		WGS						21	5230493	64.01	4	494098	49	2		5250	98.3	97.3		100		Respiratory system		2011	2011	Europe	United Kingdom
1185650_633	SAMEA2071192	Mycobacterium abscessus subsp. abscessus strain 55	United Kingdom	WGS	55	Good	2017-03-10T00:00:00Z	PRJEB2779	GCA_900135385.1		FVKX00000000		WGS						29	5181274	64.02	4	565567	49	2		5168	98.3	97.3		100		Respiratory system		2011	2011	Europe	United Kingdom
1185650_644	SAMEA2275716	Mycobacterium abscessus subsp. abscessus strain 990	United Kingdom	WGS	990	Good	2017-03-10T00:00:00Z	PRJEB2779	GCA_900135945.1		FVMA00000000		WGS						23	5182790	63.97	3	850490	49	2		5171	98.3	97.3		100		Respiratory system		2011	2011	Europe	United Kingdom
1185650_646	SAMEA2275711	Mycobacterium abscessus subsp. abscessus strain 985	United Kingdom	WGS	985	Good	2017-03-10T00:00:00Z	PRJEB2779	GCA_900136055.1		FVMD00000000		WGS						46	5189599	63.91	4	565480	49	2		5182	98.2	97.2		100		Respiratory system		2011	2011	Europe	United Kingdom
1185650_647	SAMEA2275714	Mycobacterium abscessus subsp. abscessus strain 988	United Kingdom	WGS	988	Good	2017-03-10T00:00:00Z	PRJEB2779	GCA_900136065.1		FVMF00000000		WGS						24	5231958	63.93	4	571801	49	2		5244	98.3	97.3		100		Respiratory system		2011	2011	Europe	United Kingdom
1185650_648	SAMEA2275715	Mycobacterium abscessus subsp. abscessus strain 989	United Kingdom	WGS	989	Good	2017-03-10T00:00:00Z	PRJEB2779	GCA_900136075.1		FVME00000000		WGS						27	5230748	63.96	3	436716	49	2		5262	98.3	97.3		100		Respiratory system		2011	2011	Europe	United Kingdom
1185650_677	SAMEA2275868	Mycobacterium abscessus subsp. abscessus strain 1142	United Kingdom	WGS	1142	Good	2017-03-10T00:00:00Z	PRJEB2779	GCA_900137215.1		FVOV00000000		WGS						29	5206103	63.96	3	729462	54	2		5270	98.3	97.3		100		Respiratory system		2012	2012	Europe	United Kingdom
1185650_678	SAMEA2275796	Mycobacterium abscessus subsp. abscessus strain 1070	United Kingdom	WGS	1070	Good	2017-03-10T00:00:00Z	PRJEB2779	GCA_900137225.1		FVOR00000000		WGS						19	4914086	64.25	2	1173551	50	2		4843	98.6	97.6		100		Respiratory system		2012	2012	Europe	United Kingdom
1185650_686	SAMEA2275776	Mycobacterium abscessus subsp. abscessus strain 1050	United Kingdom	WGS	1050	Good	2017-03-10T00:00:00Z	PRJEB2779	GCA_900137465.1		FVPF00000000		WGS						18	4912746	64.28	3	649312	50	2		4843	98.6	97.6		100		Respiratory system		2012	2012	Europe	United Kingdom
1185650_690	SAMEA2275810	Mycobacterium abscessus subsp. abscessus strain 1084	United Kingdom	WGS	1084	Good	2017-03-10T00:00:00Z	PRJEB2779	GCA_900137815.1		FVPU00000000		WGS						15	4913286	64.26	2	1173559	50	2		4835	98.6	97.6		100		Respiratory system		2012	2012	Europe	United Kingdom
1185650_691	SAMEA2275804	Mycobacterium abscessus subsp. abscessus strain 1078	United Kingdom	WGS	1078	Good	2017-03-10T00:00:00Z	PRJEB2779	GCA_900137745.1		FVPP00000000		WGS						25	5180807	63.98	3	436574	49	2		5177	98.3	97.3		100		Respiratory system		2012	2012	Europe	United Kingdom
1185650_706	SAMEA2275849	Mycobacterium abscessus subsp. abscessus strain 1123	United Kingdom	WGS	1123	Good	2017-03-10T00:00:00Z	PRJEB2779	GCA_900138145.1		FVQI00000000		WGS						16	5212141	64.01	2	1108112	53	2		5256	98.3	97.3		100		Respiratory system		2013	2013	Europe	United Kingdom
1185650_719	SAMEA2071554	Mycobacterium abscessus subsp. abscessus strain 445	United Kingdom	WGS	445	Good	2017-03-10T00:00:00Z	PRJEB2779	GCA_900138775.1		FVSO00000000		WGS						17	5212838	64.05	1	2768235	54	2		5266	98.3	97.3		100		Respiratory system		1900-2015	1900	Europe	United Kingdom
1185650_721	SAMEA2070905	Mycobacterium abscessus subsp. abscessus strain 473	United Kingdom	WGS	473	Good	2017-03-10T00:00:00Z	PRJEB2779	GCA_900138815.1		FVSU00000000		WGS						18	5213019	64.05	3	549545	53	2		5257	98.3	97.3		100		Respiratory system		1900-2015	1900	Europe	United Kingdom
1185650_723	SAMEA2071619	Mycobacterium abscessus subsp. abscessus strain 484	United Kingdom	WGS	484	Good	2017-03-10T00:00:00Z	PRJEB2779	GCA_900138895.1		FVTF00000000		WGS						14	4924978	64.22	3	638797	50	2		4912	98.6	97.6		100		Respiratory system		1900-2015	1900	Europe	United Kingdom
1185650_724	SAMEA2069153	Mycobacterium abscessus subsp. abscessus strain 486	United Kingdom	WGS	486	Good	2017-03-10T00:00:00Z	PRJEB2779	GCA_900138935.1		FVTI00000000		WGS						21	4913489	64.3	4	452135	50	2		4835	98.6	97.6		100		Respiratory system		1900-2015	1900	Europe	United Kingdom
1185650_725	SAMEA2070910	Mycobacterium abscessus subsp. abscessus strain 488	United Kingdom	WGS	488	Good	2017-03-10T00:00:00Z	PRJEB2779	GCA_900138945.1		FVTH00000000		WGS						21	4908814	64.24	3	702554	50	2		4827	98.6	97.6		100		Respiratory system		1900-2015	1900	Europe	United Kingdom
1185650_726	SAMEA2069154	Mycobacterium abscessus subsp. abscessus strain 489	United Kingdom	WGS	489	Good	2017-03-10T00:00:00Z	PRJEB2779	GCA_900138965.1		FVTK00000000		WGS						23	5213112	64.05	4	642279	54	2		5261	98.3	97.3		100		Respiratory system		1900-2015	1900	Europe	United Kingdom
1185650_742	SAMEA2070297	Mycobacterium abscessus subsp. abscessus strain 89	Ireland	WGS	89	Good	2017-03-10T00:00:00Z	PRJEB2779	GCA_900139515.1		FVUI00000000		WGS						18	5040006	64.16	3	786890	51	2		5033	98.6	97.6		100		Respiratory system		1900-2015	1900	Europe	Ireland
1185650_749	SAMEA2142610	Mycobacterium abscessus subsp. abscessus strain 592	USA	WGS	592	Good	2017-03-10T00:00:00Z	PRJEB2779	GCA_900139825.1		FVVA00000000		WGS						21	5064667	64.13	3	534678	50	2		5041	98.3	97.3		100		Respiratory system		1900-2015	1900		United States
1185650_786	SAMEA2160370	Mycobacterium abscessus subsp. abscessus strain 645	USA	WGS	645	Good	2017-03-10T00:00:00Z	PRJEB2779	GCA_900140925.1		FVXH00000000		WGS						22	5160387	64.11	4	547150	50	2		5148	98.3	97.2		100		Respiratory system		1900-2015	1900		United States
1185650_788	SAMEA2155457	Mycobacterium abscessus subsp. abscessus strain 655	USA	WGS	655	Good	2017-03-10T00:00:00Z	PRJEB2779	GCA_900140965.1		FVXJ00000000		WGS						20	5104288	64.12	3	522545	49	2		5087	98.3	97.3		100		Respiratory system		1900-2015	1900		United States
1185650_804	SAMEA2259700	Mycobacterium abscessus subsp. abscessus strain 895	Ireland	WGS	895	Good	2017-03-10T00:00:00Z	PRJEB2779	GCA_900141445.1		FVYI00000000		WGS						16	4945199	64.27	3	649469	50	2		4883	98.6	97.6		100		Respiratory system		1900-2015	1900	Europe	Ireland
1185650_816	SAMEA2070704	Mycobacterium abscessus subsp. abscessus	United Kingdom	WGS	78	Good	2017-03-10T00:00:00Z	PRJEB2779	GCA_900134135.1		FVIX00000000	SC	WGS						16	4913868	64.3	2	1173790	50	2		4832	98.6	97.6		100		respiratory system		2010	2010	Europe	United Kingdom	Human
1185650_998	SAMN15228280	Mycobacteroides abscessus subsp. abscessus strain 2677-16	Germany	Deprecated	2677-16	Good	2020-11-16T00:00:00Z	PRJNA646278	GCA_015499765.1		JACDRI000000000	Instituto de Biotecnologia	WGS	Illumina MiSeq	337x	SPAdes v. 13.14.1			69	4900185	64.1867	5	347263	49	2		4890	94.82	94.82				sputum		2000-01	2000	Europe	Germany: Brostel	Human
1335412_3	SAMN02641617	Mycobacterium abscessus MAB_082312_2272	USA	WGS	MAB_082312_2272	Good	2014-01-27T00:00:00Z	PRJNA203567	GCA_000523735.1		JAOW00000000	Institute for Genome Sciences	WGS	Pacbio	23.7x	Celera Assembler v. 7.0			18	4877071	64.2	1	3205808	50	3		4868	98.2	96.7	4.8	100		patients suffering from lung infections	isolated from patients suffering from lung infections	2008	2008		United States	Human
1335415_3	SAMN02641618	Mycobacterium abscessus MAB_091912_2455	USA	WGS	MAB_091912_2455	Good	2014-01-27T00:00:00Z	PRJNA203570	GCA_000523915.1		JAOV00000000	Institute for Genome Sciences	WGS	Pacbio	25.46x	Celera Assembler v. 7.0			2	4829246	64.2	1	4818226	46	3		4783	98.2	97		100		patients suffering from lung infections	isolated from patients suffering from lung infections				United States	Human
1962118_118	SAMEA2275654	Mycobacterium abscessus subsp. massiliense strain 932	United Kingdom	WGS	932	Good	2017-03-10T00:00:00Z	PRJEB2779	GCA_900133605.1		FVIB00000000		WGS						13	5017602	64.12	2	1010940	46	2		5076	98.5	97.3		100		Respiratory system		2009	2009	Europe	United Kingdom
1962118_130	SAMEA2070790	Mycobacterium abscessus subsp. massiliense strain 416	United Kingdom	WGS	416	Good	2017-03-10T00:00:00Z	PRJEB2779	GCA_900134025.1		FVIN00000000		WGS						6	4957955	64.2	1	2719424	49	2		4969	98.5	97.3		100		Respiratory system		2010	2010	Europe	United Kingdom
1962118_178	SAMEA2069156	Mycobacterium abscessus subsp. massiliense strain 495	United Kingdom	WGS	495	Good	2017-03-10T00:00:00Z	PRJEB2779	GCA_900136465.1		FVNC00000000		WGS						20	4873158	64.25	4	490534	48	2		4846	98.5	97.4		100		Respiratory system		2012	2012	Europe	United Kingdom
1962118_180	SAMEA2071622	Mycobacterium abscessus subsp. massiliense strain 496	United Kingdom	WGS	496	Good	2017-03-10T00:00:00Z	PRJEB2779	GCA_900136525.1		FVNG00000000		WGS						22	5167964	64.11	5	450138	48	2		5259	98.4	97.2		100		Respiratory system		2012	2012	Europe	United Kingdom
1962118_266	SAMEA2071242	Mycobacterium abscessus subsp. massiliense strain 130	United Kingdom	WGS	130	Good	2017-03-10T00:00:00Z	PRJEB2779	GCA_900139525.1		FVUH00000000		WGS						13	4983570	64.2	2	476891	46	2		4990	98.5	97.3		100		Respiratory system		1900-2015	1900	Europe	United Kingdom
1962118_267	SAMEA2070820	Mycobacterium abscessus subsp. massiliense strain 132	United Kingdom	WGS	132	Good	2017-03-10T00:00:00Z	PRJEB2779	GCA_900139585.1		FVUE00000000		WGS						11	4983152	64.2	3	995088	46	2		4987	98.5	97.3		100		Respiratory system		1900-2015	1900	Europe	United Kingdom
1962118_268	SAMEA1966274	Mycobacterium abscessus subsp. massiliense strain 139	United Kingdom	WGS	139	Good	2017-03-10T00:00:00Z	PRJEB2779	GCA_900139605.1		FVUO00000000		WGS						14	4982115	64.2	2	1009648	46	2		4988	98.5	97.3		100		Respiratory system		1900-2015	1900	Europe	United Kingdom
1962118_383	SAMN16839145	Mycobacteroides abscessus subsp. massiliense strain GD16	USA	WGS	GD16	Good	2021-03-05T00:00:00Z	PRJNA669041	GCA_017174865.1		JADWWZ000000000	University of Pittsburgh	WGS	Illumina MiSeq	126x	Unicycler v. 0.4.8			50	5007994	64.0954	5	364003	46	2		5131	96.56	95.6		99.75		Clinical patient	isolated from patients around the world	2019	2019	North America	USA: St Louis, MO	Human
1962118_390	SAMN16839172	Mycobacteroides abscessus subsp. massiliense strain GD90	Israel	WGS	GD90	Good	2021-03-05T00:00:00Z	PRJNA669041	GCA_017175855.1		JADWYA000000000	University of Pittsburgh	WGS	Illumina MiSeq	51x	Unicycler v. 0.4.8			80	4821545	64.1885	13	140068	47	2		4870	96.62	95.66		99.75		Clinical patient	isolated from patients around the world	2020	2020	Asia	Israel: Jerusalem	Human
1962118_394	SAMN16839151	Mycobacteroides abscessus subsp. massiliense strain GD44	Canada	WGS	GD44	Good	2021-03-05T00:00:00Z	PRJNA669041	GCA_017176395.1		JADWXF000000000	University of Pittsburgh	WGS	Illumina MiSeq	82x	Unicycler v. 0.4.8			18	4905755	64.2436	2	1023120	46	2		4928	96.56	95.6		99.75		Clinical patient	isolated from patients around the world	2019	2019	North America	Canada: Winnipeg	Human
1962118_73	SAMEA2068803	Mycobacterium abscessus subsp. massiliense strain 303	United Kingdom	WGS	303	Good	2017-03-10T00:00:00Z	PRJEB2779	GCA_900132035.1		FVEF00000000		WGS						6	4900567	64.18	1	3324515	47	2		4899	98.5	97.4		100		Respiratory system		2006	2006	Europe	United Kingdom
36809_369	SAMN04572939	Mycobacterium abscessus strain FLAC029	USA	Complete	FLAC029	Good	2016-04-04T00:00:00Z	PRJNA315990	GCF_001606315.1	SRR3321824	CP014956	University of Michigan Medical School	Complete	Illumina	150 X	SPAdes v. 3.5.0			1	5188507	64.22	1	5188507	46			5200	98.3	97.3		100				2013	2013		United States	Human
36809_381	SAMN05244439	Mycobacterium abscessus strain FLAC028	USA	Complete	FLAC028	Good	2016-06-28T00:00:00Z	PRJNA315990	GCF_001677155.1	SRR3666122	CP016190	University of Michigan Medical School	Complete	Illumina	150 X	SPAdes v. 3.5.0			1	5188101	64.22	1	5188101	46			5204	98.3	97.3		100				2013	2013		United States	Human
36809_400	SAMN06806042	Mycobacterium abscessus strain FLAC014	USA	WGS	FLAC014	Good	2017-05-16T00:00:00Z	PRJNA315990	GCA_002142865.1		NEGV00000000	University of Michigan Medical School	WGS	Illumina	150x	SPAdes v. 3.5.0			10	5223545	64.22	3	822115	46			5294	98.3	97.3		100				2013	2013		United States	Human
36809_555	SAMN09621903	Mycobacteroides abscessus strain 7C	Malaysia	Complete	7C	Good	2018-09-21T00:00:00Z	PRJNA479934	GCA_003586385.1		CP030860	Universiti Tunku Abdul Rahman	Complete	Illumina HiSeq	240.0x	CLC Genomics Workbench v. 7.5.1			1	5067172	64.131	1	5067172	47	2		5028	98.2	96.8	0.1	100				2016-08-01	2016	Asia	Malaysia
36809_632	SAMN11056393	Mycobacteroides abscessus strain FDAARGOS_678	USA	Complete	FDAARGOS_678	Good	2020-04-12T00:00:00Z	PRJNA231221	GCA_012273395.1		CP050978,CP050977	US Food and Drug Administration	Complete	Pacbio; Illumina	880.61x	SMRT v. 2.3.0, HGAP v. 3		1	2	5118231	64.1493	1	5094912	48	1		5119	96.44	95.06	2.19	99.75		ATCC Isolate				North America	USA:VA
36809_643	SAMN11101006	Mycobacteroides abscessus strain JHN_AB_0023_1	USA	Complete	JHN_AB_0023_1	Good	2020-10-05T00:00:00Z	PRJNA523365	GCA_014843175.1		CP062132	Broad Institute	Complete	Illumina,Oxford Nanopore	207.0x	Unicycler v. v0.4.4			1	4896142	64.2067	1	4896142	46	2		4873	96.32	95.3	0.12	99.75						North America	USA	Human
36809_653	SAMN11101007	Mycobacteroides abscessus strain JHN_AB_0024_1	USA	WGS	JHN_AB_0024_1	Good	2020-10-27T00:00:00Z	PRJNA523365	GCA_015023755.1		JACVDT000000000	Broad Institute	WGS	Illumina; Oxford Nanopore	141.0x	Unicycler v. 0.4.4			2	4896455	64.2533	1	4881137	46	2		4884	96.38	95.36		99.75						North America	USA	Human
36809_670	SAMN11100986	Mycobacteroides abscessus strain JHN_AB_19977	USA	WGS	JHN_AB_19977	Good	2020-10-27T00:00:00Z	PRJNA523365	GCA_015024085.1		JACVDD000000000	Broad Institute	WGS	Illumina; Oxford Nanopore	295.0x	Unicycler v. 0.4.4			10	5090737	64.1472	1	4015387	47	2		5064	96.32	95.18		99.75						North America	USA	Human
