# Supplementary material for: Population genetic analysis of clinical Mycobacterium abscessus complex strains in China
Source: Front Cell Infect Microbiol. 2025 Jan 20;14:1496896. doi: 10.3389/fcimb.2024.1496896 (PMC11788157; doi:10.3389/fcimb.2024.1496896)
Supplement: Supplementary Table 4 — Detection results of MGEs in all Chinese MABC genomes, including plasmids, prophages, ISs, genomic islands, and ICEs. [file Table4.xlsx]

## Sheet: plasmids
sample_id	subspecies	plasmid_group	num_contigs	size	gc	md5	rep_type(s)	rep_type_accession(s)	relaxase_type(s)	relaxase_type_accession(s)	mpf_type	mpf_type_accession(s)	orit_type(s)	orit_accession(s)	predicted_mobility	mash_nearest_neighbor	mash_neighbor_distance	mash_neighbor_identification	primary_cluster_id	secondary_cluster_id	predicted_host_range_overall_rank	predicted_host_range_overall_name	observed_host_range_ncbi_rank	observed_host_range_ncbi_name	reported_host_range_lit_rank	reported_host_range_lit_name	associated_pmid(s)
36809_994	MabA	novel_5f5e58f17fb23389deab7e501a7cb7f8	1	18907	0.665574	5f5e58f17fb23389deab7e501a7cb7f8	rep_cluster_1566	000937__NC_010394_00027	MOBF	NC_010394_00018	-	-	-	-	mobilizable	CP019423	0.0621044	Mycobacterium sp. MS1601	novel_5f5e58f17fb23389deab7e501a7cb7f8	-	family	Mycobacteriaceae	family	Mycobacteriaceae	-	-	-
36809_976	MabA	AG806	1	80865	0.63125	cb552a0ebc7b8d53dea8665cd9017830	rep_cluster_1561	000930__CP015221	-	-	-	-	-	-	non-mobilizable	CP022234	0.0146108	Mycobacteroides abscessus subsp. massiliense	AG806	AQ862	order	Corynebacteriales	order	Corynebacteriales	-	-	-
36809_976	MabA	AG677	1	60240	0.625979	5c0c5bbd2da6e3a8f63b9acf75f847dd	-	-	-	-	-	-	-	-	non-mobilizable	CP022235	0.0031121	Mycobacteroides abscessus subsp. massiliense	AG677	AQ729	genus	Mycobacteroides	genus	Mycobacteroides	-	-	-
36809_976	MabA	AG676	1	11727	0.594014	b3d19769fe59f1854c14ec2849625758	-	-	-	-	-	-	-	-	non-mobilizable	CP022232	0.00755945	Mycobacteroides abscessus subsp. massiliense	AG676	AQ728	genus	Mycobacteroides	genus	Mycobacteroides	-	-	-
36809_975	MabA	AG806	1	80296	0.631725	1ba58209a9165b5d159107cb0156a635	rep_cluster_1561	000930__CP015221	-	-	-	-	-	-	non-mobilizable	CP022234	0.0143537	Mycobacteroides abscessus subsp. massiliense	AG806	AQ862	order	Corynebacteriales	order	Corynebacteriales	-	-	-
36809_975	MabA	AG677	1	60143	0.625659	ba3971d611d795b0e7a612edd6e70cb5	-	-	-	-	-	-	-	-	non-mobilizable	CP022235	0.00305472	Mycobacteroides abscessus subsp. massiliense	AG677	AQ729	genus	Mycobacteroides	genus	Mycobacteroides	-	-	-
36809_975	MabA	AG676	1	11703	0.594207	485852d433bbcf704e6ca56c039ea0ac	-	-	-	-	-	-	-	-	non-mobilizable	CP022232	0.00748619	Mycobacteroides abscessus subsp. massiliense	AG676	AQ728	genus	Mycobacteroides	genus	Mycobacteroides	-	-	-
36809_938	MabA	AG701	1	25260	0.655503	7c137e7eabfd703b4ae88e2bde44570a	rep_cluster_1566	000937__NC_010394_00027	MOBF	NC_021278_00163	-	-	-	-	mobilizable	CP019423	0.0237537	Mycobacterium sp. MS1601	AG701	AQ755	family	Mycobacteriaceae	family	Mycobacteriaceae	-	-	-
36809_930	MabA	AG701	1	27237	0.657231	3ff5708722d5bba0cc7399f10530562c	rep_cluster_1566	000937__NC_010394_00027	MOBF	NC_021278_00163	-	-	-	-	mobilizable	CP019423	0.0237537	Mycobacterium sp. MS1601	AG701	AQ755	family	Mycobacteriaceae	family	Mycobacteriaceae	-	-	-
36809_583	MabA	AA558	1	15203	0.687035	b801d23a210bed3cc265ce80f785c21c	-	-	MOBF	NC_010394_00018	-	-	-	-	mobilizable	CP034180	0	Mycobacteroides abscessus	AA558	AI772	family	Mycobacteriaceae	family	Mycobacteriaceae	-	-	-
36809_554	MabA	AG701	2	8059	0.658767	d53b5dbbb4f4057c3ec0f6ec4dbfc9cf	rep_cluster_1566	000937__NC_010394_00027	-	-	-	-	-	-	non-mobilizable	CP019423	0.0357395	Mycobacterium sp. MS1601	AG701	-	family	Mycobacteriaceae	family	Mycobacteriaceae	-	-	-
36809_549	MabA	AG701	1	23596	0.65634	29123f7372d92ff10879244a80c7c562	rep_cluster_1566	000937__NC_010394_00027	MOBF	NC_021278_00163	-	-	-	-	mobilizable	CP019423	0.0263104	Mycobacterium sp. MS1601	AG701	-	family	Mycobacteriaceae	family	Mycobacteriaceae	-	-	-
36809_536	MabA	AG701	1	25071	0.656336	ebe61a64aeff8647d92b85185e1ce44e	rep_cluster_1566	000937__NC_010394_00027	MOBF	NC_021278_00163	-	-	-	-	mobilizable	CP019423	0.0238299	Mycobacterium sp. MS1601	AG701	AQ755	family	Mycobacteriaceae	family	Mycobacteriaceae	-	-	-
36809_510	MabA	AG701	1	25077	0.656139	ab44eeffd371af8756f4317d9dd1d7dd	rep_cluster_1566	000937__NC_010394_00027	MOBF	NC_021278_00163	-	-	-	-	mobilizable	CP019423	0.0237537	Mycobacterium sp. MS1601	AG701	AQ755	family	Mycobacteriaceae	family	Mycobacteriaceae	-	-	-
36809_502	MabA	AG701	2	25331	0.655953	a2c17ec1037c5d5b872449fe5ae96cb0	rep_cluster_1566	000937__NC_010394_00027	MOBF	NC_021278_00163	-	-	-	-	mobilizable	CP019423	0.0237537	Mycobacterium sp. MS1601	AG701	AQ755	family	Mycobacteriaceae	family	Mycobacteriaceae	-	-	-
36809_501	MabA	AG701	1	25077	0.65574	1aa09542037177409c313db8e0caf6d4	rep_cluster_1566	000937__NC_010394_00027	MOBF	NC_021278_00163	-	-	-	-	mobilizable	CP019423	0.0237537	Mycobacterium sp. MS1601	AG701	AQ755	family	Mycobacteriaceae	family	Mycobacteriaceae	-	-	-
36809_497	MabA	AG701	1	23953	0.653822	0211e7fafbccf2caba43886733733ce9	rep_cluster_1566	000937__NC_010394_00027	MOBF	NC_021278_00163	-	-	-	-	mobilizable	CP019423	0.0224927	Mycobacterium sp. MS1601	AG701	AQ755	family	Mycobacteriaceae	family	Mycobacteriaceae	-	-	-
36809_496	MabA	AG701	2	21993	0.656573	a5228e746ee8f325651915f988988fd4	rep_cluster_1566	000937__NC_010394_00027	MOBF	NC_021278_00163	-	-	-	-	mobilizable	CP019423	0.0307758	Mycobacterium sp. MS1601	AG701	-	family	Mycobacteriaceae	family	Mycobacteriaceae	-	-	-
36809_496	MabA	AA558	3	22914	0.67941	749206876789618980451c218b2c58de	rep_cluster_1566	000937__NC_010394_00027	MOBF	NC_010394_00018	-	-	-	-	mobilizable	NC_010394	0.00387578	Mycobacteroides abscessus	AA558	AI772	family	Mycobacteriaceae	family	Mycobacteriaceae	-	-	-
36809_488	MabA	AE904	2	80986	0.630232	01312418f0e00bd1ad4127ef1c738fae	-	-	MOBF	NC_021279_00070	-	-	-	-	mobilizable	NC_021279	0.0340249	Mycobacteroides abscessus subsp. bolletii 50594	AE904	-	genus	Mycobacteroides	genus	Mycobacteroides	-	-	-
36809_485	MabA	AB922	1	1139	0.357331	8563b028c4bd66715720fb898f1abc64	-	-	-	-	-	-	-	-	non-mobilizable	KP698941	0.0505746	Streptococcus agalactiae	AB922	-	class	Bacilli	class	Bacilli	-	-	-
36809_459	MabA	AG701	1	25150	0.655944	8885410565ebff4ae9cd2f859826fa83	rep_cluster_1566	000937__NC_010394_00027	MOBF	NC_021278_00163	-	-	-	-	mobilizable	CP019423	0.0236777	Mycobacterium sp. MS1601	AG701	AQ755	family	Mycobacteriaceae	family	Mycobacteriaceae	-	-	-
36809_455	MabA	AG701	1	24727	0.656893	c2e932c9976865c6fca311ac8435c5b5	rep_cluster_1566	000937__NC_010394_00027	MOBF	NC_021278_00163	-	-	-	-	mobilizable	CP019423	0.0242917	Mycobacterium sp. MS1601	AG701	AQ755	family	Mycobacteriaceae	family	Mycobacteriaceae	-	-	-
36809_443	MabA	AG701	1	25077	0.656059	fe58fce142bf05da5f3474c25cf7c869	rep_cluster_1566	000937__NC_010394_00027	MOBF	NC_021278_00163	-	-	-	-	mobilizable	CP019423	0.0237537	Mycobacterium sp. MS1601	AG701	AQ755	family	Mycobacteriaceae	family	Mycobacteriaceae	-	-	-
36809_437	MabA	AG701	1	25055	0.656476	555e97c1dac727baf3948231dd590ea2	rep_cluster_1566	000937__NC_010394_00027	MOBF	NC_021278_00163	-	-	-	-	mobilizable	CP019423	0.0239063	Mycobacterium sp. MS1601	AG701	AQ755	family	Mycobacteriaceae	family	Mycobacteriaceae	-	-	-
1246644_3	MabA	AG701	2	24372	0.656081	5c24fbd4d94f29101ce8377cbaeaaa5b	rep_cluster_1566	000937__NC_010394_00027	MOBF	NC_021278_00163	-	-	-	-	mobilizable	CP019423	0.0249208	Mycobacterium sp. MS1601	AG701	AQ755	family	Mycobacteriaceae	family	Mycobacteriaceae	-	-	-
1185650_921	MabA	AG701	1	25055	0.656795	0fc8d9540cd157a5bf7dd455e2018ba1	rep_cluster_1566	000937__NC_010394_00027	MOBF	NC_021278_00163	-	-	-	-	mobilizable	CP019423	0.0239063	Mycobacterium sp. MS1601	AG701	AQ755	family	Mycobacteriaceae	family	Mycobacteriaceae	-	-	-
1185650_900	MabA	AB951	1	1047	0.466094	b098c92604f1d87463d396613f99564f	-	-	-	-	-	-	-	-	non-mobilizable	NC_019053	0.0363341	Escherichia coli	AB951	-	multi-phylla	Firmicutes,Proteobacteria	multi-phylla	Firmicutes,Proteobacteria	-	-	-
1185650_898	MabA	AG806	1	70487	0.630854	bd16b823856fb0539be8b44d8cc1ca7b	rep_cluster_1561	000930__CP015221	-	-	-	-	-	-	non-mobilizable	CP022234	0.013112	Mycobacteroides abscessus subsp. massiliense	AG806	AQ862	order	Corynebacteriales	order	Corynebacteriales	-	-	-
1185650_898	MabA	AG677	1	71141	0.620078	a5cbcfd39f2b284241a95a8c5c8f2d1d	-	-	-	-	-	-	-	-	non-mobilizable	CP022235	0.00687462	Mycobacteroides abscessus subsp. massiliense	AG677	AQ729	genus	Mycobacteroides	genus	Mycobacteroides	-	-	-
1185650_870	MabA	AG701	1	25055	0.656755	be1d51c97d9b41de778f0accd984face	rep_cluster_1566	000937__NC_010394_00027	MOBF	NC_021278_00163	-	-	-	-	mobilizable	CP019423	0.0239063	Mycobacterium sp. MS1601	AG701	AQ755	family	Mycobacteriaceae	family	Mycobacteriaceae	-	-	-
1185650_868	MabA	AG701	1	25077	0.656378	2cc2a4dc56e7ee39ea47e938e98ee594	rep_cluster_1566	000937__NC_010394_00027	MOBF	NC_021278_00163	-	-	-	-	mobilizable	CP019423	0.0237537	Mycobacterium sp. MS1601	AG701	AQ755	family	Mycobacteriaceae	family	Mycobacteriaceae	-	-	-
1185650_863	MabA	novel_86ff619e6a48fbb1c5f6f74e9de4a373	1	7183	0.694974	86ff619e6a48fbb1c5f6f74e9de4a373	rep_cluster_1561	000930__CP015221	-	-	-	-	-	-	non-mobilizable	CP020813	0.080322	Mycobacterium dioxanotrophicus	novel_86ff619e6a48fbb1c5f6f74e9de4a373	-	order	Corynebacteriales	order	Corynebacteriales	-	-	-
1185650_858	MabA	AG701	1	25019	0.656701	935c20523b90496cd2a67864cf119e90	rep_cluster_1566	000937__NC_010394_00027	MOBF	NC_021278_00163	-	-	-	-	mobilizable	CP019423	0.0239829	Mycobacterium sp. MS1601	AG701	AQ755	family	Mycobacteriaceae	family	Mycobacteriaceae	-	-	-
1185650_825	MabA	novel_02207362f74fe642fd7c8f3578d09e91	1	7184	0.695017	02207362f74fe642fd7c8f3578d09e91	rep_cluster_1561	000930__CP015221	-	-	-	-	-	-	non-mobilizable	CP020813	0.080322	Mycobacterium dioxanotrophicus	novel_02207362f74fe642fd7c8f3578d09e91	-	order	Corynebacteriales	order	Corynebacteriales	-	-	-
1185650_825	MabA	AG701	1	25077	0.656259	6e70726de5c4398a882ee635a208ebb9	rep_cluster_1566	000936__CP004375_00182	MOBF	NC_021278_00163	-	-	-	-	mobilizable	CP019423	0.0237537	Mycobacterium sp. MS1601	AG701	AQ755	family	Mycobacteriaceae	family	Mycobacteriaceae	-	-	-
1185650_824	MabA	AG701	1	25077	0.656059	7f8e4d19bad7b5322036753fbb60f2f4	rep_cluster_1566	000937__NC_010394_00027	MOBF	NC_021278_00163	-	-	-	-	mobilizable	CP019423	0.0236777	Mycobacterium sp. MS1601	AG701	AQ755	family	Mycobacteriaceae	family	Mycobacteriaceae	-	-	-
1185650_823	MabA	AG701	1	25077	0.656099	c701c4907940deb171475edc5065a4a1	rep_cluster_1566	000937__NC_010394_00027	MOBF	NC_021278_00163	-	-	-	-	mobilizable	CP019423	0.0237537	Mycobacterium sp. MS1601	AG701	AQ755	family	Mycobacteriaceae	family	Mycobacteriaceae	-	-	-
1185650_821	MabA	AG701	1	25077	0.656219	d0ee53bc4a989eaecb6ae6208144ecf8	rep_cluster_1566	000937__NC_010394_00027	MOBF	NC_021278_00163	-	-	-	-	mobilizable	CP019423	0.0237537	Mycobacterium sp. MS1601	AG701	AQ755	family	Mycobacteriaceae	family	Mycobacteriaceae	-	-	-
1185650_820	MabA	AG701	1	25135	0.656177	28327058458c5fc4db1463950332fdf7	rep_cluster_1566	000937__NC_010394_00027	MOBF	NC_021278_00163	-	-	-	-	mobilizable	CP019423	0.0239829	Mycobacterium sp. MS1601	AG701	AQ755	family	Mycobacteriaceae	family	Mycobacteriaceae	-	-	-
36809_966	MabM	AE904	4	91351	0.626364	0ab719f405e1725ebc404cfdc1a9ef7d	-	-	MOBF	NC_021279_00070	-	-	-	-	mobilizable	NC_021279	0.0288636	Mycobacteroides abscessus subsp. bolletii 50594	AE904	-	genus	Mycobacteroides	genus	Mycobacteroides	-	-	-
36809_546	MabM	AG701	1	25077	0.656259	e824f735ba12dabdbf5630dd2f08d823	rep_cluster_1566	000937__NC_010394_00027	MOBF	NC_021278_00163	-	-	-	-	mobilizable	CP019423	0.0237537	Mycobacterium sp. MS1601	AG701	AQ755	family	Mycobacteriaceae	family	Mycobacteriaceae	-	-	-
36809_539	MabM	AG701	1	24784	0.656593	540b3e88dba9db6f198d1ae9c96e00a8	rep_cluster_1566	000937__NC_010394_00027	MOBF	NC_021278_00163	-	-	-	-	mobilizable	CP019423	0.0246831	Mycobacterium sp. MS1601	AG701	AQ755	family	Mycobacteriaceae	family	Mycobacteriaceae	-	-	-
36809_534	MabM	AG701	1	25149	0.655851	91872c14c095e4751d5ca8c91411c699	rep_cluster_1566	000937__NC_010394_00027	MOBF	NC_021278_00163	-	-	-	-	mobilizable	CP019423	0.0238299	Mycobacterium sp. MS1601	AG701	AQ755	family	Mycobacteriaceae	family	Mycobacteriaceae	-	-	-
36809_532	MabM	AG074	1	2615	0.646272	1ca9019c925393cf3834a416a2852835	-	-	-	-	-	-	-	-	non-mobilizable	MH067968	0.0381928	Arthrobacter sp.	AG074	-	genus	Arthrobacter	genus	Arthrobacter	-	-	-
36809_428	MabM	AG701	1	25077	0.656378	f2889d2033c49ec6ff685fb9dd7997eb	rep_cluster_1566	000937__NC_010394_00027	MOBF	NC_021278_00163	-	-	-	-	mobilizable	CP019423	0.0237537	Mycobacterium sp. MS1601	AG701	AQ755	family	Mycobacteriaceae	family	Mycobacteriaceae	-	-	-
1962118_341	MabM	AG701	1	25077	0.656418	54c03861d10bae5db9a7023265ed12cd	rep_cluster_1566	000937__NC_010394_00027	MOBF	NC_021278_00163	-	-	-	-	mobilizable	CP019423	0.0237537	Mycobacterium sp. MS1601	AG701	AQ755	family	Mycobacteriaceae	family	Mycobacteriaceae	-	-	-
1962118_326	MabM	AE904	1	83488	0.625347	0e79a56ada2d23a435ec9d49b1eb225d	-	-	MOBF	NC_021279_00070	-	-	-	-	mobilizable	NC_021279	0.0301881	Mycobacteroides abscessus subsp. bolletii 50594	AE904	-	genus	Mycobacteroides	genus	Mycobacteroides	-	-	-

## Sheet: prophages
sample	subspecies	pos	scaffold	begin	end	transposable	taxonomy	vog
1185650_819	MabA	1185650_819_con_0034:215286-218649	1185650_819_con_0034	215286	218649	FALSE	Unknown	VOG3237, VOG2123, VOG10342, VOG11003
1185650_819	MabA	1185650_819_con_0012:226994-234241	1185650_819_con_0012	226994	234241	FALSE	Siphoviridae / Podoviridae	VOG0025, VOG1063, VOG6585, VOG6513, VOG1561, VOG2560
1185650_820	MabA	1185650_820_con_0003:72443-114383	1185650_820_con_0003	72443	114383	FALSE	Siphoviridae	VOG1561, VOG8255, VOG4728, VOG2526, VOG4560, VOG4574, VOG2178, VOG4554, VOG5384, VOG5361, VOG2549, VOG9666, VOG1167, VOG1166, VOG1165, VOG4569, VOG4811, VOG4557, VOG4621, VOG1159, VOG1158, VOG1581, VOG1887, VOG3434, VOG4555, VOG6302, VOG0720, VOG1154, VOG9438, VOG2703, VOG2702, VOG1243, VOG2958, VOG1206, VOG1178, VOG4632, VOG0049, VOG4593, VOG2507
1185650_820	MabA	1185650_820_con_0003:118545-130832	1185650_820_con_0003	118545	130832	FALSE	Siphoviridae	VOG1236, VOG3024, VOG3025, VOG2703, VOG4925, VOG1931, VOG6495, VOG6495, VOG4602, VOG8401, VOG0275, VOG3447
1185650_820	MabA	1185650_820_con_0009:26278-70045	1185650_820_con_0009	26278	70045	FALSE	Siphoviridae	VOG9276, VOG4728, VOG2644, VOG4560, VOG4547, VOG4580, VOG2502, VOG4554, VOG4554, VOG1167, VOG1165, VOG1215, VOG4840, VOG1213, VOG4557, VOG1212, VOG6799, VOG1581, VOG4711, VOG6132, VOG4573, VOG1356, VOG4544, VOG2560, VOG4841, VOG2043, VOG2704, VOG2040, VOG11078, VOG8255, VOG5687, VOG2038, VOG2664, VOG2539, VOG9702, VOG2495, VOG6910, VOG4567, VOG1246, VOG0982, VOG4593, VOG2336, VOG9329, VOG8233, VO…
1185650_821	MabA	1185650_821_con_0033:227027-233808	1185650_821_con_0033	227027	233808	FALSE	Podoviridae	VOG0025, VOG1063, VOG6585, VOG6513, VOG1561
1185650_821	MabA	1185650_821_con_0034:214673-218036	1185650_821_con_0034	214673	218036	FALSE	Unknown	VOG3237, VOG2123, VOG10342, VOG11003
1185650_823	MabA	1185650_823_con_0012:135558-138921	1185650_823_con_0012	135558	138921	FALSE	Siphoviridae	VOG4602, VOG11003, VOG10342, VOG2123
1185650_823	MabA	1185650_823_con_0034:226934-233715	1185650_823_con_0034	226934	233715	FALSE	Podoviridae	VOG0025, VOG1063, VOG6585, VOG6513, VOG1561
1185650_824	MabA	1185650_824_con_0001:435173-478940	1185650_824_con_0001	435173	478940	FALSE	Siphoviridae	VOG8274, VOG6470, VOG2891, VOG7634, VOG4708, VOG8233, VOG9329, VOG2336, VOG4593, VOG0982, VOG1246, VOG4567, VOG6910, VOG2495, VOG9702, VOG2539, VOG2664, VOG2038, VOG5687, VOG8255, VOG11078, VOG2040, VOG2704, VOG2043, VOG4841, VOG2560, VOG4544, VOG1356, VOG4573, VOG6132, VOG4711, VOG1581, VOG6799, VOG1212, VOG4557, VOG1213, VOG4840, VOG1215, VOG1165, VOG1167, VOG4554, VOG4554, VOG2502, VOG4580, VO…
1185650_825	MabA	1185650_825_con_0001:522895-528903	1185650_825_con_0001	522895	528903	FALSE	Unknown	VOG0100, VOG3237, VOG4571, VOG10342, VOG2557
1185650_830	MabA	1185650_830_con_0001:166177-200000	1185650_830_con_0001	166177	200000	FALSE	Siphoviridae	VOG4708, VOG1309, VOG5348, VOG2027, VOG4571, VOG6813, VOG2539, VOG0494, VOG2902, VOG9851, VOG8783, VOG1649, VOG1093, VOG2038, VOG10203, VOG4841, VOG4581, VOG4544, VOG6443, VOG4556, VOG4568, VOG4553, VOG7657, VOG1210, VOG4589, VOG4582, VOG4545, VOG4569, VOG3188, VOG1165, VOG4554, VOG4580
1185650_830	MabA	1185650_830_con_0001:684328-746801	1185650_830_con_0001	684328	746801	TRUE	Siphoviridae	VOG0275, VOG1229, VOG2687, VOG3212, VOG2023, VOG10639, VOG1136, VOG9114, VOG7634, VOG2027, VOG2027, VOG4600, VOG1309, VOG3215, VOG4693, VOG3217, VOG4658, VOG1422, VOG2539, VOG4583, VOG2664, VOG6570, VOG10864, VOG0221, VOG4641, VOG4618, VOG7407, VOG1143, VOG1148, VOG1094, VOG1095, VOG4604, VOG1909, VOG1099, VOG1100, VOG1101, VOG4728, VOG1105, VOG1107, VOG1108, VOG1109, VOG1110, VOG4811, VOG1112, V…
1185650_831	MabA	1185650_831_con_0054:250444-259604	1185650_831_con_0054	250444	259604	FALSE	Siphoviridae	VOG4558, VOG2021, VOG1591, VOG1590, VOG1165, VOG2995, VOG1604, VOG1603, VOG0088, VOG1252, VOG1601
1185650_831	MabA	1185650_831_con_0005:101238-131171	1185650_831_con_0005	101238	131171	FALSE	Siphoviridae	VOG6208, VOG2644, VOG4560, VOG4574, VOG1167, VOG1166, VOG1165, VOG4569, VOG5793, VOG2543, VOG4582, VOG4557, VOG4621, VOG1159, VOG6799, VOG1581, VOG4711, VOG3210, VOG4573, VOG1356, VOG4544, VOG2560, VOG6962, VOG2898, VOG1165, VOG6805
1185650_831	MabA	1185650_831_con_0003:4261-34751	1185650_831_con_0003	4261	34751	FALSE	Siphoviridae	VOG7641, VOG2040, VOG2704, VOG2043, VOG4841, VOG2560, VOG4544, VOG1356, VOG4573, VOG6132, VOG4711, VOG6798, VOG1581, VOG2018, VOG1212, VOG4557, VOG1213, VOG4840, VOG1215, VOG1165, VOG1167, VOG4554, VOG4554, VOG2502, VOG4580, VOG0352, VOG4560, VOG2644, VOG2021, VOG10501
1185650_831	MabA	1185650_831_con_0009:2570-24147	1185650_831_con_0009	2570	24147	FALSE	Siphoviridae	VOG1093, VOG2038, VOG4624, VOG2560, VOG5101, VOG0720, VOG4576, VOG3676, VOG1581, VOG2565, VOG2566, VOG2512, VOG4557, VOG2513, VOG2513, VOG4811, VOG4569, VOG1165
1185650_831	MabA	1185650_831_con_0010:2838-16638	1185650_831_con_0010	2838	16638	FALSE	Siphoviridae	VOG0296, VOG4544, VOG6443, VOG4556, VOG4568, VOG4553, VOG7657, VOG1210, VOG4557, VOG4582
1185650_832	MabA	1185650_832_con_0001:2838-27734	1185650_832_con_0001	2838	27734	FALSE	Siphoviridae	VOG0296, VOG4544, VOG6443, VOG4556, VOG4568, VOG4553, VOG7657, VOG1210, VOG4557, VOG4582, VOG5793, VOG4569, VOG1165, VOG1167, VOG4558, VOG4554, VOG4580, VOG0352, VOG4560, VOG2526
1185650_832	MabA	1185650_832_con_0002:4261-36400	1185650_832_con_0002	4261	36400	FALSE	Siphoviridae	VOG7641, VOG2040, VOG2704, VOG2043, VOG4841, VOG2560, VOG4544, VOG1356, VOG4573, VOG6132, VOG4711, VOG6798, VOG1581, VOG2018, VOG1212, VOG4557, VOG1213, VOG4840, VOG1215, VOG1165, VOG1167, VOG4554, VOG4554, VOG2502, VOG4580, VOG0352, VOG4560, VOG2644, VOG2021, VOG10501
1185650_832	MabA	1185650_832_con_0031:4361-8613	1185650_832_con_0031	4361	8613	FALSE	Siphoviridae	VOG0982, VOG9329, VOG8233, VOG4708, VOG7634, VOG2891
1185650_832	MabA	1185650_832_con_0031:379070-383155	1185650_832_con_0031	379070	383155	FALSE	Siphoviridae	VOG6800, VOG5853, VOG7462, VOG4567
1185650_832	MabA	1185650_832_con_0004:101238-131171	1185650_832_con_0004	101238	131171	FALSE	Siphoviridae	VOG6208, VOG2644, VOG4560, VOG4574, VOG1167, VOG1166, VOG1165, VOG4569, VOG5793, VOG2543, VOG4582, VOG4557, VOG4621, VOG1159, VOG6799, VOG1581, VOG4711, VOG3210, VOG4573, VOG1356, VOG4544, VOG2560, VOG6962, VOG2898, VOG1165, VOG6805
1185650_833	MabA	1185650_833_con_0012:628422-690895	1185650_833_con_0012	628422	690895	TRUE	Siphoviridae	VOG0275, VOG1229, VOG2687, VOG3212, VOG2023, VOG10639, VOG1136, VOG9114, VOG7634, VOG2027, VOG2027, VOG4600, VOG1309, VOG3215, VOG4693, VOG3217, VOG4658, VOG1422, VOG2539, VOG4583, VOG2664, VOG6570, VOG10864, VOG0221, VOG4641, VOG4618, VOG7407, VOG1143, VOG1148, VOG1094, VOG1095, VOG4604, VOG1909, VOG1099, VOG1100, VOG1101, VOG4728, VOG1105, VOG1107, VOG1108, VOG1109, VOG1110, VOG4811, VOG1112, V…
1185650_834	MabA	1185650_834_con_0008:2570-24147	1185650_834_con_0008	2570	24147	FALSE	Siphoviridae	VOG1093, VOG2038, VOG4624, VOG2560, VOG5101, VOG0720, VOG4576, VOG3676, VOG1581, VOG2565, VOG2566, VOG2512, VOG4557, VOG2513, VOG2513, VOG4811, VOG4569, VOG1165
1185650_834	MabA	1185650_834_con_0032:371564-411683	1185650_834_con_0032	371564	411683	FALSE	Siphoviridae	VOG6800, VOG5853, VOG7462, VOG4567, VOG2900, VOG3045, VOG3579, VOG1422, VOG0494, VOG3087, VOG2902, VOG2964, VOG1093, VOG4583, VOG6805, VOG1165, VOG2898, VOG6962, VOG2560, VOG4544, VOG1356, VOG4573, VOG3210, VOG4711, VOG1581, VOG6799, VOG1159, VOG4621, VOG4557, VOG4582, VOG2543, VOG5793, VOG4569, VOG1165, VOG1166, VOG1167, VOG4574, VOG4560, VOG2644
1185650_834	MabA	1185650_834_con_0009:4924-18724	1185650_834_con_0009	4924	18724	FALSE	Siphoviridae	VOG5793, VOG4582, VOG4557, VOG1210, VOG7657, VOG4553, VOG4568, VOG4556, VOG6443, VOG4544, VOG0296
1185650_834	MabA	1185650_834_con_0003:4121-36260	1185650_834_con_0003	4121	36260	FALSE	Siphoviridae	VOG7641, VOG2040, VOG2704, VOG2043, VOG4841, VOG2560, VOG4544, VOG1356, VOG4573, VOG6132, VOG4711, VOG6798, VOG1581, VOG2018, VOG1212, VOG4557, VOG1213, VOG4840, VOG1215, VOG1165, VOG1167, VOG4554, VOG4554, VOG2502, VOG4580, VOG0352, VOG4560, VOG2644, VOG2021, VOG10501
1185650_835	MabA	1185650_835_con_0001:580730-625921	1185650_835_con_0001	580730	625921	FALSE	Siphoviridae	VOG3214, VOG4708, VOG8233, VOG9329, VOG2336, VOG4593, VOG0982, VOG1246, VOG4571, VOG3045, VOG3579, VOG1422, VOG2539, VOG2664, VOG2038, VOG8255, VOG9438, VOG8227, VOG2040, VOG2704, VOG2043, VOG2560, VOG4544, VOG1356, VOG4573, VOG6132, VOG4711, VOG1581, VOG2018, VOG1212, VOG4557, VOG1213, VOG4840, VOG1215, VOG1165, VOG1167, VOG4558, VOG4554, VOG2502, VOG4580, VOG4560, VOG2644, VOG4728
1185650_835	MabA	1185650_835_con_0020:1399-27828	1185650_835_con_0020	1399	27828	FALSE	Siphoviridae	VOG4560, VOG1222, VOG4666, VOG1593, VOG2518, VOG1593, VOG4558, VOG1167, VOG1166, VOG1165, VOG4569, VOG5793, VOG4582, VOG4557, VOG4621, VOG2638, VOG1158, VOG2895, VOG4572, VOG0720, VOG5101, VOG1574, VOG1201
1185650_835	MabA	1185650_835_con_0020:34177-42714	1185650_835_con_0020	34177	42714	FALSE	Siphoviridae	VOG3188, VOG5353, VOG8904, VOG2038, VOG0494, VOG5439, VOG4676, VOG4583, VOG1178, VOG1227, VOG1206
1185650_836	MabA	1185650_836_con_0003:4261-36400	1185650_836_con_0003	4261	36400	FALSE	Siphoviridae	VOG7641, VOG2040, VOG2704, VOG2043, VOG4841, VOG2560, VOG4544, VOG1356, VOG4573, VOG6132, VOG4711, VOG6798, VOG1581, VOG2018, VOG1212, VOG4557, VOG1213, VOG4840, VOG1215, VOG1165, VOG1167, VOG4554, VOG4554, VOG2502, VOG4580, VOG0352, VOG4560, VOG2644, VOG2021, VOG10501
1185650_836	MabA	1185650_836_con_0010:2570-24147	1185650_836_con_0010	2570	24147	FALSE	Siphoviridae	VOG1093, VOG2038, VOG4624, VOG2560, VOG5101, VOG0720, VOG4576, VOG3676, VOG1581, VOG2565, VOG2566, VOG2512, VOG4557, VOG2513, VOG2513, VOG4811, VOG4569, VOG1165
1185650_836	MabA	1185650_836_con_0005:98702-111311	1185650_836_con_0005	98702	111311	FALSE	Siphoviridae	VOG1601, VOG1252, VOG0088, VOG1603, VOG1604, VOG1606, VOG6304, VOG0771, VOG4549, VOG9335, VOG4551, VOG4923, VOG9700, VOG1256, VOG2947, VOG0025
1185650_836	MabA	1185650_836_con_0005:119064-148460	1185650_836_con_0005	119064	148460	FALSE	Siphoviridae	VOG2059, VOG1574, VOG4725, VOG10969, VOG2518, VOG5361, VOG4588, VOG2178, VOG4547, VOG4560, VOG5101, VOG0720, VOG4576, VOG4555, VOG4553, VOG1581, VOG4578, VOG1583, VOG1584, VOG4557, VOG1587, VOG4545, VOG4569, VOG1165, VOG1590, VOG1591, VOG2021, VOG4558, VOG2549
1185650_836	MabA	1185650_836_con_0011:2838-16638	1185650_836_con_0011	2838	16638	FALSE	Siphoviridae	VOG0296, VOG4544, VOG6443, VOG4556, VOG4568, VOG4553, VOG7657, VOG1210, VOG4557, VOG4582
1185650_838	MabA	1185650_838_con_0001:420301-455939	1185650_838_con_0001	420301	455939	FALSE	Siphoviridae	VOG1252, VOG8251, VOG1186, VOG4570, VOG2527, VOG4560, VOG1222, VOG4666, VOG1593, VOG2518, VOG1593, VOG4558, VOG1167, VOG1166, VOG1165, VOG4569, VOG5793, VOG4582, VOG4557, VOG4621, VOG2638, VOG1158, VOG2895, VOG4572, VOG4555, VOG0720, VOG5101, VOG1574, VOG1201, VOG1200, VOG2042, VOG4802, VOG1175, VOG7640
1185650_838	MabA	1185650_838_con_0001:456303-467109	1185650_838_con_0001	456303	467109	FALSE	Siphoviridae	VOG9118, VOG9117, VOG2183, VOG2672, VOG4583, VOG5821, VOG4583, VOG1178, VOG1227, VOG4636, VOG9438, VOG4923, VOG1254, VOG9257, VOG4571, VOG1246
1185650_839	MabA	1185650_839_con_0001:824974-868587	1185650_839_con_0001	824974	868587	FALSE	Siphoviridae	VOG3214, VOG4600, VOG1309, VOG6800, VOG5853, VOG7462, VOG4658, VOG3045, VOG3579, VOG8271, VOG9438, VOG2964, VOG1093, VOG4583, VOG2695, VOG6962, VOG2560, VOG4544, VOG1356, VOG4573, VOG3210, VOG4711, VOG1581, VOG6799, VOG1159, VOG4621, VOG4557, VOG4582, VOG2543, VOG5793, VOG4569, VOG1165, VOG1166, VOG1167, VOG4558, VOG2518, VOG1593, VOG2178, VOG4574, VOG4560, VOG2644, VOG2021
1185650_839	MabA	1185650_839_con_0028:78280-83411	1185650_839_con_0028	78280	83411	FALSE	Siphoviridae	VOG2560, VOG4545, VOG4553
1185650_839	MabA	1185650_839_con_0012:452957-482779	1185650_839_con_0012	452957	482779	FALSE	Siphoviridae	VOG8256, VOG2038, VOG2548, VOG9438, VOG2675, VOG2560, VOG1154, VOG4544, VOG0720, VOG6302, VOG9853, VOG4553, VOG1157, VOG1158, VOG1159, VOG1160, VOG4557, VOG5793, VOG4569, VOG1165, VOG1166, VOG1167, VOG1168, VOG4558, VOG4554, VOG4580, VOG9659, VOG4560
1185650_839	MabA	1185650_839_con_0032:3969-42890	1185650_839_con_0032	3969	42890	FALSE	Siphoviridae	VOG8255, VOG4728, VOG2526, VOG4560, VOG4574, VOG2178, VOG4554, VOG5384, VOG5361, VOG2549, VOG9666, VOG1167, VOG1166, VOG1165, VOG4569, VOG4811, VOG4557, VOG4621, VOG1159, VOG1158, VOG1581, VOG1887, VOG3434, VOG4555, VOG6302, VOG0720, VOG4544, VOG9438, VOG2703, VOG2702, VOG8727, VOG2958, VOG5294, VOG4632, VOG0049, VOG4593, VOG2507
1185650_841	MabA	1185650_841_con_0009:2762-24796	1185650_841_con_0009	2762	24796	FALSE	Siphoviridae	VOG2859, VOG6612, VOG1093, VOG2038, VOG4624, VOG2560, VOG5101, VOG0720, VOG4576, VOG3676, VOG1581, VOG2565, VOG2566, VOG2512, VOG4557, VOG2513, VOG2513, VOG4811, VOG4569, VOG1165
1185650_841	MabA	1185650_841_con_0010:2838-16638	1185650_841_con_0010	2838	16638	FALSE	Siphoviridae	VOG0296, VOG4544, VOG6443, VOG4556, VOG4568, VOG4553, VOG7657, VOG1210, VOG4557, VOG4582
1185650_841	MabA	1185650_841_con_0003:4261-36400	1185650_841_con_0003	4261	36400	FALSE	Siphoviridae	VOG7641, VOG2040, VOG2704, VOG2043, VOG4841, VOG2560, VOG4544, VOG1356, VOG4573, VOG6132, VOG4711, VOG6798, VOG1581, VOG2018, VOG1212, VOG4557, VOG1213, VOG4840, VOG1215, VOG1165, VOG1167, VOG4554, VOG4554, VOG2502, VOG4580, VOG0352, VOG4560, VOG2644, VOG2021, VOG10501
1185650_842	MabA	1185650_842_con_0002:4200-36339	1185650_842_con_0002	4200	36339	FALSE	Siphoviridae	VOG7641, VOG2040, VOG2704, VOG2043, VOG4841, VOG2560, VOG4544, VOG1356, VOG4573, VOG6132, VOG4711, VOG6798, VOG1581, VOG2018, VOG1212, VOG4557, VOG1213, VOG4840, VOG1215, VOG1165, VOG1167, VOG4554, VOG4554, VOG2502, VOG4580, VOG0352, VOG4560, VOG2644, VOG2021, VOG10501
1185650_842	MabA	1185650_842_con_0001:775446-812051	1185650_842_con_0001	775446	812051	FALSE	Siphoviridae	VOG2021, VOG2526, VOG4560, VOG0352, VOG4580, VOG4554, VOG4558, VOG1167, VOG1165, VOG4569, VOG5793, VOG4582, VOG4557, VOG1210, VOG7657, VOG4553, VOG4568, VOG4556, VOG6443, VOG4544, VOG0296, VOG8255, VOG2038, VOG2664, VOG2539, VOG1422, VOG4571, VOG1246, VOG0982, VOG9329, VOG8233, VOG4708, VOG7634, VOG2891
1185650_842	MabA	1185650_842_con_0001:1182508-1222627	1185650_842_con_0001	1182508	1222627	FALSE	Siphoviridae	VOG6800, VOG5853, VOG7462, VOG4567, VOG2900, VOG3045, VOG3579, VOG1422, VOG0494, VOG3087, VOG2902, VOG2964, VOG1093, VOG4583, VOG6805, VOG1165, VOG2898, VOG6962, VOG2560, VOG4544, VOG1356, VOG4573, VOG3210, VOG4711, VOG1581, VOG6799, VOG1159, VOG4621, VOG4557, VOG4582, VOG2543, VOG5793, VOG4569, VOG1165, VOG1166, VOG1167, VOG4574, VOG4560, VOG2644
1185650_843	MabA	1185650_843_con_0011:249707-279666	1185650_843_con_0011	249707	279666	FALSE	Siphoviridae	VOG2549, VOG4558, VOG2021, VOG1591, VOG1590, VOG1165, VOG4569, VOG4545, VOG1587, VOG4557, VOG1584, VOG1583, VOG4578, VOG1581, VOG4553, VOG4555, VOG4576, VOG0720, VOG5101, VOG5086, VOG4560, VOG4547, VOG2178, VOG4588, VOG5361, VOG2518, VOG9955, VOG4725, VOG1574, VOG4753
1185650_843	MabA	1185650_843_con_0011:287571-298266	1185650_843_con_0011	287571	298266	FALSE	Siphoviridae	VOG2947, VOG1256, VOG2533, VOG4971, VOG4551, VOG4549, VOG0771, VOG1606, VOG1604, VOG1603
1185650_843	MabA	1185650_843_con_0013:559640-566390	1185650_843_con_0013	559640	566390	FALSE	Siphoviridae	VOG4573, VOG0275, VOG6495, VOG9706, VOG2849, VOG8256
1185650_844	MabA	1185650_844_con_0010:2570-24147	1185650_844_con_0010	2570	24147	FALSE	Siphoviridae	VOG1093, VOG2038, VOG4624, VOG2560, VOG5101, VOG0720, VOG4576, VOG3676, VOG1581, VOG2565, VOG2566, VOG2512, VOG4557, VOG2513, VOG2513, VOG4811, VOG4569, VOG1165
1185650_844	MabA	1185650_844_con_0034:101238-141357	1185650_844_con_0034	101238	141357	FALSE	Siphoviridae	VOG6208, VOG2644, VOG4560, VOG4574, VOG1167, VOG1166, VOG1165, VOG4569, VOG5793, VOG2543, VOG4582, VOG4557, VOG4621, VOG1159, VOG6799, VOG1581, VOG4711, VOG3210, VOG4573, VOG1356, VOG4544, VOG2560, VOG6962, VOG2898, VOG1165, VOG6805, VOG4583, VOG1093, VOG2964, VOG2902, VOG3087, VOG0494, VOG1422, VOG3579, VOG3045, VOG2900, VOG4567, VOG7462, VOG5853
1185650_844	MabA	1185650_844_con_0011:2838-16638	1185650_844_con_0011	2838	16638	FALSE	Siphoviridae	VOG0296, VOG4544, VOG6443, VOG4556, VOG4568, VOG4553, VOG7657, VOG1210, VOG4557, VOG4582
1185650_844	MabA	1185650_844_con_0004:4261-34751	1185650_844_con_0004	4261	34751	FALSE	Siphoviridae	VOG7641, VOG2040, VOG2704, VOG2043, VOG4841, VOG2560, VOG4544, VOG1356, VOG4573, VOG6132, VOG4711, VOG6798, VOG1581, VOG2018, VOG1212, VOG4557, VOG1213, VOG4840, VOG1215, VOG1165, VOG1167, VOG4554, VOG4554, VOG2502, VOG4580, VOG0352, VOG4560, VOG2644, VOG2021, VOG10501
1185650_845	MabA	1185650_845_con_0014:2570-24147	1185650_845_con_0014	2570	24147	FALSE	Siphoviridae	VOG1093, VOG2038, VOG4624, VOG2560, VOG5101, VOG0720, VOG4576, VOG3676, VOG1581, VOG2565, VOG2566, VOG2512, VOG4557, VOG2513, VOG2513, VOG4811, VOG4569, VOG1165
1185650_845	MabA	1185650_845_con_0008:101238-131171	1185650_845_con_0008	101238	131171	FALSE	Siphoviridae	VOG6208, VOG2644, VOG4560, VOG4574, VOG1167, VOG1166, VOG1165, VOG4569, VOG5793, VOG2543, VOG4582, VOG4557, VOG4621, VOG1159, VOG6799, VOG1581, VOG4711, VOG3210, VOG4573, VOG1356, VOG4544, VOG2560, VOG6962, VOG2898, VOG1165, VOG6805
1185650_845	MabA	1185650_845_con_0005:149244-180520	1185650_845_con_0005	149244	180520	FALSE	Siphoviridae	VOG3636, VOG10501, VOG2021, VOG2644, VOG4560, VOG0352, VOG4580, VOG2502, VOG4554, VOG4554, VOG1167, VOG1165, VOG1215, VOG4840, VOG1213, VOG4557, VOG1212, VOG2018, VOG1581, VOG6798, VOG4711, VOG6132, VOG4573, VOG1356, VOG4544, VOG2560, VOG4841, VOG2043, VOG2704, VOG2040
1185650_845	MabA	1185650_845_con_0015:5041-18841	1185650_845_con_0015	5041	18841	FALSE	Siphoviridae	VOG5793, VOG4582, VOG4557, VOG1210, VOG7657, VOG4553, VOG4568, VOG4556, VOG6443, VOG4544, VOG0296
1185650_846	MabA	1185650_846_con_0010:488742-498710	1185650_846_con_0010	488742	498710	FALSE	Siphoviridae	VOG1422, VOG1241, VOG9343, VOG1206, VOG1227, VOG1178, VOG4583, VOG4676, VOG5439, VOG0494, VOG2038, VOG8904, VOG5353, VOG3188
1185650_846	MabA	1185650_846_con_0010:499905-540298	1185650_846_con_0010	499905	540298	FALSE	Siphoviridae	VOG10099, VOG2039, VOG1175, VOG4802, VOG2042, VOG1200, VOG1574, VOG5101, VOG0720, VOG4555, VOG4572, VOG2895, VOG1158, VOG2638, VOG4621, VOG4557, VOG4582, VOG5793, VOG4569, VOG1165, VOG1166, VOG1167, VOG4558, VOG1593, VOG2518, VOG1593, VOG4666, VOG1222, VOG4560, VOG2527, VOG4570, VOG2142, VOG0996
1185650_847	MabA	1185650_847_con_0012:489101-499069	1185650_847_con_0012	489101	499069	FALSE	Siphoviridae	VOG1422, VOG1241, VOG9343, VOG1206, VOG1227, VOG1178, VOG4583, VOG4676, VOG5439, VOG0494, VOG2038, VOG8904, VOG5353, VOG3188
1185650_847	MabA	1185650_847_con_0012:505314-539956	1185650_847_con_0012	505314	539956	FALSE	Siphoviridae	VOG1201, VOG1574, VOG5101, VOG0720, VOG4555, VOG4572, VOG2895, VOG1158, VOG2638, VOG4621, VOG4557, VOG4582, VOG5793, VOG4569, VOG1165, VOG1166, VOG1167, VOG4558, VOG1593, VOG2518, VOG1593, VOG4666, VOG1222, VOG4560, VOG2527, VOG4570, VOG1186, VOG5600, VOG1252, VOG2021, VOG0275, VOG7108
1185650_848	MabA	1185650_848_con_0001:745198-790389	1185650_848_con_0001	745198	790389	FALSE	Siphoviridae	VOG3214, VOG4708, VOG8233, VOG9329, VOG2336, VOG4593, VOG0982, VOG1246, VOG4571, VOG3045, VOG3579, VOG1422, VOG2539, VOG2664, VOG2038, VOG8255, VOG9438, VOG8227, VOG2040, VOG2704, VOG2043, VOG2560, VOG4544, VOG1356, VOG4573, VOG6132, VOG4711, VOG1581, VOG2018, VOG1212, VOG4557, VOG1213, VOG4840, VOG1215, VOG1165, VOG1167, VOG4558, VOG4554, VOG2502, VOG4580, VOG4560, VOG2644, VOG4728
1185650_848	MabA	1185650_848_con_0002:40471-70778	1185650_848_con_0002	40471	70778	FALSE	Siphoviridae	VOG9838, VOG6612, VOG2038, VOG1244, VOG2548, VOG9438, VOG2675, VOG2560, VOG1154, VOG4544, VOG0720, VOG6302, VOG4871, VOG4553, VOG1157, VOG1158, VOG1159, VOG1160, VOG4557, VOG5793, VOG4569, VOG1165, VOG1166, VOG1167, VOG1168, VOG4558, VOG4554, VOG4580, VOG9659, VOG4560
1185650_848	MabA	1185650_848_con_0023:1399-27828	1185650_848_con_0023	1399	27828	FALSE	Siphoviridae	VOG4560, VOG1222, VOG4666, VOG1593, VOG2518, VOG1593, VOG4558, VOG1167, VOG1166, VOG1165, VOG4569, VOG5793, VOG4582, VOG4557, VOG4621, VOG2638, VOG1158, VOG2895, VOG4572, VOG0720, VOG5101, VOG1574, VOG1201
1185650_848	MabA	1185650_848_con_0023:34177-42714	1185650_848_con_0023	34177	42714	FALSE	Siphoviridae	VOG3188, VOG5353, VOG8904, VOG2038, VOG0494, VOG5439, VOG4676, VOG4583, VOG1178, VOG1227, VOG1206
1185650_849	MabA	1185650_849_con_0038:164297-164976	1185650_849_con_0038	164297	164976	FALSE	Unknown	VOG6495
1185650_850	MabA	1185650_850_con_0022:164297-164976	1185650_850_con_0022	164297	164976	FALSE	Unknown	VOG6495
1185650_851	MabA	1185650_851_con_0025:164297-164976	1185650_851_con_0025	164297	164976	FALSE	Unknown	VOG6495
1185650_852	MabA	1185650_852_con_0005:76988-105106	1185650_852_con_0005	76988	105106	FALSE	Siphoviridae	VOG4580, VOG4554, VOG4558, VOG1168, VOG1167, VOG1166, VOG1165, VOG4569, VOG5793, VOG4557, VOG1159, VOG1158, VOG1157, VOG4553, VOG4555, VOG6302, VOG0720, VOG4544, VOG1154, VOG2560, VOG2675, VOG9438, VOG2548, VOG1244, VOG2038, VOG6612, VOG9838
1185650_852	MabA	1185650_852_con_0001:627264-668346	1185650_852_con_0001	627264	668346	FALSE	Siphoviridae	VOG4560, VOG4666, VOG2178, VOG2493, VOG1125, VOG1124, VOG1123, VOG2492, VOG1121, VOG1120, VOG4558, VOG1113, VOG1112, VOG4811, VOG1110, VOG1109, VOG1108, VOG1107, VOG1105, VOG4728, VOG2644, VOG1101, VOG1100, VOG1099, VOG1909, VOG4604, VOG1095, VOG1094, VOG1148, VOG1143, VOG7407, VOG4618, VOG4641, VOG0221, VOG10864
1185650_852	MabA	1185650_852_con_0001:669692-686079	1185650_852_con_0001	669692	686079	FALSE	Siphoviridae	VOG2664, VOG4583, VOG0494, VOG2539, VOG1422, VOG4694, VOG4567, VOG3217, VOG4693, VOG3215, VOG1309, VOG4600, VOG2027, VOG2027, VOG7634, VOG1136, VOG10639, VOG2023, VOG3212, VOG4552, VOG2703
1185650_852	MabA	1185650_852_con_0001:829062-837425	1185650_852_con_0001	829062	837425	FALSE	Siphoviridae	VOG4603, VOG8691, VOG4552, VOG8274, VOG6470, VOG2891, VOG7634, VOG4600, VOG4360, VOG9329, VOG2336, VOG1890
1185650_852	MabA	1185650_852_con_0001:842825-874472	1185650_852_con_0001	842825	874472	FALSE	Siphoviridae	VOG1400, VOG1654, VOG2040, VOG2704, VOG2043, VOG4841, VOG2560, VOG4544, VOG1356, VOG4573, VOG6132, VOG4711, VOG6798, VOG1581, VOG6799, VOG1212, VOG4557, VOG1213, VOG4840, VOG1215, VOG1165, VOG1167, VOG4554, VOG4554, VOG2502, VOG4580, VOG4560, VOG2644
1185650_852	MabA	1185650_852_con_0028:163293-202702	1185650_852_con_0028	163293	202702	FALSE	Siphoviridae	VOG1101, VOG4728, VOG1105, VOG2507, VOG1136, VOG1577, VOG6028, VOG1107, VOG1108, VOG1109, VOG1110, VOG4811, VOG1112, VOG1113, VOG1120, VOG1121, VOG2492, VOG1123, VOG1124, VOG1125, VOG2493, VOG4603, VOG1129, VOG4574, VOG4560, VOG1133, VOG1134, VOG5433, VOG7215, VOG4548, VOG4608, VOG4559
1185650_852	MabA	1185650_852_con_0028:222173-233179	1185650_852_con_0028	222173	233179	FALSE	Siphoviridae	VOG5358, VOG4618, VOG4618, VOG2483, VOG1422, VOG1931, VOG7515, VOG7407, VOG5793, VOG1093, VOG1094
1185650_854	MabA	1185650_854_con_0012:219534-254016	1185650_854_con_0012	219534	254016	FALSE	Siphoviridae	VOG4574, VOG1119, VOG4580, VOG4554, VOG1165, VOG3188, VOG4569, VOG4545, VOG4582, VOG1210, VOG7657, VOG4553, VOG4568, VOG4556, VOG6443, VOG4544, VOG4581, VOG4841, VOG2038, VOG1093, VOG4639, VOG6612, VOG8783, VOG9851, VOG4638, VOG2495, VOG5404, VOG4694, VOG4733, VOG10866, VOG2027, VOG5348, VOG5821, VOG7488, VOG4708, VOG3214, VOG2906, VOG4732
1185650_854	MabA	1185650_854_con_0013:155073-161395	1185650_854_con_0013	155073	161395	FALSE	Siphoviridae	VOG4602, VOG11003, VOG10342, VOG2123, VOG3237, VOG0100
1185650_855	MabA	1185650_855_con_0004:1443-48921	1185650_855_con_0004	1443	48921	FALSE	Siphoviridae	VOG2687, VOG0275, VOG2186, VOG3622, VOG4552, VOG8274, VOG4732, VOG2891, VOG7634, VOG4600, VOG1309, VOG9329, VOG2336, VOG4593, VOG0982, VOG1246, VOG4571, VOG6813, VOG2539, VOG2664, VOG2038, VOG4643, VOG6143, VOG11078, VOG2040, VOG2704, VOG2043, VOG2560, VOG4544, VOG1356, VOG4573, VOG6132, VOG4711, VOG6798, VOG1581, VOG6799, VOG1212, VOG4557, VOG1213, VOG4840, VOG1215, VOG1165, VOG1167, VOG4554
1185650_855	MabA	1185650_855_con_0012:1036907-1083867	1185650_855_con_0012	1036907	1083867	FALSE	Siphoviridae	VOG8428, VOG2021, VOG1222, VOG4560, VOG4574, VOG2178, VOG1593, VOG2518, VOG4558, VOG1167, VOG1165, VOG1215, VOG4811, VOG3211, VOG1213, VOG4557, VOG1212, VOG6799, VOG1581, VOG7907, VOG6798, VOG4711, VOG6132, VOG4573, VOG1356, VOG4544, VOG2560, VOG3028, VOG2869, VOG2868, VOG8255, VOG1250, VOG1249, VOG4583, VOG2964, VOG2902, VOG3087, VOG0494, VOG4571, VOG3579, VOG0982, VOG2663, VOG4639, VOG4694, VOG…
1185650_855	MabA	1185650_855_con_0001:514543-521277	1185650_855_con_0001	514543	521277	FALSE	Siphoviridae	VOG9295, VOG0026, VOG1962, VOG0676, VOG2573, VOG1246, VOG1601, VOG1603, VOG1604, VOG1606
1185650_855	MabA	1185650_855_con_0001:525348-565791	1185650_855_con_0001	525348	565791	FALSE	Siphoviridae	VOG4585, VOG1256, VOG2054, VOG0025, VOG2554, VOG1615, VOG1657, VOG4692, VOG1658, VOG7385, VOG1621, VOG1662, VOG2185, VOG2557, VOG6274, VOG2506, VOG1574, VOG4725, VOG5270, VOG4554, VOG4560, VOG5101, VOG0720, VOG4576, VOG4555, VOG4553, VOG1643, VOG1581, VOG1644, VOG4578, VOG1583, VOG1584, VOG4557, VOG1587, VOG2177, VOG4545, VOG4569, VOG1165, VOG1590, VOG1591, VOG4728, VOG4558, VOG2549, VOG0221
1185650_856	MabA	1185650_856_con_0012:478475-481596	1185650_856_con_0012	478475	481596	FALSE	Siphoviridae	VOG2123, VOG10342, VOG11003, VOG4602
1185650_856	MabA	1185650_856_con_0002:88895-89872	1185650_856_con_0002	88895	89872	FALSE	Siphoviridae	VOG6481, VOG2701
1185650_858	MabA	1185650_858_con_0044:183-26823	1185650_858_con_0044	183	26823	FALSE	Siphoviridae	VOG2043, VOG4841, VOG2560, VOG4544, VOG1356, VOG4573, VOG6132, VOG4711, VOG6798, VOG1581, VOG6799, VOG1212, VOG4557, VOG1213, VOG4840, VOG4811, VOG1215, VOG1165, VOG1167, VOG4558, VOG4554, VOG2502, VOG4580, VOG4560, VOG2644, VOG4728
1185650_858	MabA	1185650_858_con_0022:16863-19698	1185650_858_con_0022	16863	19698	FALSE	Siphoviridae	VOG2038, VOG2850, VOG9551, VOG0010, VOG5288
1185650_858	MabA	1185650_858_con_0019:9595-11872	1185650_858_con_0019	9595	11872	FALSE	Siphoviridae	VOG1206, VOG10717, VOG0275
1185650_858	MabA	1185650_858_con_0002:66561-106820	1185650_858_con_0002	66561	106820	FALSE	Siphoviridae	VOG5853, VOG7462, VOG4658, VOG4549, VOG3087, VOG2902, VOG2964, VOG1093, VOG4583, VOG2663, VOG2898, VOG6962, VOG2560, VOG4544, VOG1356, VOG4573, VOG4711, VOG1581, VOG6799, VOG4621, VOG4557, VOG4582, VOG2543, VOG5793, VOG4569, VOG1165, VOG1166, VOG1167, VOG4558, VOG2518, VOG1593, VOG2178, VOG4574, VOG4560, VOG2644, VOG2021
1185650_858	MabA	1185650_858_con_0002:135146-171754	1185650_858_con_0002	135146	171754	FALSE	Siphoviridae	VOG1561, VOG8255, VOG4728, VOG2526, VOG4560, VOG4574, VOG2178, VOG4554, VOG5384, VOG9955, VOG2549, VOG9666, VOG1167, VOG1166, VOG1165, VOG4569, VOG4811, VOG4557, VOG4621, VOG1159, VOG1158, VOG1581, VOG1887, VOG3434, VOG4555, VOG6302, VOG0720, VOG1154, VOG9438, VOG2703, VOG2702, VOG1243, VOG2958, VOG4632, VOG0049, VOG4593
1185650_858	MabA	1185650_858_con_0023:2139-35081	1185650_858_con_0023	2139	35081	FALSE	Siphoviridae	VOG2042, VOG1200, VOG1201, VOG1574, VOG5101, VOG0720, VOG4555, VOG4572, VOG2895, VOG1158, VOG2638, VOG4621, VOG4557, VOG4582, VOG5793, VOG4569, VOG1165, VOG1166, VOG1167, VOG4558, VOG1593, VOG2518, VOG1593, VOG4760, VOG1222, VOG4560, VOG4570, VOG1186, VOG5600, VOG1252
1185650_858	MabA	1185650_858_con_0034:276626-287976	1185650_858_con_0034	276626	287976	FALSE	Siphoviridae	VOG4552, VOG8274, VOG6470, VOG2891, VOG7634, VOG4600, VOG1309, VOG9329, VOG2336, VOG4593, VOG0982, VOG1246, VOG4571, VOG2495, VOG9702, VOG2539, VOG2664
1185650_859	MabA	1185650_859_con_0089:164297-164976	1185650_859_con_0089	164297	164976	FALSE	Unknown	VOG6495
1185650_859	MabA	1185650_859_con_0034:329561-339247	1185650_859_con_0034	329561	339247	FALSE	Siphoviridae	VOG0088, VOG1603, VOG1604, VOG1606, VOG0771, VOG4549, VOG9335, VOG4551, VOG2918, VOG4923, VOG2533, VOG9700, VOG1256
1185650_859	MabA	1185650_859_con_0034:344169-376969	1185650_859_con_0034	344169	376969	FALSE	Siphoviridae	VOG1227, VOG1312, VOG1206, VOG0238, VOG2878, VOG5958, VOG2059, VOG1574, VOG4725, VOG9955, VOG2518, VOG5361, VOG4588, VOG2178, VOG4547, VOG4560, VOG5086, VOG5101, VOG0720, VOG4576, VOG4555, VOG4553, VOG1581, VOG4578, VOG1583, VOG1584, VOG4557, VOG1587, VOG4582, VOG4545, VOG4569, VOG1165, VOG1590, VOG1591, VOG2021, VOG4558, VOG2549
1185650_861	MabA	1185650_861_con_0001:572-27116	1185650_861_con_0001	572	27116	FALSE	Siphoviridae	VOG4841, VOG2560, VOG4544, VOG1356, VOG4573, VOG6132, VOG4711, VOG1581, VOG6799, VOG1212, VOG4557, VOG1213, VOG4840, VOG1215, VOG1165, VOG1167, VOG4554, VOG4554, VOG2502, VOG4580, VOG4547, VOG4560, VOG2644, VOG4728
1185650_861	MabA	1185650_861_con_0023:1892-16314	1185650_861_con_0023	1892	16314	FALSE	Siphoviridae	VOG2038, VOG2664, VOG2539, VOG9702, VOG2495, VOG6910, VOG4567, VOG1246, VOG0982, VOG4593, VOG2336, VOG9329, VOG8233, VOG4708, VOG7634, VOG2891, VOG6470
1185650_861	MabA	1185650_861_con_0023:491729-517189	1185650_861_con_0023	491729	517189	FALSE	Siphoviridae	VOG4639, VOG2958, VOG2702, VOG2703, VOG4841, VOG4581, VOG6443, VOG4556, VOG4568, VOG4553, VOG7657, VOG1210, VOG4621, VOG4557, VOG4582, VOG5793, VOG4569, VOG1165, VOG1166, VOG1167
1185650_863	MabA	1185650_863_con_0002:5953-46524	1185650_863_con_0002	5953	46524	FALSE	Siphoviridae	VOG8274, VOG3048, VOG3050, VOG4658, VOG0618, VOG1246, VOG9702, VOG2539, VOG4636, VOG4639, VOG1249, VOG1250, VOG8255, VOG2040, VOG2704, VOG3028, VOG2560, VOG4544, VOG1356, VOG6391, VOG6132, VOG4711, VOG5630, VOG1581, VOG6799, VOG1212, VOG4557, VOG1213, VOG4840, VOG4811, VOG1215, VOG1165, VOG1167, VOG9666, VOG4554, VOG4580, VOG4666
1185650_863	MabA	1185650_863_con_0002:75053-111653	1185650_863_con_0002	75053	111653	FALSE	Siphoviridae	VOG1561, VOG8255, VOG4728, VOG2526, VOG4560, VOG4574, VOG2178, VOG4554, VOG5384, VOG5361, VOG2549, VOG9666, VOG1167, VOG1166, VOG1165, VOG4569, VOG4811, VOG4582, VOG4557, VOG4621, VOG1159, VOG1158, VOG1581, VOG1887, VOG3434, VOG4555, VOG6302, VOG0720, VOG4544, VOG9438, VOG2703, VOG2702, VOG8727, VOG2958, VOG4632, VOG0049
1185650_863	MabA	1185650_863_con_0002:119281-120949	1185650_863_con_0002	119281	120949	FALSE	Siphoviridae	VOG4603
1185650_865	MabA	1185650_865_con_0029:133638-146954	1185650_865_con_0029	133638	146954	FALSE	Siphoviridae	VOG4602, VOG3722, VOG4919, VOG8909, VOG2788, VOG2142, VOG0451
1185650_865	MabA	1185650_865_con_0012:394618-397969	1185650_865_con_0012	394618	397969	FALSE	Siphoviridae	VOG0275, VOG2703, VOG2703
1185650_868	MabA	1185650_868_con_0023:186628-236140	1185650_868_con_0023	186628	236140	FALSE	Siphoviridae	VOG5527, VOG3048, VOG0283, VOG8909, VOG7634, VOG0982, VOG2902, VOG2849, VOG8763, VOG1206, VOG1206, VOG1178, VOG4676, VOG4583, VOG0494, VOG2038, VOG5993, VOG3189, VOG2545, VOG2839, VOG1026, VOG4813, VOG4802, VOG2042, VOG1200, VOG1201, VOG1574, VOG5101, VOG0720, VOG4555, VOG4553, VOG1158, VOG2638, VOG4621, VOG4557, VOG4582, VOG5793, VOG4569, VOG1165, VOG1166, VOG1167, VOG4558, VOG4554, VOG5294, VOG…
1185650_868	MabA	1185650_868_con_0012:520703-564414	1185650_868_con_0012	520703	564414	FALSE	Siphoviridae	VOG6800, VOG5853, VOG7462, VOG4658, VOG4571, VOG3045, VOG3579, VOG1422, VOG4549, VOG3087, VOG2902, VOG2964, VOG1093, VOG4583, VOG2663, VOG6962, VOG2560, VOG4544, VOG1356, VOG4573, VOG3210, VOG4711, VOG1581, VOG6799, VOG1159, VOG4621, VOG4557, VOG4582, VOG2543, VOG5793, VOG4569, VOG1165, VOG1166, VOG1167, VOG4558, VOG2518, VOG1593, VOG2178, VOG4574, VOG4560, VOG2644, VOG2021
1185650_868	MabA	1185650_868_con_0030:180929-222204	1185650_868_con_0030	180929	222204	TRUE	Siphoviridae	VOG5124, VOG0275, VOG0275, VOG5145, VOG5158, VOG2021, VOG2526, VOG4560, VOG4574, VOG1892, VOG5400, VOG4580, VOG4554, VOG4558, VOG1167, VOG1166, VOG1165, VOG4569, VOG5793, VOG4582, VOG4557, VOG4621, VOG1159, VOG1158, VOG1210, VOG4553, VOG4568, VOG4556, VOG4544, VOG1146, VOG1326, VOG4841, VOG1168, VOG2548
1185650_868	MabA	1185650_868_con_0030:242369-255475	1185650_868_con_0030	242369	255475	FALSE	Siphoviridae	VOG0494, VOG2420, VOG7549, VOG3723, VOG5853, VOG0159, VOG2336, VOG7624, VOG4593, VOG8233, VOG4708, VOG0296, VOG3214, VOG1246, VOG6800, VOG0982, VOG8274
1185650_869	MabA	1185650_869_con_0044:75796-105866	1185650_869_con_0044	75796	105866	FALSE	Siphoviridae	VOG1561, VOG8255, VOG4728, VOG2526, VOG4560, VOG4574, VOG2178, VOG4554, VOG4813, VOG5361, VOG2549, VOG9666, VOG1167, VOG1166, VOG1165, VOG4569, VOG4811, VOG4557, VOG4621, VOG1159, VOG1158, VOG1581, VOG1887, VOG3434, VOG4555, VOG6302, VOG0720, VOG1154, VOG9438, VOG2703
1185650_869	MabA	1185650_869_con_0023:409937-441774	1185650_869_con_0023	409937	441774	FALSE	Siphoviridae	VOG2021, VOG1252, VOG5600, VOG1186, VOG4570, VOG4560, VOG1222, VOG4760, VOG1593, VOG2518, VOG1593, VOG4558, VOG1167, VOG1166, VOG1165, VOG4569, VOG5793, VOG4582, VOG4557, VOG4621, VOG2638, VOG1158, VOG2895, VOG4572, VOG4555, VOG0720, VOG5101, VOG1574, VOG1201
1185650_869	MabA	1185650_869_con_0011:17565-20502	1185650_869_con_0011	17565	20502	FALSE	Siphoviridae	VOG1180, VOG0275, VOG10717, VOG1206
1185650_869	MabA	1185650_869_con_0048:14813-29069	1185650_869_con_0048	14813	29069	FALSE	Siphoviridae	VOG8274, VOG0982, VOG6800, VOG1246, VOG3214, VOG0296, VOG4708, VOG8233, VOG4593, VOG7624, VOG2336, VOG0159, VOG5853, VOG2661, VOG3723, VOG7549, VOG2420, VOG0494, VOG2664
1185650_869	MabA	1185650_869_con_0048:48083-79760	1185650_869_con_0048	48083	79760	FALSE	Siphoviridae	VOG4624, VOG2548, VOG1168, VOG4841, VOG1326, VOG1146, VOG4544, VOG4556, VOG4568, VOG4553, VOG1210, VOG1159, VOG4621, VOG4557, VOG4582, VOG5793, VOG4569, VOG1165, VOG1166, VOG1167, VOG4558, VOG4554, VOG4580, VOG5400, VOG1892, VOG4574, VOG4560, VOG2526, VOG2021
1185650_869	MabA	1185650_869_con_0006:28317-34791	1185650_869_con_0006	28317	34791	TRUE	Siphoviridae	VOG0275, VOG4603, VOG7246, VOG0221, VOG6495
1185650_870	MabA	1185650_870_con_0024:326462-330896	1185650_870_con_0024	326462	330896	FALSE	Siphoviridae	VOG4568, VOG4568, VOG4553
1185650_870	MabA	1185650_870_con_0005:10979-36439	1185650_870_con_0005	10979	36439	FALSE	Siphoviridae	VOG4639, VOG2958, VOG2702, VOG2703, VOG4841, VOG4581, VOG6443, VOG4556, VOG4568, VOG4553, VOG7657, VOG1210, VOG4621, VOG4557, VOG4582, VOG5793, VOG4569, VOG1165, VOG1166, VOG1167
1185650_871	MabA	1185650_871_con_0022:114422-115152	1185650_871_con_0022	114422	115152	FALSE	Siphoviridae	VOG1206
1185650_873	MabA	1185650_873_con_0030:17225-50891	1185650_873_con_0030	17225	50891	FALSE	Siphoviridae	VOG2906, VOG3214, VOG4708, VOG7488, VOG5348, VOG2027, VOG4658, VOG4694, VOG4638, VOG9851, VOG1093, VOG2038, VOG4841, VOG4581, VOG4544, VOG4556, VOG4568, VOG4553, VOG7657, VOG1210, VOG4582, VOG4569, VOG1165, VOG4558, VOG2518, VOG1593
1185650_873	MabA	1185650_873_con_0026:59273-100125	1185650_873_con_0026	59273	100125	FALSE	Siphoviridae	VOG1561, VOG8255, VOG4728, VOG2526, VOG4560, VOG4574, VOG2178, VOG4554, VOG5384, VOG5361, VOG2549, VOG9666, VOG1167, VOG1166, VOG1165, VOG4569, VOG4811, VOG4557, VOG4621, VOG1159, VOG1158, VOG1581, VOG1887, VOG3434, VOG4555, VOG6302, VOG0720, VOG1154, VOG5821, VOG9438, VOG2703, VOG2702, VOG8727, VOG2958, VOG5294, VOG4632, VOG0049, VOG4593, VOG2507
1185650_875	MabA	1185650_875_con_0026:35407-85834	1185650_875_con_0026	35407	85834	FALSE	Siphoviridae	VOG2180, VOG5378, VOG0026, VOG1962, VOG7423, VOG2573, VOG1246, VOG1601, VOG1603, VOG1604, VOG1606, VOG0771, VOG10373, VOG2552, VOG4551, VOG2994, VOG2533, VOG9700, VOG6143, VOG2555, VOG1345, VOG4585, VOG1256, VOG2054, VOG0025, VOG0049, VOG1615, VOG1657, VOG4692, VOG1658, VOG7385, VOG1662, VOG2185, VOG2557, VOG6274, VOG2506, VOG1574, VOG4725, VOG5270, VOG4554, VOG4560, VOG5101, VOG0720, VOG4576, VO…
1185650_876	MabA	1185650_876_con_0018:77043-104549	1185650_876_con_0018	77043	104549	FALSE	Siphoviridae	VOG4580, VOG4554, VOG4558, VOG1168, VOG1167, VOG1166, VOG1165, VOG4569, VOG5793, VOG4557, VOG1160, VOG1159, VOG1158, VOG1157, VOG4553, VOG6302, VOG0720, VOG4544, VOG1154, VOG2560, VOG2675, VOG9438, VOG2548, VOG1244, VOG2038, VOG6612
1185650_876	MabA	1185650_876_con_0019:133440-139885	1185650_876_con_0019	133440	139885	FALSE	Unknown	VOG3477, VOG9222, VOG3239
1185650_876	MabA	1185650_876_con_0017:176373-220411	1185650_876_con_0017	176373	220411	FALSE	Siphoviridae	VOG4728, VOG1105, VOG2507, VOG1136, VOG6028, VOG1107, VOG1108, VOG1109, VOG1110, VOG4811, VOG1112, VOG1113, VOG4558, VOG1120, VOG1121, VOG2492, VOG1123, VOG1124, VOG1125, VOG2493, VOG4603, VOG1129, VOG4574, VOG4560, VOG1133, VOG1134, VOG7215, VOG1206, VOG4548, VOG4608, VOG4559, VOG0026, VOG2654, VOG1143, VOG4813, VOG1145
1185650_876	MabA	1185650_876_con_0017:235440-245527	1185650_876_con_0017	235440	245527	FALSE	Siphoviridae	VOG4618, VOG4618, VOG1422, VOG1931, VOG7515, VOG7407, VOG5793, VOG1093, VOG1094
1185650_876	MabA	1185650_876_con_0001:273078-310745	1185650_876_con_0001	273078	310745	FALSE	Siphoviridae	VOG4666, VOG7388, VOG4580, VOG4554, VOG2549, VOG4558, VOG2515, VOG1165, VOG4569, VOG4811, VOG2513, VOG2513, VOG4557, VOG2512, VOG2566, VOG2565, VOG1581, VOG2808, VOG1887, VOG3434, VOG2806, VOG0720, VOG5101, VOG1574, VOG7515, VOG2523, VOG8255, VOG2038, VOG2664
1185650_876	MabA	1185650_876_con_0001:684618-742990	1185650_876_con_0001	684618	742990	FALSE	Siphoviridae	VOG4560, VOG4666, VOG2178, VOG2493, VOG1125, VOG1124, VOG1123, VOG2492, VOG1121, VOG1120, VOG4558, VOG1113, VOG1112, VOG4811, VOG1110, VOG1109, VOG1108, VOG1107, VOG1105, VOG4728, VOG2644, VOG1101, VOG1100, VOG1099, VOG1909, VOG4604, VOG1095, VOG1094, VOG1148, VOG1143, VOG7407, VOG4618, VOG4643, VOG6143, VOG10915, VOG1648, VOG0221, VOG10864, VOG6570, VOG2664, VOG4583, VOG3087, VOG0494, VOG2539, V…
1185650_877	MabA	1185650_877_con_0023:440893-444119	1185650_877_con_0023	440893	444119	FALSE	Unknown	VOG0650, VOG0275
1185650_879	MabA	1185650_879_con_0002:73543-101103	1185650_879_con_0002	73543	101103	FALSE	Siphoviridae	VOG2644, VOG4560, VOG4574, VOG2178, VOG1593, VOG2518, VOG4558, VOG1167, VOG1166, VOG1165, VOG4569, VOG5793, VOG2543, VOG4582, VOG4557, VOG4621, VOG1159, VOG6799, VOG1581, VOG4711, VOG3210, VOG4573, VOG1356, VOG4544, VOG2560, VOG6962
1185650_879	MabA	1185650_879_con_0002:104308-124140	1185650_879_con_0002	104308	124140	FALSE	Siphoviridae	VOG4583, VOG1093, VOG2964, VOG2902, VOG3087, VOG4549, VOG3579, VOG3045, VOG4571, VOG2900, VOG4567, VOG7462, VOG5853, VOG6800, VOG1309, VOG4600, VOG3214, VOG8274, VOG4995, VOG6495, VOG6495, VOG1654, VOG10501
1185650_879	MabA	1185650_879_con_0001:877091-916926	1185650_879_con_0001	877091	916926	FALSE	Siphoviridae	VOG1648, VOG4728, VOG2526, VOG4560, VOG4574, VOG2178, VOG4554, VOG4813, VOG5361, VOG2549, VOG9666, VOG1167, VOG1166, VOG1165, VOG4569, VOG4811, VOG4557, VOG4621, VOG1159, VOG1158, VOG1581, VOG1887, VOG3434, VOG4555, VOG6302, VOG0720, VOG1154, VOG5821, VOG9438, VOG2703, VOG2702, VOG2958, VOG4632, VOG0049, VOG4593, VOG1134, VOG4639
1185650_879	MabA	1185650_879_con_0001:1037734-1081992	1185650_879_con_0001	1037734	1081992	FALSE	Siphoviridae	VOG4666, VOG4554, VOG1167, VOG1165, VOG1215, VOG4811, VOG4840, VOG1213, VOG4557, VOG1212, VOG6799, VOG1581, VOG6798, VOG4711, VOG6132, VOG4573, VOG1356, VOG4544, VOG2560, VOG4841, VOG2043, VOG2704, VOG2040, VOG8255, VOG4643, VOG2038, VOG2902, VOG0494, VOG2539, VOG6813, VOG4571, VOG6553, VOG1246, VOG0982, VOG4593, VOG2336, VOG9329, VOG8233, VOG4708, VOG7634, VOG2891, VOG4732, VOG8274, VOG4552
1185650_880	MabA	1185650_880_con_0017:162950-208567	1185650_880_con_0017	162950	208567	FALSE	Siphoviridae	VOG4728, VOG2644, VOG4560, VOG4580, VOG2502, VOG4554, VOG4554, VOG1167, VOG1165, VOG1215, VOG4840, VOG1213, VOG4557, VOG1212, VOG6799, VOG1581, VOG6798, VOG4711, VOG6132, VOG4573, VOG1356, VOG4544, VOG2560, VOG4841, VOG2043, VOG2704, VOG2040, VOG7641, VOG7642, VOG2038, VOG3029, VOG2902, VOG1422, VOG2539, VOG6813, VOG5121, VOG4571, VOG1246, VOG0982, VOG2336, VOG9329, VOG8233, VOG4708, VOG8274, VOG…
1185650_881	MabA	1185650_881_con_0001:57088-65769	1185650_881_con_0001	57088	65769	FALSE	Siphoviridae	VOG3012, VOG0221, VOG2495, VOG2571, VOG0157, VOG4923, VOG2420, VOG5448, VOG0049
1185650_881	MabA	1185650_881_con_0001:77841-121464	1185650_881_con_0001	77841	121464	FALSE	Siphoviridae	VOG5853, VOG4838, VOG1243, VOG3009, VOG0025, VOG3008, VOG0226, VOG3007, VOG3006, VOG1237, VOG4573, VOG1134, VOG0283, VOG1345, VOG1177, VOG4665, VOG1183, VOG4549, VOG4560, VOG7558, VOG4574, VOG2515, VOG7011, VOG4580, VOG2549, VOG4558, VOG1590, VOG1165, VOG4569, VOG4811, VOG2513, VOG2567, VOG4557, VOG2512, VOG2566, VOG3004, VOG1581, VOG4572, VOG7428, VOG4576, VOG0720, VOG4544, VOG2560, VOG7010, VOG…
1185650_883	MabA	1185650_883_con_0015:129891-136336	1185650_883_con_0015	129891	136336	FALSE	Unknown	VOG3477, VOG9222, VOG3239
1185650_883	MabA	1185650_883_con_0013:581164-583860	1185650_883_con_0013	581164	583860	FALSE	Unknown	VOG11003, VOG10342, VOG2123
1185650_884	MabA	1185650_884_con_0015:333020-372959	1185650_884_con_0015	333020	372959	FALSE	Siphoviridae	VOG5235, VOG8832, VOG3050, VOG4658, VOG0618, VOG1246, VOG3087, VOG2902, VOG4583, VOG2038, VOG10342, VOG8255, VOG4841, VOG1574, VOG5101, VOG0720, VOG2806, VOG3434, VOG1887, VOG2808, VOG1581, VOG2565, VOG2566, VOG2512, VOG4557, VOG2513, VOG2513, VOG6163, VOG4569, VOG1165, VOG2515, VOG4663, VOG4554, VOG4580, VOG7388
1185650_884	MabA	1185650_884_con_0018:146766-153211	1185650_884_con_0018	146766	153211	FALSE	Unknown	VOG3477, VOG9222, VOG3239
1185650_885	MabA	1185650_885_con_0001:229087-245663	1185650_885_con_0001	229087	245663	FALSE	Siphoviridae	VOG2842, VOG3447, VOG0275, VOG8401, VOG4602, VOG6495, VOG6967, VOG2703, VOG4552, VOG8274, VOG4600, VOG4360, VOG3215, VOG1246, VOG1422, VOG2539
1185650_885	MabA	1185650_885_con_0001:252501-278291	1185650_885_con_0001	252501	278291	FALSE	Siphoviridae	VOG11078, VOG2040, VOG2704, VOG2043, VOG2560, VOG4544, VOG1356, VOG4573, VOG6132, VOG4711, VOG6798, VOG1581, VOG6799, VOG1212, VOG4557, VOG1213, VOG4840, VOG1215, VOG1165, VOG1167, VOG4554
1185650_885	MabA	1185650_885_con_0004:94454-99873	1185650_885_con_0004	94454	99873	FALSE	Siphoviridae	VOG4553, VOG4545, VOG2560, VOG1581
1185650_886	MabA	1185650_886_con_0020:201389-207834	1185650_886_con_0020	201389	207834	FALSE	Siphoviridae	VOG1175, VOG3239, VOG9222, VOG3477
1185650_886	MabA	1185650_886_con_0002:1521-39204	1185650_886_con_0002	1521	39204	FALSE	Siphoviridae	VOG4663, VOG2515, VOG1165, VOG4569, VOG6163, VOG2513, VOG2513, VOG4557, VOG2512, VOG2566, VOG2565, VOG1581, VOG2808, VOG1887, VOG3434, VOG2806, VOG0720, VOG5101, VOG1574, VOG4841, VOG8255, VOG10342, VOG2038, VOG4583, VOG2902, VOG3087, VOG1246, VOG0618, VOG4658, VOG3050, VOG8832
1185650_886	MabA	1185650_886_con_0012:776160-800996	1185650_886_con_0012	776160	800996	FALSE	Siphoviridae	VOG2906, VOG3214, VOG4708, VOG7488, VOG5821, VOG5348, VOG2027, VOG4571, VOG3579, VOG4638, VOG2036, VOG6612, VOG1093, VOG2038, VOG4841, VOG4581, VOG4544, VOG6443, VOG4556, VOG4568, VOG4553, VOG7657, VOG1210, VOG4582, VOG4545
1185650_888	MabA	1185650_888_con_0034:126860-133305	1185650_888_con_0034	126860	133305	FALSE	Unknown	VOG3477, VOG9222, VOG3239
1185650_889	MabA	1185650_889_con_0001:867492-875591	1185650_889_con_0001	867492	875591	FALSE	Siphoviridae	VOG5235, VOG8832, VOG3050, VOG4658, VOG0618, VOG1246, VOG3087, VOG2902
1185650_889	MabA	1185650_889_con_0001:877700-910167	1185650_889_con_0001	877700	910167	FALSE	Siphoviridae	VOG2038, VOG0650, VOG1574, VOG5101, VOG0720, VOG2806, VOG9853, VOG3434, VOG1887, VOG2808, VOG1581, VOG2565, VOG2566, VOG2512, VOG4557, VOG2513, VOG2513, VOG6163, VOG4569, VOG1165, VOG2515, VOG4558, VOG2549, VOG4554, VOG4580, VOG0352
1185650_889	MabA	1185650_889_con_0034:34286-62252	1185650_889_con_0034	34286	62252	FALSE	Siphoviridae	VOG2021, VOG2644, VOG4560, VOG9659, VOG4580, VOG4554, VOG4558, VOG2515, VOG1165, VOG4569, VOG4811, VOG2513, VOG2513, VOG4557, VOG2512, VOG2566, VOG2565, VOG3676, VOG4555, VOG4576, VOG0720, VOG5101, VOG2560, VOG4624
1185650_889	MabA	1185650_889_con_0034:69347-75029	1185650_889_con_0034	69347	75029	FALSE	Siphoviridae	VOG1309, VOG4600, VOG2906, VOG6800, VOG2573, VOG4552
1185650_890	MabA	1185650_890_con_0012:727488-760313	1185650_890_con_0012	727488	760313	FALSE	Siphoviridae	VOG3214, VOG4708, VOG7488, VOG5821, VOG5348, VOG2027, VOG4694, VOG3579, VOG3579, VOG3087, VOG5404, VOG2495, VOG4638, VOG9851, VOG6612, VOG4639, VOG1093, VOG2038, VOG4841, VOG4581, VOG4544, VOG6443, VOG4556, VOG4568, VOG4553, VOG7657, VOG1210, VOG4582, VOG4545, VOG4569, VOG3188, VOG1165, VOG4554, VOG4580
1185650_890	MabA	1185650_890_con_0017:146142-152587	1185650_890_con_0017	146142	152587	FALSE	Unknown	VOG3477, VOG9222, VOG3239
1185650_891	MabA	1185650_891_con_0004:43868-49366	1185650_891_con_0004	43868	49366	FALSE	Siphoviridae	VOG1175, VOG3239, VOG9222
1185650_891	MabA	1185650_891_con_0001:548699-556460	1185650_891_con_0001	548699	556460	FALSE	Siphoviridae	VOG2178, VOG2515, VOG2518, VOG1593, VOG4756, VOG2912
1185650_891	MabA	1185650_891_con_0025:108543-155629	1185650_891_con_0025	108543	155629	FALSE	Siphoviridae	VOG4554, VOG1167, VOG1165, VOG1215, VOG4840, VOG1213, VOG4557, VOG1212, VOG6799, VOG1581, VOG6798, VOG4711, VOG6132, VOG4573, VOG1356, VOG4544, VOG2560, VOG4841, VOG2043, VOG2704, VOG2040, VOG8227, VOG8255, VOG4643, VOG2038, VOG3029, VOG2664, VOG2539, VOG6813, VOG4571, VOG1246, VOG0982, VOG4593, VOG2336, VOG9329, VOG8233, VOG4708, VOG7634, VOG2891, VOG4732, VOG8274, VOG4552, VOG3622, VOG2186, VOG…
1185650_893	MabA	1185650_893_con_0018:134540-139398	1185650_893_con_0018	134540	139398	FALSE	Unknown	VOG3477, VOG9222, VOG3239
1185650_893	MabA	1185650_893_con_0015:163161-202570	1185650_893_con_0015	163161	202570	FALSE	Siphoviridae	VOG1101, VOG4728, VOG1105, VOG2507, VOG1136, VOG1577, VOG6028, VOG1107, VOG1108, VOG1109, VOG1110, VOG4811, VOG1112, VOG1113, VOG1120, VOG1121, VOG2492, VOG1123, VOG1124, VOG1125, VOG2493, VOG4603, VOG1129, VOG4574, VOG4560, VOG1133, VOG1134, VOG5433, VOG7215, VOG4548, VOG4608, VOG4559
1185650_893	MabA	1185650_893_con_0015:222041-240431	1185650_893_con_0015	222041	240431	TRUE	Siphoviridae	VOG5358, VOG4618, VOG4618, VOG2483, VOG1422, VOG1931, VOG7515, VOG7407, VOG5793, VOG1093, VOG1094, VOG1095, VOG4604, VOG0275, VOG0275, VOG2029, VOG0275
1185650_894	MabA	1185650_894_con_0021:39418-82988	1185650_894_con_0021	39418	82988	FALSE	Siphoviridae	VOG5235, VOG1936, VOG4658, VOG4571, VOG0618, VOG1246, VOG1227, VOG4639, VOG3087, VOG2902, VOG2849, VOG4583, VOG1206, VOG2038, VOG3046, VOG8255, VOG2523, VOG2675, VOG6527, VOG6154, VOG1574, VOG5101, VOG0720, VOG2806, VOG3434, VOG1887, VOG2808, VOG1581, VOG2565, VOG2566, VOG2512, VOG4557, VOG2513, VOG2513, VOG6163, VOG4569, VOG1165, VOG2515, VOG4558, VOG4554, VOG4580, VOG1119
1185650_896	MabA	1185650_896_con_0018:572-27116	1185650_896_con_0018	572	27116	FALSE	Siphoviridae	VOG4841, VOG2560, VOG4544, VOG1356, VOG4573, VOG6132, VOG4711, VOG1581, VOG6799, VOG1212, VOG4557, VOG1213, VOG4840, VOG1215, VOG1165, VOG1167, VOG4554, VOG4554, VOG2502, VOG4580, VOG4547, VOG4560, VOG2644, VOG4728
1185650_896	MabA	1185650_896_con_0017:1892-17181	1185650_896_con_0017	1892	17181	FALSE	Siphoviridae	VOG2038, VOG2664, VOG2539, VOG9702, VOG2495, VOG6910, VOG4567, VOG1246, VOG0982, VOG4593, VOG2336, VOG9329, VOG8233, VOG4708, VOG7634, VOG2891, VOG6470, VOG8274
1185650_898	MabA	1185650_898_con_0012:26278-70045	1185650_898_con_0012	26278	70045	FALSE	Siphoviridae	VOG9276, VOG4728, VOG2644, VOG4560, VOG4547, VOG4580, VOG2502, VOG4554, VOG4554, VOG1167, VOG1165, VOG1215, VOG4840, VOG1213, VOG4557, VOG1212, VOG6799, VOG1581, VOG4711, VOG6132, VOG4573, VOG1356, VOG4544, VOG2560, VOG4841, VOG2043, VOG2704, VOG2040, VOG11078, VOG8255, VOG5687, VOG2038, VOG2664, VOG2539, VOG9702, VOG2495, VOG6910, VOG4567, VOG1246, VOG0982, VOG4593, VOG2336, VOG9329, VOG8233, VO…
1185650_898	MabA	1185650_898_con_0011:54443-57331	1185650_898_con_0011	54443	57331	FALSE	Siphoviridae	VOG0275, VOG10717, VOG1206, VOG1206
1185650_899	MabA	1185650_899_con_0001:855242-900433	1185650_899_con_0001	855242	900433	FALSE	Siphoviridae	VOG3214, VOG4708, VOG8233, VOG9329, VOG2336, VOG4593, VOG0982, VOG1246, VOG4571, VOG3045, VOG3579, VOG1422, VOG2539, VOG2664, VOG2038, VOG8255, VOG9438, VOG8227, VOG2040, VOG2704, VOG2043, VOG2560, VOG4544, VOG1356, VOG4573, VOG6132, VOG4711, VOG1581, VOG2018, VOG1212, VOG4557, VOG1213, VOG4840, VOG1215, VOG1165, VOG1167, VOG4558, VOG4554, VOG2502, VOG4580, VOG4560, VOG2644, VOG4728
1185650_899	MabA	1185650_899_con_0003:42440-72747	1185650_899_con_0003	42440	72747	FALSE	Siphoviridae	VOG9838, VOG6612, VOG2038, VOG1244, VOG2548, VOG9438, VOG2675, VOG2560, VOG1154, VOG4544, VOG0720, VOG6302, VOG4871, VOG4553, VOG1157, VOG1158, VOG1159, VOG1160, VOG4557, VOG5793, VOG4569, VOG1165, VOG1166, VOG1167, VOG1168, VOG4558, VOG4554, VOG4580, VOG9659, VOG4560
1185650_899	MabA	1185650_899_con_0015:491032-499569	1185650_899_con_0015	491032	499569	FALSE	Siphoviridae	VOG9343, VOG1206, VOG1227, VOG1178, VOG4583, VOG4676, VOG5439, VOG0494, VOG2038, VOG8904, VOG5353, VOG3188
1185650_899	MabA	1185650_899_con_0015:505918-532347	1185650_899_con_0015	505918	532347	FALSE	Siphoviridae	VOG1201, VOG1574, VOG5101, VOG0720, VOG4572, VOG2895, VOG1158, VOG2638, VOG4621, VOG4557, VOG4582, VOG5793, VOG4569, VOG1165, VOG1166, VOG1167, VOG4558, VOG1593, VOG2518, VOG1593, VOG4666, VOG1222
1185650_900	MabA	1185650_900_con_0012:1614-28067	1185650_900_con_0012	1614	28067	FALSE	Siphoviridae	VOG4560, VOG1222, VOG4666, VOG4580, VOG4554, VOG4558, VOG1167, VOG1166, VOG1165, VOG4569, VOG5793, VOG4582, VOG4557, VOG4621, VOG2638, VOG1158, VOG2895, VOG4572, VOG4555, VOG0720, VOG5101, VOG1574, VOG1201
1185650_900	MabA	1185650_900_con_0012:33925-44108	1185650_900_con_0012	33925	44108	FALSE	Siphoviridae	VOG3188, VOG5353, VOG8904, VOG2038, VOG0494, VOG5439, VOG4676, VOG4583, VOG1178, VOG1227, VOG1206, VOG9343, VOG1241, VOG1422
1185650_900	MabA	1185650_900_con_0001:100174-130502	1185650_900_con_0001	100174	130502	FALSE	Siphoviridae	VOG2021, VOG2644, VOG4560, VOG4574, VOG2178, VOG1593, VOG2518, VOG4558, VOG1167, VOG1166, VOG1165, VOG4569, VOG5793, VOG2543, VOG4582, VOG4557, VOG4621, VOG1159, VOG6799, VOG1581, VOG4711, VOG3210, VOG4573, VOG1356, VOG4544, VOG2560, VOG6962, VOG2695
1185650_901	MabA	1185650_901_con_0001:894853-956833	1185650_901_con_0001	894853	956833	TRUE	Siphoviridae	VOG0275, VOG1229, VOG2687, VOG3212, VOG2023, VOG10639, VOG1136, VOG7634, VOG2027, VOG2027, VOG4600, VOG1309, VOG3215, VOG4693, VOG3217, VOG4658, VOG1422, VOG2539, VOG0494, VOG4583, VOG2664, VOG6570, VOG10864, VOG0221, VOG1648, VOG10915, VOG2379, VOG4618, VOG7407, VOG1143, VOG1148, VOG1094, VOG1095, VOG5313, VOG0158, VOG4604, VOG1909, VOG1099, VOG1100, VOG1101, VOG2644, VOG4728, VOG1105, VOG1107, …
1185650_902	MabA	1185650_902_con_0032:321931-330417	1185650_902_con_0032	321931	330417	TRUE	Unknown	VOG0275, VOG0275, VOG0275, VOG7714
1185650_902	MabA	1185650_902_con_0023:434339-480838	1185650_902_con_0023	434339	480838	FALSE	Siphoviridae	VOG4552, VOG8274, VOG6470, VOG2891, VOG7634, VOG4600, VOG1309, VOG9329, VOG2336, VOG4593, VOG0982, VOG1246, VOG4571, VOG2495, VOG9702, VOG2539, VOG2664, VOG2038, VOG4643, VOG1400, VOG8255, VOG11078, VOG2040, VOG2704, VOG2043, VOG4841, VOG2560, VOG4544, VOG1356, VOG4573, VOG6132, VOG4711, VOG6798, VOG1581, VOG6799, VOG1212, VOG4557, VOG1213, VOG4840, VOG1215, VOG1165, VOG1167, VOG4554, VOG4554, VO…
1185650_902	MabA	1185650_902_con_0004:64062-72125	1185650_902_con_0004	64062	72125	FALSE	Siphoviridae	VOG3048, VOG1936, VOG0618, VOG1246, VOG2945, VOG8271, VOG2696, VOG1206, VOG1244, VOG1227, VOG1178, VOG4583, VOG4583
1185650_902	MabA	1185650_902_con_0004:81013-113496	1185650_902_con_0004	81013	113496	FALSE	Siphoviridae	VOG1200, VOG1201, VOG1574, VOG5101, VOG0720, VOG4555, VOG4572, VOG2895, VOG1158, VOG2638, VOG4621, VOG4557, VOG4582, VOG5793, VOG4569, VOG1165, VOG1166, VOG1167, VOG4558, VOG1593, VOG2518, VOG1593, VOG4666, VOG1222, VOG4560, VOG4570, VOG1186, VOG1252
1185650_903	MabA	1185650_903_con_0004:343062-353624	1185650_903_con_0004	343062	353624	FALSE	Siphoviridae	VOG2512, VOG1581, VOG4553, VOG2566, VOG2565, VOG4555, VOG4564, VOG0720, VOG5101, VOG1175, VOG2703, VOG2703
1185650_903	MabA	1185650_903_con_0004:431216-464364	1185650_903_con_0004	431216	464364	FALSE	Siphoviridae	VOG1252, VOG8251, VOG1186, VOG4570, VOG2527, VOG5294, VOG4560, VOG1222, VOG4666, VOG4580, VOG4554, VOG4558, VOG1167, VOG1166, VOG1165, VOG4569, VOG5793, VOG4582, VOG4557, VOG4621, VOG2638, VOG1158, VOG2895, VOG4572, VOG4555, VOG0720, VOG5101, VOG1574, VOG1201, VOG1200, VOG2042, VOG4802, VOG1175, VOG7640
1185650_903	MabA	1185650_903_con_0001:1400735-1445828	1185650_903_con_0001	1400735	1445828	FALSE	Siphoviridae	VOG3214, VOG4708, VOG8233, VOG9329, VOG2336, VOG4593, VOG0982, VOG1246, VOG5121, VOG5853, VOG8832, VOG2539, VOG2664, VOG2038, VOG4643, VOG8255, VOG9438, VOG11078, VOG2040, VOG2704, VOG2043, VOG4841, VOG2560, VOG4544, VOG1356, VOG4573, VOG6132, VOG4711, VOG6798, VOG1581, VOG6799, VOG1212, VOG4557, VOG1213, VOG4840, VOG1215, VOG1165, VOG1167, VOG4558, VOG4554, VOG2502, VOG4580, VOG4560, VOG2644
1185650_904	MabA	1185650_904_con_0001:580760-625951	1185650_904_con_0001	580760	625951	FALSE	Siphoviridae	VOG3214, VOG4708, VOG8233, VOG9329, VOG2336, VOG4593, VOG0982, VOG1246, VOG4571, VOG3045, VOG3579, VOG1422, VOG2539, VOG2664, VOG2038, VOG8255, VOG9438, VOG8227, VOG2040, VOG2704, VOG2043, VOG2560, VOG4544, VOG1356, VOG4573, VOG6132, VOG4711, VOG1581, VOG2018, VOG1212, VOG4557, VOG1213, VOG4840, VOG1215, VOG1165, VOG1167, VOG4558, VOG4554, VOG2502, VOG4580, VOG4560, VOG2644, VOG4728
1185650_904	MabA	1185650_904_con_0012:432498-438003	1185650_904_con_0012	432498	438003	FALSE	Siphoviridae	VOG2593, VOG7108, VOG0275, VOG2021, VOG1252, VOG5600, VOG1186
1185650_904	MabA	1185650_904_con_0034:490673-499210	1185650_904_con_0034	490673	499210	FALSE	Siphoviridae	VOG8271, VOG1206, VOG1227, VOG1178, VOG4583, VOG4676, VOG5439, VOG0494, VOG2038, VOG8904, VOG5353, VOG3188
1185650_904	MabA	1185650_904_con_0034:505559-531988	1185650_904_con_0034	505559	531988	FALSE	Siphoviridae	VOG1201, VOG1574, VOG5101, VOG0720, VOG4572, VOG2895, VOG1158, VOG2638, VOG4621, VOG4557, VOG4582, VOG5793, VOG4569, VOG1165, VOG1166, VOG1167, VOG4558, VOG1593, VOG2518, VOG1593, VOG4666, VOG1222
1185650_905	MabA	1185650_905_con_0012:489107-499075	1185650_905_con_0012	489107	499075	FALSE	Siphoviridae	VOG1422, VOG1241, VOG9343, VOG1206, VOG1227, VOG1178, VOG4583, VOG4676, VOG5439, VOG0494, VOG2038, VOG8904, VOG5353, VOG3188
1185650_905	MabA	1185650_905_con_0012:505320-542145	1185650_905_con_0012	505320	542145	FALSE	Siphoviridae	VOG1201, VOG1574, VOG5101, VOG0720, VOG4555, VOG4572, VOG2895, VOG1158, VOG2638, VOG4621, VOG4557, VOG4582, VOG5793, VOG4569, VOG1165, VOG1166, VOG1167, VOG4558, VOG1593, VOG2518, VOG1593, VOG4666, VOG1222, VOG4560, VOG2527, VOG4570, VOG2142, VOG0996
1185650_905	MabA	1185650_905_con_0001:99764-146127	1185650_905_con_0001	99764	146127	FALSE	Siphoviridae	VOG2021, VOG2644, VOG4560, VOG4574, VOG2178, VOG1593, VOG2518, VOG4558, VOG1167, VOG1166, VOG1165, VOG4569, VOG5793, VOG2543, VOG4582, VOG4557, VOG4621, VOG1159, VOG6799, VOG1581, VOG4711, VOG3210, VOG4573, VOG1356, VOG4544, VOG2560, VOG6962, VOG2663, VOG4583, VOG1093, VOG2964, VOG2902, VOG3087, VOG4549, VOG1422, VOG3579, VOG3045, VOG4571, VOG4658, VOG7462, VOG5853, VOG6800, VOG1309, VOG4600, VOG…
1185650_906	MabA	1185650_906_con_0001:580760-625951	1185650_906_con_0001	580760	625951	FALSE	Siphoviridae	VOG3214, VOG4708, VOG8233, VOG9329, VOG2336, VOG4593, VOG0982, VOG1246, VOG4571, VOG3045, VOG3579, VOG1422, VOG2539, VOG2664, VOG2038, VOG8255, VOG9438, VOG8227, VOG2040, VOG2704, VOG2043, VOG2560, VOG4544, VOG1356, VOG4573, VOG6132, VOG4711, VOG1581, VOG2018, VOG1212, VOG4557, VOG1213, VOG4840, VOG1215, VOG1165, VOG1167, VOG4558, VOG4554, VOG2502, VOG4580, VOG4560, VOG2644, VOG4728
1185650_906	MabA	1185650_906_con_0023:491032-499569	1185650_906_con_0023	491032	499569	FALSE	Siphoviridae	VOG8271, VOG1206, VOG1227, VOG1178, VOG4583, VOG4676, VOG5439, VOG0494, VOG2038, VOG8904, VOG5353, VOG3188
1185650_906	MabA	1185650_906_con_0023:505918-532347	1185650_906_con_0023	505918	532347	FALSE	Siphoviridae	VOG1201, VOG1574, VOG5101, VOG0720, VOG4572, VOG2895, VOG1158, VOG2638, VOG4621, VOG4557, VOG4582, VOG5793, VOG4569, VOG1165, VOG1166, VOG1167, VOG4558, VOG1593, VOG2518, VOG1593, VOG4666, VOG1222
1185650_907	MabA	1185650_907_con_0018:505061-515803	1185650_907_con_0018	505061	515803	FALSE	Siphoviridae	VOG7634, VOG1422, VOG1241, VOG9343, VOG1206, VOG1227, VOG1178, VOG4583, VOG4676, VOG5439, VOG0494, VOG2038, VOG8904, VOG5353, VOG3188
1185650_907	MabA	1185650_907_con_0018:521661-548114	1185650_907_con_0018	521661	548114	FALSE	Siphoviridae	VOG1201, VOG1574, VOG5101, VOG0720, VOG4555, VOG4572, VOG2895, VOG1158, VOG2638, VOG4621, VOG4557, VOG4582, VOG5793, VOG4569, VOG1165, VOG1166, VOG1167, VOG4558, VOG4554, VOG4580, VOG4666, VOG1222
1185650_907	MabA	1185650_907_con_0001:862351-892679	1185650_907_con_0001	862351	892679	FALSE	Siphoviridae	VOG2695, VOG6962, VOG2560, VOG4544, VOG1356, VOG4573, VOG3210, VOG4711, VOG1581, VOG6799, VOG1159, VOG4621, VOG4557, VOG4582, VOG2543, VOG5793, VOG4569, VOG1165, VOG1166, VOG1167, VOG4558, VOG2518, VOG1593, VOG2178, VOG4574, VOG4560, VOG2644, VOG2021
1185650_908	MabA	1185650_908_con_0046:8859-17862	1185650_908_con_0046	8859	17862	FALSE	Myoviridae / Siphoviridae	VOG4548, VOG0052, VOG1206, VOG4590, VOG4594
1185650_910	MabA	1185650_910_con_0021:164297-164976	1185650_910_con_0021	164297	164976	FALSE	Unknown	VOG6495
1185650_912	MabA	1185650_912_con_0026:164297-164976	1185650_912_con_0026	164297	164976	FALSE	Unknown	VOG6495
1185650_913	MabA	1185650_913_con_0001:123851-167741	1185650_913_con_0001	123851	167741	FALSE	Siphoviridae	VOG4666, VOG1119, VOG4580, VOG4554, VOG4558, VOG2515, VOG1165, VOG4569, VOG4811, VOG2513, VOG2513, VOG4557, VOG2512, VOG2565, VOG1581, VOG2808, VOG1887, VOG3434, VOG9853, VOG2806, VOG0720, VOG5101, VOG1574, VOG1045, VOG2523, VOG8255, VOG3046, VOG2038, VOG4583, VOG2902, VOG3087, VOG1246, VOG0618, VOG1422, VOG4658, VOG3050, VOG8832, VOG5235
1185650_914	MabA	1185650_914_con_0001:276106-319996	1185650_914_con_0001	276106	319996	FALSE	Siphoviridae	VOG4666, VOG1119, VOG4580, VOG4554, VOG4558, VOG2515, VOG1165, VOG4569, VOG4811, VOG2513, VOG2513, VOG4557, VOG2512, VOG2565, VOG1581, VOG2808, VOG1887, VOG3434, VOG9853, VOG2806, VOG0720, VOG5101, VOG1574, VOG1045, VOG2523, VOG8255, VOG3046, VOG2038, VOG4583, VOG2902, VOG3087, VOG1246, VOG0618, VOG1422, VOG4658, VOG3050, VOG8832, VOG5235
1185650_916	MabA	1185650_916_con_0033:26278-72777	1185650_916_con_0033	26278	72777	FALSE	Siphoviridae	VOG9276, VOG4728, VOG2644, VOG4560, VOG4580, VOG2502, VOG4554, VOG4554, VOG1167, VOG1165, VOG1215, VOG4840, VOG1213, VOG4557, VOG1212, VOG6799, VOG1581, VOG6798, VOG4711, VOG6132, VOG4573, VOG1356, VOG4544, VOG2560, VOG4841, VOG2043, VOG2704, VOG2040, VOG11078, VOG8255, VOG1400, VOG4643, VOG2038, VOG2664, VOG2539, VOG9702, VOG2495, VOG4571, VOG1246, VOG0982, VOG4593, VOG2336, VOG9329, VOG1309, VO…
1185650_916	MabA	1185650_916_con_0002:64062-72125	1185650_916_con_0002	64062	72125	FALSE	Siphoviridae	VOG3048, VOG1936, VOG0618, VOG1246, VOG2945, VOG8271, VOG2696, VOG1206, VOG1244, VOG1227, VOG1178, VOG4583, VOG4583
1185650_916	MabA	1185650_916_con_0002:78885-113496	1185650_916_con_0002	78885	113496	FALSE	Siphoviridae	VOG4802, VOG2042, VOG1200, VOG1201, VOG1574, VOG5101, VOG0720, VOG4555, VOG4572, VOG2895, VOG1158, VOG2638, VOG4621, VOG4557, VOG4582, VOG5793, VOG4569, VOG1165, VOG1166, VOG1167, VOG4558, VOG1593, VOG2518, VOG1593, VOG4666, VOG1222, VOG4560, VOG4570, VOG1186, VOG1252
1185650_916	MabA	1185650_916_con_0035:321931-330417	1185650_916_con_0035	321931	330417	TRUE	Unknown	VOG0275, VOG0275, VOG0275, VOG7714
1185650_919	MabA	1185650_919_con_0034:809-44555	1185650_919_con_0034	809	44555	FALSE	Siphoviridae	VOG4560, VOG4574, VOG2178, VOG1593, VOG2518, VOG4558, VOG1167, VOG1165, VOG1215, VOG4811, VOG3211, VOG1213, VOG4557, VOG1212, VOG6799, VOG1581, VOG7907, VOG6798, VOG4711, VOG6132, VOG4573, VOG1356, VOG4544, VOG2560, VOG3028, VOG2869, VOG2868, VOG1250, VOG1249, VOG4583, VOG2964, VOG2902, VOG3087, VOG0494, VOG3579, VOG0982, VOG2663, VOG4639, VOG4694, VOG7462, VOG5853, VOG1093, VOG2665, VOG6800, VOG…
1185650_919	MabA	1185650_919_con_0045:2243-47845	1185650_919_con_0045	2243	47845	FALSE	Siphoviridae	VOG1165, VOG1215, VOG4840, VOG1213, VOG4557, VOG1212, VOG6799, VOG1581, VOG4711, VOG6132, VOG4573, VOG1356, VOG4544, VOG2560, VOG4841, VOG2704, VOG2040, VOG2038, VOG2664, VOG2539, VOG9702, VOG4571, VOG1246, VOG0982, VOG2336, VOG9329, VOG1309, VOG4600, VOG8274, VOG4552, VOG2703, VOG6495, VOG4602, VOG8401, VOG5042, VOG0275, VOG4641
1185650_919	MabA	1185650_919_con_0023:86425-98585	1185650_919_con_0023	86425	98585	FALSE	Siphoviridae	VOG2687, VOG3212, VOG2023, VOG1136, VOG7634, VOG2027, VOG2027, VOG4708, VOG1309, VOG2507, VOG3215, VOG4693, VOG3217, VOG4658, VOG2698, VOG2033, VOG10570, VOG2664
1185650_919	MabA	1185650_919_con_0023:104862-143263	1185650_919_con_0023	104862	143263	FALSE	Siphoviridae	VOG4643, VOG4618, VOG7407, VOG1143, VOG1148, VOG1094, VOG1095, VOG5313, VOG4604, VOG1909, VOG1099, VOG1100, VOG1101, VOG2644, VOG4728, VOG1105, VOG1107, VOG1108, VOG1109, VOG1110, VOG4811, VOG1112, VOG1113, VOG1215, VOG1120, VOG1121, VOG2492, VOG1123, VOG1124, VOG1125, VOG2493, VOG2178, VOG4574
1185650_920	MabA	1185650_920_con_0012:525178-528529	1185650_920_con_0012	525178	528529	FALSE	Siphoviridae	VOG0322, VOG2703, VOG2703
1185650_920	MabA	1185650_920_con_0023:133485-146801	1185650_920_con_0023	133485	146801	FALSE	Siphoviridae	VOG4602, VOG3722, VOG4919, VOG8909, VOG2788, VOG2142, VOG0451
1185650_921	MabA	1185650_921_con_0018:834937-860397	1185650_921_con_0018	834937	860397	FALSE	Siphoviridae	VOG4639, VOG2958, VOG2702, VOG2703, VOG4841, VOG4581, VOG6443, VOG4556, VOG4568, VOG4553, VOG7657, VOG1210, VOG4621, VOG4557, VOG4582, VOG5793, VOG4569, VOG1165, VOG1166, VOG1167
1185650_921	MabA	1185650_921_con_0020:68681-73115	1185650_921_con_0020	68681	73115	FALSE	Siphoviridae	VOG2518, VOG4553, VOG4568
1185650_922	MabA	1185650_922_con_0023:112899-114404	1185650_922_con_0023	112899	114404	FALSE	Siphoviridae	VOG10717, VOG1206
1185650_922	MabA	1185650_922_con_0026:78872-115447	1185650_922_con_0026	78872	115447	FALSE	Siphoviridae	VOG1561, VOG8255, VOG4728, VOG2526, VOG4560, VOG4574, VOG2178, VOG4554, VOG5384, VOG5361, VOG2549, VOG9666, VOG1167, VOG1166, VOG1165, VOG4569, VOG4811, VOG4557, VOG4621, VOG1159, VOG1158, VOG1581, VOG1887, VOG3434, VOG4555, VOG6302, VOG0720, VOG1154, VOG9438, VOG2703, VOG2702, VOG1243, VOG2958, VOG4632, VOG0049, VOG4593
1185650_922	MabA	1185650_922_con_0026:122718-128775	1185650_922_con_0026	122718	128775	FALSE	Siphoviridae	VOG3024, VOG3025, VOG2703, VOG6967, VOG4602, VOG8401
1185650_923	MabA	1185650_923_con_0012:319298-332500	1185650_923_con_0012	319298	332500	FALSE	Siphoviridae	VOG1601, VOG1252, VOG0088, VOG1603, VOG1604, VOG1606, VOG0771, VOG4549, VOG9335, VOG4551, VOG2918, VOG4923, VOG2533, VOG9700, VOG1256, VOG0025, VOG8304, VOG4692
1185650_923	MabA	1185650_923_con_0012:335598-368495	1185650_923_con_0012	335598	368495	FALSE	Siphoviridae	VOG1244, VOG1206, VOG3173, VOG2059, VOG1574, VOG4725, VOG10969, VOG2518, VOG5361, VOG4588, VOG2178, VOG4547, VOG4560, VOG5086, VOG5101, VOG0720, VOG4576, VOG4555, VOG4553, VOG1581, VOG4578, VOG1583, VOG1584, VOG4557, VOG1587, VOG4545, VOG4569, VOG1165, VOG1590, VOG1591, VOG2021, VOG4558, VOG2549
1185650_923	MabA	1185650_923_con_0012:375044-388246	1185650_923_con_0012	375044	388246	FALSE	Siphoviridae	VOG1601, VOG1252, VOG0088, VOG1603, VOG1604, VOG1606, VOG0771, VOG4549, VOG9335, VOG4551, VOG2918, VOG4923, VOG2533, VOG9700, VOG1256, VOG0025, VOG8304, VOG4692
1185650_923	MabA	1185650_923_con_0012:391344-422850	1185650_923_con_0012	391344	422850	FALSE	Siphoviridae	VOG1244, VOG1206, VOG3173, VOG2059, VOG1574, VOG4725, VOG10969, VOG2518, VOG5361, VOG4588, VOG2178, VOG4547, VOG4560, VOG5086, VOG5101, VOG0720, VOG4576, VOG4555, VOG4553, VOG1581, VOG4578, VOG1583, VOG1584, VOG4557, VOG1587, VOG4545, VOG4569, VOG1165, VOG1590, VOG1591, VOG2021, VOG4558, VOG2549
1185650_923	MabA	1185650_923_con_0012:448981-483965	1185650_923_con_0012	448981	483965	FALSE	Siphoviridae	VOG6149, VOG1252, VOG1186, VOG4570, VOG2527, VOG4560, VOG1222, VOG4666, VOG1593, VOG2518, VOG1593, VOG4558, VOG1167, VOG1166, VOG1165, VOG4569, VOG5793, VOG4582, VOG4557, VOG4621, VOG2638, VOG1158, VOG2895, VOG4572, VOG4555, VOG0720, VOG5101, VOG1574, VOG1201, VOG2024, VOG1200, VOG2042, VOG4802, VOG1175
1185650_923	MabA	1185650_923_con_0012:487303-494236	1185650_923_con_0012	487303	494236	FALSE	Siphoviridae	VOG2545, VOG1183, VOG2038, VOG7715, VOG7053, VOG4583, VOG4583, VOG1178, VOG2837, VOG1244, VOG1206
1185650_923	MabA	1185650_923_con_0012:531405-575703	1185650_923_con_0012	531405	575703	FALSE	Siphoviridae	VOG4560, VOG4574, VOG2178, VOG1593, VOG2518, VOG4558, VOG1167, VOG1165, VOG1215, VOG4811, VOG3211, VOG1213, VOG4557, VOG1212, VOG6799, VOG1581, VOG7907, VOG6798, VOG4711, VOG6132, VOG4573, VOG1356, VOG4544, VOG2560, VOG3028, VOG2869, VOG2868, VOG1250, VOG1249, VOG4583, VOG2964, VOG2902, VOG3087, VOG0494, VOG3579, VOG0982, VOG2663, VOG4639, VOG4694, VOG7462, VOG5853, VOG1093, VOG2665, VOG6800, VOG…
1185650_924	MabA	1185650_924_con_0002:4722-40238	1185650_924_con_0002	4722	40238	FALSE	Siphoviridae	VOG0650, VOG0275, VOG2038, VOG4643, VOG1400, VOG8255, VOG11078, VOG2040, VOG2704, VOG2043, VOG4841, VOG2560, VOG4544, VOG1356, VOG4573, VOG6132, VOG4711, VOG6798, VOG1581, VOG6799, VOG1212, VOG4557, VOG1213, VOG4840, VOG4811, VOG1215, VOG1165, VOG1167, VOG4558, VOG4554, VOG2502, VOG4580, VOG4560, VOG2644, VOG4728
1185650_924	MabA	1185650_924_con_0004:112135-116428	1185650_924_con_0004	112135	116428	FALSE	Siphoviridae	VOG4590, VOG1206, VOG1206, VOG10717, VOG0275
1185650_924	MabA	1185650_924_con_0003:16612-56597	1185650_924_con_0003	16612	56597	FALSE	Siphoviridae	VOG2038, VOG2850, VOG9551, VOG0010, VOG5288, VOG2561, VOG1206, VOG1241, VOG3412, VOG7640, VOG2859, VOG2039, VOG1175, VOG4802, VOG2042, VOG1200, VOG1201, VOG1574, VOG5101, VOG0720, VOG4555, VOG4572, VOG2895, VOG1158, VOG2638, VOG4621, VOG4557, VOG4582, VOG5793, VOG4569, VOG1165, VOG1166, VOG1167, VOG4558, VOG1593, VOG2518, VOG1593, VOG4760, VOG1222, VOG4560, VOG4570, VOG1186, VOG5600, VOG1252
1185650_924	MabA	1185650_924_con_0037:276638-287988	1185650_924_con_0037	276638	287988	FALSE	Siphoviridae	VOG4552, VOG8274, VOG6470, VOG2891, VOG7634, VOG4600, VOG1309, VOG9329, VOG2336, VOG4593, VOG0982, VOG1246, VOG4571, VOG2495, VOG9702, VOG2539, VOG2664
1185650_925	MabA	1185650_925_con_0015:224741-252315	1185650_925_con_0015	224741	252315	FALSE	Siphoviridae	VOG9838, VOG6612, VOG2038, VOG1244, VOG2548, VOG9438, VOG2675, VOG2560, VOG1154, VOG4544, VOG0720, VOG6302, VOG9853, VOG4553, VOG1157, VOG1158, VOG1159, VOG1160, VOG4557, VOG5793, VOG4569, VOG1165, VOG1166, VOG1167, VOG1168, VOG4558, VOG4554
1185650_926	MabA	1185650_926_con_0002:75166-81223	1185650_926_con_0002	75166	81223	FALSE	Siphoviridae	VOG0275, VOG8401, VOG4602, VOG6967, VOG2703, VOG3025, VOG3024
1185650_926	MabA	1185650_926_con_0002:87442-124251	1185650_926_con_0002	87442	124251	FALSE	Siphoviridae	VOG2507, VOG4593, VOG0049, VOG4632, VOG2958, VOG1243, VOG2702, VOG2703, VOG9438, VOG1154, VOG0720, VOG6302, VOG4555, VOG3434, VOG1887, VOG1581, VOG1158, VOG1159, VOG4621, VOG4557, VOG4811, VOG4569, VOG1165, VOG1166, VOG1167, VOG9666, VOG2549, VOG5361, VOG5384, VOG4554, VOG2178, VOG4574, VOG4560, VOG2526, VOG4728, VOG8255, VOG1561
1185650_926	MabA	1185650_926_con_0012:399645-439630	1185650_926_con_0012	399645	439630	FALSE	Siphoviridae	VOG2021, VOG1252, VOG5600, VOG1186, VOG4570, VOG4560, VOG1222, VOG4760, VOG1593, VOG2518, VOG1593, VOG4558, VOG1167, VOG1166, VOG1165, VOG4569, VOG5793, VOG4582, VOG4557, VOG4621, VOG2638, VOG1158, VOG2895, VOG4572, VOG4555, VOG0720, VOG5101, VOG1574, VOG1201, VOG1200, VOG2042, VOG4802, VOG1175, VOG2039, VOG2859, VOG7640, VOG3412, VOG1241, VOG1206, VOG2561, VOG5288, VOG0010, VOG9551, VOG2850
1185650_926	MabA	1185650_926_con_0046:67898-98967	1185650_926_con_0046	67898	98967	FALSE	Siphoviridae	VOG2027, VOG4571, VOG3579, VOG4638, VOG2036, VOG2698, VOG1093, VOG2038, VOG4841, VOG4581, VOG4544, VOG6443, VOG4556, VOG4568, VOG4553, VOG7657, VOG1210, VOG4582, VOG4569, VOG3188, VOG1165, VOG4663, VOG4554, VOG4580, VOG4574
1185650_926	MabA	1185650_926_con_0046:241217-267857	1185650_926_con_0046	241217	267857	FALSE	Siphoviridae	VOG9276, VOG4728, VOG2644, VOG4560, VOG4580, VOG2502, VOG4554, VOG4558, VOG1167, VOG1165, VOG1215, VOG4811, VOG4840, VOG1213, VOG4557, VOG1212, VOG6799, VOG1581, VOG6798, VOG4711, VOG6132, VOG4573, VOG1356, VOG4544, VOG2560, VOG4841
1185650_926	MabA	1185650_926_con_0009:9589-11866	1185650_926_con_0009	9589	11866	FALSE	Siphoviridae	VOG1206, VOG10717, VOG0275
1185650_926	MabA	1185650_926_con_0034:276638-290542	1185650_926_con_0034	276638	290542	FALSE	Siphoviridae	VOG4552, VOG8274, VOG6470, VOG2891, VOG7634, VOG4600, VOG1309, VOG9329, VOG2336, VOG4593, VOG0982, VOG1246, VOG4571, VOG2495, VOG9702, VOG2539, VOG2664, VOG2038
1185650_927	MabA	1185650_927_con_0001:919810-952202	1185650_927_con_0001	919810	952202	FALSE	Siphoviridae	VOG8255, VOG2523, VOG1574, VOG5101, VOG0720, VOG2806, VOG3434, VOG1887, VOG2808, VOG1581, VOG2565, VOG2566, VOG2512, VOG4557, VOG2513, VOG2513, VOG4811, VOG4569, VOG1165, VOG2515, VOG4558, VOG2549, VOG4554, VOG4580, VOG7388, VOG4666
1185650_929	MabA	1185650_929_con_0010:70913-75194	1185650_929_con_0010	70913	75194	FALSE	Siphoviridae	VOG4590, VOG1206, VOG1206, VOG10717, VOG0275
1185650_929	MabA	1185650_929_con_0012:276637-321824	1185650_929_con_0012	276637	321824	FALSE	Siphoviridae	VOG4552, VOG8274, VOG6470, VOG2891, VOG7634, VOG4600, VOG1309, VOG9329, VOG2336, VOG4593, VOG0982, VOG1246, VOG4571, VOG9702, VOG2539, VOG2664, VOG2038, VOG4643, VOG1400, VOG8255, VOG11078, VOG2040, VOG2704, VOG2043, VOG4841, VOG2560, VOG4544, VOG1356, VOG4573, VOG6132, VOG4711, VOG6798, VOG1581, VOG6799, VOG1212, VOG4557, VOG1213, VOG4840, VOG4811, VOG1215, VOG1165, VOG1167, VOG4558, VOG4554, VO…
1185650_929	MabA	1185650_929_con_0019:1384-29751	1185650_929_con_0019	1384	29751	FALSE	Siphoviridae	VOG8255, VOG4728, VOG2526, VOG4560, VOG4574, VOG2178, VOG4554, VOG5384, VOG4813, VOG5361, VOG2549, VOG9666, VOG1167, VOG1166, VOG1165, VOG4569, VOG4811, VOG4557, VOG4621, VOG1159, VOG1158, VOG1581, VOG1887, VOG3434, VOG4555, VOG6302, VOG0720, VOG1154, VOG9438, VOG2703
1185650_929	MabA	1185650_929_con_0018:1449-41024	1185650_929_con_0018	1449	41024	FALSE	Siphoviridae	VOG1252, VOG5600, VOG1186, VOG4570, VOG4560, VOG1222, VOG4760, VOG1593, VOG2518, VOG1593, VOG4558, VOG1167, VOG1166, VOG1165, VOG4569, VOG5793, VOG4582, VOG4557, VOG4621, VOG2638, VOG1158, VOG2895, VOG4572, VOG4555, VOG0720, VOG5101, VOG1574, VOG1201, VOG1200, VOG2042, VOG4802, VOG1175, VOG2039, VOG2859, VOG7640, VOG3412, VOG1241, VOG1206, VOG2561, VOG5288, VOG0010, VOG9551, VOG2850
1185650_931	MabA	1185650_931_con_0012:792679-836937	1185650_931_con_0012	792679	836937	FALSE	Siphoviridae	VOG3622, VOG4552, VOG8274, VOG4732, VOG2891, VOG7634, VOG4708, VOG8233, VOG9329, VOG2336, VOG4593, VOG0982, VOG1246, VOG6553, VOG4571, VOG6813, VOG2539, VOG0494, VOG2902, VOG2038, VOG4643, VOG8255, VOG2040, VOG2704, VOG2043, VOG4841, VOG2560, VOG4544, VOG1356, VOG4573, VOG6132, VOG4711, VOG6798, VOG1581, VOG6799, VOG1212, VOG4557, VOG1213, VOG4840, VOG4811, VOG1215, VOG1165, VOG1167, VOG4554
1185650_931	MabA	1185650_931_con_0002:73543-101103	1185650_931_con_0002	73543	101103	FALSE	Siphoviridae	VOG2644, VOG4560, VOG4574, VOG2178, VOG1593, VOG2518, VOG4558, VOG1167, VOG1166, VOG1165, VOG4569, VOG5793, VOG2543, VOG4582, VOG4557, VOG4621, VOG1159, VOG6799, VOG1581, VOG4711, VOG3210, VOG4573, VOG1356, VOG4544, VOG2560, VOG6962
1185650_931	MabA	1185650_931_con_0002:104308-124140	1185650_931_con_0002	104308	124140	FALSE	Siphoviridae	VOG4583, VOG1093, VOG2964, VOG2902, VOG3087, VOG4549, VOG3579, VOG3045, VOG4571, VOG2900, VOG4567, VOG7462, VOG5853, VOG6800, VOG1309, VOG4600, VOG3214, VOG8274, VOG4995, VOG6495, VOG6495, VOG1654, VOG10501
1185650_931	MabA	1185650_931_con_0001:287248-327083	1185650_931_con_0001	287248	327083	FALSE	Siphoviridae	VOG2891, VOG4639, VOG1134, VOG4593, VOG0049, VOG4632, VOG2958, VOG2702, VOG2703, VOG9438, VOG5821, VOG1154, VOG0720, VOG6302, VOG4555, VOG3434, VOG1887, VOG1581, VOG1158, VOG1159, VOG4621, VOG4557, VOG4811, VOG4569, VOG1165, VOG1166, VOG1167, VOG9666, VOG2549, VOG5361, VOG4813, VOG4554, VOG2178, VOG4574, VOG4560, VOG2526, VOG4728
1185650_932	MabA	1185650_932_con_0014:618-38238	1185650_932_con_0014	618	38238	FALSE	Siphoviridae	VOG4552, VOG8274, VOG3214, VOG4708, VOG8233, VOG9329, VOG2336, VOG4593, VOG0982, VOG1246, VOG4571, VOG9702, VOG2539, VOG2664, VOG2038, VOG4643, VOG8255, VOG8227, VOG2040, VOG2704, VOG2043, VOG4841, VOG2560, VOG4544, VOG1356, VOG4573, VOG6132, VOG4711, VOG6798, VOG1581, VOG6799, VOG1212, VOG4557, VOG1213, VOG4840, VOG1215, VOG1165
1185650_932	MabA	1185650_932_con_0003:50932-78506	1185650_932_con_0003	50932	78506	FALSE	Siphoviridae	VOG4580, VOG4554, VOG4558, VOG1168, VOG1167, VOG1166, VOG1165, VOG4569, VOG5793, VOG4557, VOG1160, VOG1159, VOG1158, VOG1157, VOG4553, VOG9853, VOG6302, VOG0720, VOG4544, VOG1154, VOG2560, VOG2675, VOG9438, VOG2548, VOG1244, VOG2038, VOG6612
1185650_933	MabA	1185650_933_con_0020:291524-297591	1185650_933_con_0020	291524	297591	FALSE	Unknown	VOG4548, VOG8241
1185650_933	MabA	1185650_933_con_0020:334631-339513	1185650_933_con_0020	334631	339513	TRUE	Unknown	VOG4972, VOG6495, VOG0275, VOG0275
1185650_933	MabA	1185650_933_con_0022:205549-220693	1185650_933_con_0022	205549	220693	FALSE	Siphoviridae	VOG8274, VOG0982, VOG6800, VOG1246, VOG4841, VOG4708, VOG8233, VOG4593, VOG7624, VOG2336, VOG0159, VOG5853, VOG2661, VOG0982, VOG3579, VOG0157, VOG7549, VOG2420
1185650_933	MabA	1185650_933_con_0001:847654-881773	1185650_933_con_0001	847654	881773	FALSE	Siphoviridae	VOG1561, VOG8255, VOG4728, VOG2526, VOG4560, VOG4574, VOG2178, VOG4554, VOG4813, VOG5361, VOG2549, VOG9666, VOG1167, VOG1166, VOG1165, VOG4569, VOG4811, VOG4557, VOG4621, VOG1159, VOG1158, VOG1581, VOG1887, VOG3434, VOG4555, VOG6302, VOG0720, VOG4544, VOG9438, VOG1187, VOG2703, VOG2702, VOG8727, VOG1243, VOG2958
1185650_934	MabA	1185650_934_con_0001:414493-444752	1185650_934_con_0001	414493	444752	FALSE	Siphoviridae	VOG1165, VOG4569, VOG5793, VOG4557, VOG1160, VOG1159, VOG1158, VOG1157, VOG4553, VOG4871, VOG6302, VOG0720, VOG4544, VOG1154, VOG2560, VOG2675, VOG9438, VOG2038, VOG6612, VOG9838, VOG2540, VOG6805, VOG5235, VOG1165, VOG1166, VOG1167, VOG1168, VOG4558, VOG4554, VOG4580
1185650_934	MabA	1185650_934_con_0001:1248577-1289261	1185650_934_con_0001	1248577	1289261	FALSE	Siphoviridae	VOG1561, VOG8255, VOG1965, VOG1648, VOG4728, VOG2526, VOG4560, VOG4574, VOG2178, VOG4554, VOG5384, VOG5361, VOG2549, VOG9666, VOG1167, VOG1166, VOG1165, VOG4569, VOG4811, VOG4557, VOG4621, VOG1159, VOG1158, VOG1581, VOG1887, VOG3434, VOG4555, VOG6302, VOG0720, VOG4544, VOG9438, VOG1187, VOG2703, VOG2702, VOG8727, VOG1243, VOG2958, VOG1206, VOG4632, VOG0049
1185650_934	MabA	1185650_934_con_0001:1293910-1299278	1185650_934_con_0001	1293910	1299278	FALSE	Siphoviridae	VOG1422, VOG2703, VOG4603, VOG6495, VOG4602, VOG8401
1185650_935	MabA	1185650_935_con_0011:505173-511618	1185650_935_con_0011	505173	511618	FALSE	Unknown	VOG3477, VOG9222, VOG3239
1185650_936	MabA	1185650_936_con_0001:1404894-1410262	1185650_936_con_0001	1404894	1410262	FALSE	Siphoviridae	VOG0275, VOG8401, VOG4602, VOG6495, VOG4603, VOG2703
1185650_936	MabA	1185650_936_con_0001:1414911-1455595	1185650_936_con_0001	1414911	1455595	FALSE	Siphoviridae	VOG1134, VOG0049, VOG4632, VOG1206, VOG2958, VOG1243, VOG8727, VOG2702, VOG2703, VOG1187, VOG9438, VOG4544, VOG0720, VOG6302, VOG4555, VOG3434, VOG1887, VOG1581, VOG1158, VOG1159, VOG4621, VOG4557, VOG4811, VOG4569, VOG1165, VOG1166, VOG1167, VOG9666, VOG2549, VOG5361, VOG5384, VOG4554, VOG2178, VOG4574, VOG4560, VOG2526, VOG4728, VOG1648, VOG1965, VOG8255, VOG1561
1185650_937	MabA	1185650_937_con_0012:847498-881617	1185650_937_con_0012	847498	881617	FALSE	Siphoviridae	VOG1561, VOG8255, VOG4728, VOG2526, VOG4560, VOG4574, VOG2178, VOG4554, VOG4813, VOG5361, VOG2549, VOG9666, VOG1167, VOG1166, VOG1165, VOG4569, VOG4811, VOG4557, VOG4621, VOG1159, VOG1158, VOG1581, VOG1887, VOG3434, VOG4555, VOG6302, VOG0720, VOG4544, VOG9438, VOG1187, VOG2703, VOG2702, VOG8727, VOG1243, VOG2958
1185650_937	MabA	1185650_937_con_0008:9655-14537	1185650_937_con_0008	9655	14537	TRUE	Unknown	VOG4972, VOG6495, VOG0275, VOG0275
1185650_937	MabA	1185650_937_con_0024:21160-36304	1185650_937_con_0024	21160	36304	FALSE	Siphoviridae	VOG0494, VOG2420, VOG7549, VOG0157, VOG3579, VOG0982, VOG2661, VOG5853, VOG0159, VOG2336, VOG7624, VOG4593, VOG8233, VOG4708, VOG4841, VOG1246, VOG6800, VOG0982, VOG8274
1185650_937	MabA	1185650_937_con_0022:27548-33615	1185650_937_con_0022	27548	33615	FALSE	Unknown	VOG0275, VOG8241
1185650_938	MabA	1185650_938_con_0004:134553-140051	1185650_938_con_0004	134553	140051	FALSE	Unknown	VOG3477, VOG9222, VOG3239
1185650_938	MabA	1185650_938_con_0001:108542-156036	1185650_938_con_0001	108542	156036	FALSE	Siphoviridae	VOG4554, VOG1167, VOG1165, VOG1215, VOG4840, VOG1213, VOG4557, VOG1212, VOG6799, VOG1581, VOG6798, VOG4711, VOG6132, VOG4573, VOG1356, VOG4544, VOG2560, VOG4841, VOG2043, VOG2704, VOG2040, VOG8227, VOG8255, VOG4643, VOG2038, VOG3029, VOG2664, VOG2539, VOG6813, VOG4571, VOG1246, VOG0982, VOG4593, VOG2336, VOG9329, VOG8233, VOG4708, VOG7634, VOG2891, VOG4732, VOG8274, VOG4552, VOG3622, VOG2186, VOG…
1185650_939	MabA	1185650_939_con_0001:867083-909901	1185650_939_con_0001	867083	909901	FALSE	Siphoviridae	VOG5235, VOG8832, VOG3050, VOG4658, VOG0618, VOG1246, VOG3087, VOG2902, VOG4643, VOG8256, VOG4583, VOG2038, VOG0650, VOG1574, VOG5101, VOG0720, VOG2806, VOG9853, VOG3434, VOG1887, VOG2808, VOG1581, VOG2565, VOG2566, VOG2512, VOG4557, VOG2513, VOG2513, VOG6163, VOG4569, VOG1165, VOG2515, VOG4558, VOG2549, VOG4554, VOG4580, VOG0352
1185650_939	MabA	1185650_939_con_0034:34286-62252	1185650_939_con_0034	34286	62252	FALSE	Siphoviridae	VOG2021, VOG2644, VOG4560, VOG9659, VOG4580, VOG4554, VOG4558, VOG2515, VOG1165, VOG4569, VOG4811, VOG2513, VOG2513, VOG4557, VOG2512, VOG2566, VOG2565, VOG3676, VOG4555, VOG4576, VOG0720, VOG5101, VOG2560, VOG4624
1185650_939	MabA	1185650_939_con_0034:69347-75029	1185650_939_con_0034	69347	75029	FALSE	Siphoviridae	VOG1309, VOG4600, VOG2906, VOG6800, VOG2573, VOG4552
1185650_940	MabA	1185650_940_con_0024:385867-404257	1185650_940_con_0024	385867	404257	TRUE	Siphoviridae	VOG4835, VOG0275, VOG2029, VOG0275, VOG0275, VOG4604, VOG1095, VOG1094, VOG1093, VOG5793, VOG7407, VOG7515, VOG1931, VOG1422, VOG2483, VOG4618, VOG4618
1185650_940	MabA	1185650_940_con_0024:423728-463137	1185650_940_con_0024	423728	463137	FALSE	Siphoviridae	VOG0026, VOG4559, VOG4608, VOG4548, VOG7215, VOG5433, VOG1134, VOG1133, VOG4560, VOG4574, VOG1129, VOG4603, VOG2493, VOG1125, VOG1124, VOG1123, VOG2492, VOG1121, VOG1120, VOG1113, VOG1112, VOG4811, VOG1110, VOG1109, VOG1108, VOG1107, VOG6028, VOG1577, VOG1136, VOG2507, VOG1105, VOG4728
1185650_940	MabA	1185650_940_con_0026:291185-294122	1185650_940_con_0026	291185	294122	FALSE	Siphoviridae	VOG1180, VOG0275, VOG10717, VOG1206
1185650_940	MabA	1185650_940_con_0028:134545-139403	1185650_940_con_0028	134545	139403	FALSE	Unknown	VOG3477, VOG9222, VOG3239
1246644_3	MabA	ANAR01000050:441929-453099	ANAR01000050	441929	453099	FALSE	Siphoviridae	VOG4552, VOG8274, VOG6470, VOG2891, VOG7634, VOG4600, VOG1309, VOG9329, VOG2336, VOG4593, VOG0982, VOG1246, VOG4571, VOG9702, VOG2539, VOG2664
1246644_3	MabA	ANAR01000052:30-27006	ANAR01000052	30	27006	FALSE	Siphoviridae	VOG2704, VOG2043, VOG4841, VOG2560, VOG4544, VOG1356, VOG4573, VOG6132, VOG4711, VOG6798, VOG1581, VOG6799, VOG1212, VOG4557, VOG1213, VOG4840, VOG1215, VOG1165, VOG1167, VOG4554, VOG4554, VOG2502, VOG4580, VOG4560, VOG2644, VOG4728
1246644_3	MabA	ANAR01000059:2944-47465	ANAR01000059	2944	47465	FALSE	Siphoviridae	VOG2644, VOG4560, VOG4574, VOG2178, VOG1593, VOG2518, VOG4558, VOG1167, VOG1166, VOG1165, VOG4569, VOG5793, VOG2543, VOG4582, VOG4557, VOG4621, VOG1159, VOG6799, VOG1581, VOG4711, VOG3210, VOG4573, VOG1356, VOG4544, VOG2560, VOG6962, VOG1165, VOG6805, VOG4583, VOG1093, VOG2964, VOG2902, VOG3087, VOG0494, VOG3579, VOG3045, VOG4571, VOG4658, VOG7462, VOG5853, VOG6800, VOG1309, VOG4600, VOG3214
1962118_313	MabM	1962118_313_con_0010:408580-457370	1962118_313_con_0010	408580	457370	FALSE	Siphoviridae	VOG3636, VOG10501, VOG2021, VOG2644, VOG4560, VOG4580, VOG2502, VOG4554, VOG4554, VOG1167, VOG1165, VOG1215, VOG4811, VOG4840, VOG1213, VOG4557, VOG1212, VOG2018, VOG1581, VOG6798, VOG4711, VOG6132, VOG4573, VOG1356, VOG4544, VOG2560, VOG4841, VOG2043, VOG2704, VOG2040, VOG8255, VOG4643, VOG9667, VOG2038, VOG2664, VOG2539, VOG6813, VOG4571, VOG1246, VOG0982, VOG4593, VOG2336, VOG9329, VOG8233, VO…
1962118_313	MabM	1962118_313_con_0012:139567-172913	1962118_313_con_0012	139567	172913	FALSE	Siphoviridae	VOG2040, VOG2704, VOG1154, VOG2548, VOG9636, VOG4556, VOG4568, VOG4553, VOG8626, VOG1210, VOG2018, VOG1212, VOG4557, VOG1213, VOG3211, VOG5793, VOG1215, VOG1165, VOG1167, VOG4558, VOG1593, VOG2518, VOG1593, VOG4666, VOG1222, VOG4560, VOG2527, VOG4570, VOG1186, VOG1252
1962118_314	MabM	1962118_314_con_0053:88883-122423	1962118_314_con_0053	88883	122423	FALSE	Siphoviridae	VOG2526, VOG4560, VOG0352, VOG4580, VOG4554, VOG4558, VOG1167, VOG1165, VOG4569, VOG5793, VOG4582, VOG4557, VOG1210, VOG7657, VOG4553, VOG4568, VOG4556, VOG6443, VOG4544, VOG0296, VOG8255, VOG2038, VOG2902, VOG2539, VOG4567, VOG1890, VOG2336, VOG9329, VOG8233
1962118_316	MabM	1962118_316_con_0023:172801-186720	1962118_316_con_0023	172801	186720	FALSE	Siphoviridae	VOG0275, VOG1229, VOG2687, VOG3212, VOG2023, VOG10639, VOG1136, VOG9114, VOG7634, VOG2027, VOG2027, VOG4600, VOG1309, VOG3215, VOG4693, VOG3217, VOG4567, VOG4694
1962118_316	MabM	1962118_316_con_0023:196340-252730	1962118_316_con_0023	196340	252730	FALSE	Siphoviridae	VOG4618, VOG7407, VOG1143, VOG1148, VOG1094, VOG1095, VOG5313, VOG0158, VOG4604, VOG1909, VOG1099, VOG1100, VOG1101, VOG2644, VOG4728, VOG1105, VOG1107, VOG1108, VOG1109, VOG1110, VOG4811, VOG1112, VOG1113, VOG1215, VOG1120, VOG1121, VOG2492, VOG1123, VOG1124, VOG1125, VOG2493, VOG2178, VOG4574, VOG4560, VOG8766, VOG5904, VOG0275, VOG1229, VOG2687, VOG3212, VOG2023, VOG10639, VOG1136, VOG9114, VO…
1962118_316	MabM	1962118_316_con_0023:262350-300707	1962118_316_con_0023	262350	300707	FALSE	Siphoviridae	VOG4618, VOG7407, VOG1143, VOG1148, VOG1094, VOG1095, VOG5313, VOG0158, VOG4604, VOG1909, VOG1099, VOG1100, VOG1101, VOG2644, VOG4728, VOG1105, VOG1107, VOG1108, VOG1109, VOG1110, VOG4811, VOG1112, VOG1113, VOG1215, VOG1120, VOG1121, VOG2492, VOG1123, VOG1124, VOG1125, VOG2493, VOG2178, VOG4574, VOG4560
1962118_316	MabM	1962118_316_con_0012:105210-110746	1962118_316_con_0012	105210	110746	FALSE	Siphoviridae	VOG2503, VOG6513, VOG6585
1962118_317	MabM	1962118_317_con_0001:238246-276603	1962118_317_con_0001	238246	276603	FALSE	Siphoviridae	VOG8766, VOG4560, VOG4574, VOG2178, VOG2493, VOG1125, VOG1124, VOG1123, VOG2492, VOG1121, VOG1120, VOG1215, VOG1113, VOG1112, VOG4811, VOG1110, VOG1109, VOG1108, VOG1107, VOG1105, VOG4728, VOG2644, VOG1101, VOG1100, VOG1099, VOG1909, VOG4604, VOG0158, VOG5313, VOG1095, VOG1094, VOG1148, VOG1143, VOG7407, VOG4618
1962118_317	MabM	1962118_317_con_0001:286223-301632	1962118_317_con_0001	286223	301632	FALSE	Siphoviridae	VOG2539, VOG4694, VOG4567, VOG3217, VOG4693, VOG3215, VOG1309, VOG4600, VOG2027, VOG2027, VOG7634, VOG9114, VOG1136, VOG10639, VOG2023, VOG3212, VOG2687, VOG1229, VOG0275
1962118_317	MabM	1962118_317_con_0001:578639-584175	1962118_317_con_0001	578639	584175	FALSE	Siphoviridae	VOG2503, VOG6513, VOG6585
1962118_318	MabM	1962118_318_con_0001:1185215-1220405	1962118_318_con_0001	1185215	1220405	FALSE	Siphoviridae	VOG2021, VOG1252, VOG1186, VOG4570, VOG2527, VOG4560, VOG1222, VOG4666, VOG1593, VOG2518, VOG1593, VOG4558, VOG1167, VOG1165, VOG1215, VOG5793, VOG3211, VOG1213, VOG4557, VOG1212, VOG2018, VOG1210, VOG8626, VOG4553, VOG4568, VOG4556, VOG9636, VOG2548, VOG1154, VOG2704, VOG2040, VOG8783, VOG1180
1962118_318	MabM	1962118_318_con_0004:932658-944497	1962118_318_con_0004	932658	944497	FALSE	Siphoviridae	VOG0025, VOG1063, VOG6585, VOG6513, VOG1561, VOG2560, VOG2059, VOG2518, VOG3636
1962118_318	MabM	1962118_318_con_0007:114083-133879	1962118_318_con_0007	114083	133879	FALSE	Siphoviridae	VOG4583, VOG5627, VOG5627, VOG5627, VOG8963, VOG0221, VOG6495, VOG2557, VOG10342, VOG4571, VOG3237
1962118_320	MabM	1962118_320_con_0025:171314-186723	1962118_320_con_0025	171314	186723	FALSE	Siphoviridae	VOG0275, VOG1229, VOG2687, VOG3212, VOG2023, VOG10639, VOG1136, VOG9114, VOG7634, VOG2027, VOG2027, VOG4600, VOG1309, VOG3215, VOG4693, VOG3217, VOG4567, VOG4694
1962118_320	MabM	1962118_320_con_0025:196343-234700	1962118_320_con_0025	196343	234700	FALSE	Siphoviridae	VOG4618, VOG7407, VOG1143, VOG1148, VOG1094, VOG1095, VOG5313, VOG0158, VOG4604, VOG1909, VOG1099, VOG1100, VOG1101, VOG2644, VOG4728, VOG1105, VOG1107, VOG1108, VOG1109, VOG1110, VOG4811, VOG1112, VOG1113, VOG1215, VOG1120, VOG1121, VOG2492, VOG1123, VOG1124, VOG1125, VOG2493, VOG2178, VOG4574, VOG4560
1962118_320	MabM	1962118_320_con_0012:105210-110746	1962118_320_con_0012	105210	110746	FALSE	Siphoviridae	VOG2503, VOG6513, VOG6585
1962118_320	MabM	1962118_320_con_0022:22725-32812	1962118_320_con_0022	22725	32812	FALSE	Siphoviridae	VOG1095, VOG1094, VOG1093, VOG7407, VOG7515, VOG1931, VOG1422, VOG4618
1962118_320	MabM	1962118_320_con_0022:54420-90806	1962118_320_con_0022	54420	90806	FALSE	Siphoviridae	VOG4559, VOG4608, VOG4548, VOG5433, VOG1134, VOG1133, VOG4560, VOG4574, VOG1129, VOG4603, VOG2493, VOG1125, VOG1124, VOG1123, VOG2492, VOG1121, VOG1120, VOG4558, VOG1113, VOG1112, VOG4811, VOG1110, VOG1109, VOG1108, VOG1107, VOG6028, VOG1136, VOG2507, VOG1105
1962118_321	MabM	1962118_321_con_0001:917253-979502	1962118_321_con_0001	917253	979502	TRUE	Siphoviridae	VOG0275, VOG1229, VOG2687, VOG3212, VOG2023, VOG10639, VOG1136, VOG7634, VOG2027, VOG2027, VOG4600, VOG1309, VOG3215, VOG4693, VOG3217, VOG0982, VOG3579, VOG2698, VOG9072, VOG3087, VOG4583, VOG2664, VOG6570, VOG10864, VOG0221, VOG1648, VOG10915, VOG4641, VOG4618, VOG7407, VOG1143, VOG1148, VOG1094, VOG1095, VOG4604, VOG1909, VOG1099, VOG1100, VOG1101, VOG2644, VOG4728, VOG1105, VOG1107, VOG1108, …
1962118_322	MabM	1962118_322_con_0012:105210-110746	1962118_322_con_0012	105210	110746	FALSE	Siphoviridae	VOG2503, VOG6513, VOG6585
1962118_322	MabM	1962118_322_con_0023:238246-276603	1962118_322_con_0023	238246	276603	FALSE	Siphoviridae	VOG8766, VOG4560, VOG4574, VOG2178, VOG2493, VOG1125, VOG1124, VOG1123, VOG2492, VOG1121, VOG1120, VOG1215, VOG1113, VOG1112, VOG4811, VOG1110, VOG1109, VOG1108, VOG1107, VOG1105, VOG4728, VOG2644, VOG1101, VOG1100, VOG1099, VOG1909, VOG4604, VOG0158, VOG5313, VOG1095, VOG1094, VOG1148, VOG1143, VOG7407, VOG4618
1962118_322	MabM	1962118_322_con_0023:286223-301632	1962118_322_con_0023	286223	301632	FALSE	Siphoviridae	VOG2539, VOG4694, VOG4567, VOG3217, VOG4693, VOG3215, VOG1309, VOG4600, VOG2027, VOG2027, VOG7634, VOG9114, VOG1136, VOG10639, VOG2023, VOG3212, VOG2687, VOG1229, VOG0275
1962118_323	MabM	1962118_323_con_0002:67811-73197	1962118_323_con_0002	67811	73197	FALSE	Unknown	VOG4548, VOG3851, VOG4495, VOG3490
1962118_324	MabM	1962118_324_con_0001:856170-918419	1962118_324_con_0001	856170	918419	TRUE	Siphoviridae	VOG0275, VOG1229, VOG2687, VOG3212, VOG2023, VOG10639, VOG1136, VOG7634, VOG2027, VOG2027, VOG4600, VOG1309, VOG3215, VOG4693, VOG3217, VOG0982, VOG3579, VOG2698, VOG9072, VOG3087, VOG4583, VOG2664, VOG6570, VOG10864, VOG0221, VOG1648, VOG10915, VOG4641, VOG4618, VOG7407, VOG1143, VOG1148, VOG1094, VOG1095, VOG4604, VOG1909, VOG1099, VOG1100, VOG1101, VOG2644, VOG4728, VOG1105, VOG1107, VOG1108, …
1962118_326	MabM	1962118_326_con_0005:88883-122423	1962118_326_con_0005	88883	122423	FALSE	Siphoviridae	VOG2526, VOG4560, VOG0352, VOG4580, VOG4554, VOG4558, VOG1167, VOG1165, VOG4569, VOG5793, VOG4582, VOG4557, VOG1210, VOG7657, VOG4553, VOG4568, VOG4556, VOG6443, VOG4544, VOG0296, VOG8255, VOG2038, VOG2902, VOG2539, VOG4567, VOG1890, VOG2336, VOG9329, VOG8233
1962118_327	MabM	1962118_327_con_0024:238246-276603	1962118_327_con_0024	238246	276603	FALSE	Siphoviridae	VOG8766, VOG4560, VOG4574, VOG2178, VOG2493, VOG1125, VOG1124, VOG1123, VOG2492, VOG1121, VOG1120, VOG1215, VOG1113, VOG1112, VOG4811, VOG1110, VOG1109, VOG1108, VOG1107, VOG1105, VOG4728, VOG2644, VOG1101, VOG1100, VOG1099, VOG1909, VOG4604, VOG0158, VOG5313, VOG1095, VOG1094, VOG1148, VOG1143, VOG7407, VOG4618
1962118_327	MabM	1962118_327_con_0024:286223-301632	1962118_327_con_0024	286223	301632	FALSE	Siphoviridae	VOG2539, VOG4694, VOG4567, VOG3217, VOG4693, VOG3215, VOG1309, VOG4600, VOG2027, VOG2027, VOG7634, VOG9114, VOG1136, VOG10639, VOG2023, VOG3212, VOG2687, VOG1229, VOG0275
1962118_327	MabM	1962118_327_con_0023:105210-110746	1962118_327_con_0023	105210	110746	FALSE	Siphoviridae	VOG2503, VOG6513, VOG6585
1962118_328	MabM	1962118_328_con_0012:248852-259480	1962118_328_con_0012	248852	259480	FALSE	Unknown	VOG0253, VOG4544, VOG1356, VOG4564, VOG6391, VOG8880, VOG3178, VOG6088, VOG2165
1962118_329	MabM	1962118_329_con_0001:372565-421355	1962118_329_con_0001	372565	421355	FALSE	Siphoviridae	VOG3636, VOG10501, VOG2021, VOG2644, VOG4560, VOG4580, VOG2502, VOG4554, VOG4554, VOG1167, VOG1165, VOG1215, VOG4811, VOG4840, VOG1213, VOG4557, VOG1212, VOG2018, VOG1581, VOG6798, VOG4711, VOG6132, VOG4573, VOG1356, VOG4544, VOG2560, VOG4841, VOG2043, VOG2704, VOG2040, VOG8255, VOG4643, VOG9667, VOG2038, VOG3029, VOG2664, VOG2539, VOG6813, VOG4571, VOG1246, VOG0982, VOG4593, VOG2336, VOG9329, VO…
1962118_329	MabM	1962118_329_con_0009:1388-30722	1962118_329_con_0009	1388	30722	FALSE	Siphoviridae	VOG4560, VOG1222, VOG4666, VOG1593, VOG2518, VOG1593, VOG4558, VOG1167, VOG1165, VOG1215, VOG5793, VOG3211, VOG1213, VOG4557, VOG1212, VOG2018, VOG1210, VOG8626, VOG4553, VOG4568, VOG4556, VOG9636, VOG2548, VOG1154, VOG2704
1962118_329	MabM	1962118_329_con_0010:1391-30640	1962118_329_con_0010	1391	30640	FALSE	Siphoviridae	VOG4560, VOG1222, VOG4760, VOG4580, VOG4554, VOG4558, VOG1167, VOG1166, VOG1165, VOG4569, VOG5793, VOG4582, VOG4557, VOG4621, VOG2638, VOG1158, VOG4553, VOG4555, VOG0720, VOG5101, VOG1574, VOG1201, VOG1200, VOG2042, VOG4802
1962118_330	MabM	1962118_330_con_0026:238246-276603	1962118_330_con_0026	238246	276603	FALSE	Siphoviridae	VOG8766, VOG4560, VOG4574, VOG2178, VOG2493, VOG1125, VOG1124, VOG1123, VOG2492, VOG1121, VOG1120, VOG1215, VOG1113, VOG1112, VOG4811, VOG1110, VOG1109, VOG1108, VOG1107, VOG1105, VOG4728, VOG2644, VOG1101, VOG1100, VOG1099, VOG1909, VOG4604, VOG0158, VOG5313, VOG1095, VOG1094, VOG1148, VOG1143, VOG7407, VOG4618
1962118_330	MabM	1962118_330_con_0026:286223-301632	1962118_330_con_0026	286223	301632	FALSE	Siphoviridae	VOG2539, VOG4694, VOG4567, VOG3217, VOG4693, VOG3215, VOG1309, VOG4600, VOG2027, VOG2027, VOG7634, VOG9114, VOG1136, VOG10639, VOG2023, VOG3212, VOG2687, VOG1229, VOG0275
1962118_330	MabM	1962118_330_con_0012:612561-618097	1962118_330_con_0012	612561	618097	FALSE	Siphoviridae / Podoviridae	VOG1063, VOG6585, VOG6513, VOG2503
1962118_331	MabM	1962118_331_con_0001:572390-579684	1962118_331_con_0001	572390	579684	FALSE	Siphoviridae	VOG0275, VOG6495, VOG9706, VOG2902, VOG1246
1962118_332	MabM	1962118_332_con_0001:612680-618216	1962118_332_con_0001	612680	618216	FALSE	Siphoviridae / Podoviridae	VOG1063, VOG6585, VOG6513, VOG2503
1962118_332	MabM	1962118_332_con_0024:238246-276603	1962118_332_con_0024	238246	276603	FALSE	Siphoviridae	VOG8766, VOG4560, VOG4574, VOG2178, VOG2493, VOG1125, VOG1124, VOG1123, VOG2492, VOG1121, VOG1120, VOG1215, VOG1113, VOG1112, VOG4811, VOG1110, VOG1109, VOG1108, VOG1107, VOG1105, VOG4728, VOG2644, VOG1101, VOG1100, VOG1099, VOG1909, VOG4604, VOG0158, VOG5313, VOG1095, VOG1094, VOG1148, VOG1143, VOG7407, VOG4618
1962118_332	MabM	1962118_332_con_0024:286223-301632	1962118_332_con_0024	286223	301632	FALSE	Siphoviridae	VOG2539, VOG4694, VOG4567, VOG3217, VOG4693, VOG3215, VOG1309, VOG4600, VOG2027, VOG2027, VOG7634, VOG9114, VOG1136, VOG10639, VOG2023, VOG3212, VOG2687, VOG1229, VOG0275
1962118_333	MabM	1962118_333_con_0001:1199871-1262120	1962118_333_con_0001	1199871	1262120	FALSE	Siphoviridae	VOG8766, VOG10617, VOG10618, VOG4560, VOG4574, VOG2178, VOG2493, VOG1125, VOG1124, VOG1123, VOG2492, VOG1121, VOG1120, VOG1113, VOG1112, VOG4811, VOG1110, VOG1109, VOG1108, VOG1107, VOG1105, VOG4728, VOG2644, VOG1101, VOG1100, VOG1099, VOG1909, VOG4604, VOG1095, VOG1094, VOG1148, VOG1143, VOG7407, VOG4618, VOG4641, VOG10915, VOG1648, VOG0221, VOG10864, VOG6570, VOG2664, VOG4583, VOG3087, VOG9072,…
1962118_334	MabM	1962118_334_con_0035:187570-201972	1962118_334_con_0035	187570	201972	FALSE	Siphoviridae	VOG8274, VOG0982, VOG6800, VOG1246, VOG3214, VOG0296, VOG4708, VOG8233, VOG4593, VOG7624, VOG2336, VOG0159, VOG5853, VOG2661, VOG3723, VOG7549, VOG2420, VOG0494, VOG2664
1962118_334	MabM	1962118_334_con_0035:220987-252664	1962118_334_con_0035	220987	252664	FALSE	Siphoviridae	VOG4624, VOG2548, VOG1168, VOG4841, VOG1326, VOG1146, VOG4544, VOG4556, VOG4568, VOG4553, VOG1210, VOG1158, VOG1159, VOG4621, VOG4557, VOG4582, VOG5793, VOG4569, VOG1165, VOG1166, VOG1167, VOG4558, VOG4554, VOG4580, VOG5400, VOG1892, VOG4574, VOG4560, VOG2526, VOG2021
1962118_334	MabM	1962118_334_con_0023:9916-13616	1962118_334_con_0023	9916	13616	FALSE	Siphoviridae	VOG7463, VOG2531, VOG6495, VOG4552
1962118_335	MabM	1962118_335_con_0012:105210-110746	1962118_335_con_0012	105210	110746	FALSE	Siphoviridae	VOG2503, VOG6513, VOG6585
1962118_335	MabM	1962118_335_con_0022:238246-276603	1962118_335_con_0022	238246	276603	FALSE	Siphoviridae	VOG8766, VOG4560, VOG4574, VOG2178, VOG2493, VOG1125, VOG1124, VOG1123, VOG2492, VOG1121, VOG1120, VOG1215, VOG1113, VOG1112, VOG4811, VOG1110, VOG1109, VOG1108, VOG1107, VOG1105, VOG4728, VOG2644, VOG1101, VOG1100, VOG1099, VOG1909, VOG4604, VOG0158, VOG5313, VOG1095, VOG1094, VOG1148, VOG1143, VOG7407, VOG4618
1962118_335	MabM	1962118_335_con_0022:286223-301632	1962118_335_con_0022	286223	301632	FALSE	Siphoviridae	VOG2539, VOG4694, VOG4567, VOG3217, VOG4693, VOG3215, VOG1309, VOG4600, VOG2027, VOG2027, VOG7634, VOG9114, VOG1136, VOG10639, VOG2023, VOG3212, VOG2687, VOG1229, VOG0275
1962118_339	MabM	1962118_339_con_0011:414465-449655	1962118_339_con_0011	414465	449655	FALSE	Siphoviridae	VOG1180, VOG8783, VOG2040, VOG2704, VOG1154, VOG2548, VOG9636, VOG4556, VOG4568, VOG4553, VOG8626, VOG1210, VOG2018, VOG1212, VOG4557, VOG1213, VOG3211, VOG5793, VOG1215, VOG1165, VOG1167, VOG4558, VOG1593, VOG2518, VOG1593, VOG4666, VOG1222, VOG4560, VOG2527, VOG4570, VOG1186, VOG1252
1962118_339	MabM	1962118_339_con_0009:162047-163595	1962118_339_con_0009	162047	163595	FALSE	Siphoviridae	VOG4555
1962118_340	MabM	1962118_340_con_0032:19511-53529	1962118_340_con_0032	19511	53529	FALSE	Siphoviridae	VOG4560, VOG4574, VOG1593, VOG2518, VOG4558, VOG1165, VOG4569, VOG4545, VOG4582, VOG1210, VOG7657, VOG4553, VOG4568, VOG4556, VOG6443, VOG4544, VOG4581, VOG4841, VOG2038, VOG1093, VOG5294, VOG6612, VOG2664, VOG2495, VOG5404, VOG3579, VOG4694, VOG2027, VOG5348, VOG7488, VOG4708, VOG3214
1962118_341	MabM	1962118_341_con_0018:45519-48101	1962118_341_con_0018	45519	48101	FALSE	Unknown	VOG9706, VOG6495
1962118_342	MabM	1962118_342_con_0015:442282-447668	1962118_342_con_0015	442282	447668	FALSE	Unknown	VOG4548, VOG3851, VOG4495, VOG3490
1962118_343	MabM	1962118_343_con_0035:187570-201769	1962118_343_con_0035	187570	201769	FALSE	Siphoviridae	VOG8274, VOG0982, VOG6800, VOG1246, VOG3214, VOG0296, VOG4708, VOG8233, VOG4593, VOG7624, VOG2336, VOG5853, VOG2661, VOG3723, VOG7549, VOG2420, VOG0494
1962118_343	MabM	1962118_343_con_0035:220987-252664	1962118_343_con_0035	220987	252664	FALSE	Siphoviridae	VOG4624, VOG2548, VOG1168, VOG4841, VOG1326, VOG1146, VOG4544, VOG4556, VOG4568, VOG4553, VOG1210, VOG1158, VOG1159, VOG4621, VOG4557, VOG4582, VOG5793, VOG4569, VOG1165, VOG1166, VOG1167, VOG4558, VOG4554, VOG4580, VOG5400, VOG1892, VOG4574, VOG4560, VOG2526, VOG2021
1962118_343	MabM	1962118_343_con_0023:9916-13616	1962118_343_con_0023	9916	13616	FALSE	Siphoviridae	VOG7463, VOG2531, VOG6495, VOG4552
1962118_344	MabM	1962118_344_con_0006:31417-79318	1962118_344_con_0006	31417	79318	FALSE	Siphoviridae	VOG2842, VOG3447, VOG0275, VOG5042, VOG8401, VOG4602, VOG6495, VOG2703, VOG4552, VOG8274, VOG4600, VOG4360, VOG3215, VOG1246, VOG1422, VOG2539, VOG2664, VOG2038, VOG10203, VOG2954, VOG2040, VOG2704, VOG2043, VOG4841, VOG2560, VOG4544, VOG1356, VOG4573, VOG6132, VOG4711, VOG1581, VOG6799, VOG1212, VOG4557, VOG1213, VOG4840, VOG1215, VOG1165, VOG1167, VOG4554, VOG4554, VOG2502, VOG4580, VOG4560
1962118_344	MabM	1962118_344_con_0006:148141-177055	1962118_344_con_0006	148141	177055	FALSE	Siphoviridae	VOG2021, VOG2644, VOG4560, VOG4574, VOG2178, VOG1593, VOG2518, VOG4558, VOG1167, VOG1166, VOG1165, VOG4569, VOG5793, VOG2543, VOG4582, VOG4557, VOG4621, VOG1159, VOG6799, VOG1581, VOG4711, VOG3210, VOG4573, VOG1356, VOG4544, VOG2560, VOG6962
1962118_344	MabM	1962118_344_con_0006:181463-193214	1962118_344_con_0006	181463	193214	FALSE	Siphoviridae	VOG2964, VOG2902, VOG3087, VOG4549, VOG1422, VOG4571, VOG4658, VOG7462, VOG5853, VOG6800, VOG5348, VOG1309
1962118_344	MabM	1962118_344_con_0001:1276169-1277706	1962118_344_con_0001	1276169	1277706	FALSE	Siphoviridae	VOG9329, VOG2336, VOG1890
1962118_344	MabM	1962118_344_con_0001:1280254-1309676	1962118_344_con_0001	1280254	1309676	FALSE	Siphoviridae	VOG2902, VOG2038, VOG8255, VOG0296, VOG4544, VOG6443, VOG4556, VOG4568, VOG4553, VOG7657, VOG1210, VOG4557, VOG4582, VOG5793, VOG4569, VOG1165, VOG1167, VOG4558, VOG4554, VOG4580, VOG0352, VOG4560, VOG2526, VOG2021
1962118_345	MabM	1962118_345_con_0012:562183-567719	1962118_345_con_0012	562183	567719	FALSE	Siphoviridae / Podoviridae	VOG1063, VOG6585, VOG6513, VOG2503
1962118_345	MabM	1962118_345_con_0001:1291721-1330078	1962118_345_con_0001	1291721	1330078	FALSE	Siphoviridae	VOG8766, VOG4560, VOG4574, VOG2178, VOG2493, VOG1125, VOG1124, VOG1123, VOG2492, VOG1121, VOG1120, VOG1215, VOG1113, VOG1112, VOG4811, VOG1110, VOG1109, VOG1108, VOG1107, VOG1105, VOG4728, VOG2644, VOG1101, VOG1100, VOG1099, VOG1909, VOG4604, VOG0158, VOG5313, VOG1095, VOG1094, VOG1148, VOG1143, VOG7407, VOG4618
1962118_345	MabM	1962118_345_con_0001:1339698-1355107	1962118_345_con_0001	1339698	1355107	FALSE	Siphoviridae	VOG2539, VOG4694, VOG4567, VOG3217, VOG4693, VOG3215, VOG1309, VOG4600, VOG2027, VOG2027, VOG7634, VOG9114, VOG1136, VOG10639, VOG2023, VOG3212, VOG2687, VOG1229, VOG0275
1962118_345	MabM	1962118_345_con_0006:1723-42880	1962118_345_con_0006	1723	42880	FALSE	Myoviridae	VOG1915, VOG4564, VOG1912, VOG1317, VOG7407, VOG0612, VOG4571, VOG5447, VOG8445, VOG5317, VOG5280, VOG5617, VOG0044, VOG0044, VOG7462, VOG9952, VOG0189, VOG11060, VOG10040, VOG1292, VOG1309, VOG0083, VOG4552, VOG9667, VOG4602, VOG0221, VOG7536, VOG2804, VOG4707, VOG0136, VOG5221, VOG0979, VOG2039, VOG7013, VOG4845, VOG4691, VOG4550, VOG0573, VOG1348, VOG1433, VOG1956, VOG6163, VOG4699, VOG1352, V…
1962118_347	MabM	1962118_347_con_0012:105210-110746	1962118_347_con_0012	105210	110746	FALSE	Siphoviridae	VOG2503, VOG6513, VOG6585
1962118_347	MabM	1962118_347_con_0023:171314-186723	1962118_347_con_0023	171314	186723	FALSE	Siphoviridae	VOG0275, VOG1229, VOG2687, VOG3212, VOG2023, VOG10639, VOG1136, VOG9114, VOG7634, VOG2027, VOG2027, VOG4600, VOG1309, VOG3215, VOG4693, VOG3217, VOG4567, VOG4694
1962118_347	MabM	1962118_347_con_0023:196343-234697	1962118_347_con_0023	196343	234697	FALSE	Siphoviridae	VOG4618, VOG7407, VOG1143, VOG1148, VOG1094, VOG1095, VOG5313, VOG0158, VOG4604, VOG1909, VOG1099, VOG1100, VOG1101, VOG2644, VOG4728, VOG1105, VOG1107, VOG1108, VOG1109, VOG1110, VOG4811, VOG1112, VOG1113, VOG1215, VOG1120, VOG1121, VOG2492, VOG1123, VOG1124, VOG1125, VOG2493, VOG2178, VOG4574, VOG4560
1962118_348	MabM	1962118_348_con_0012:161997-163545	1962118_348_con_0012	161997	163545	FALSE	Siphoviridae	VOG4555
1962118_348	MabM	1962118_348_con_0021:87251-120597	1962118_348_con_0021	87251	120597	FALSE	Siphoviridae	VOG2021, VOG1252, VOG1186, VOG4570, VOG2527, VOG4560, VOG1222, VOG4666, VOG1593, VOG2518, VOG1593, VOG4558, VOG1167, VOG1165, VOG1215, VOG5793, VOG3211, VOG1213, VOG4557, VOG1212, VOG2018, VOG1210, VOG8626, VOG4553, VOG4568, VOG4556, VOG9636, VOG2548, VOG1154, VOG2704, VOG2040
1962118_349	MabM	1962118_349_con_0020:264131-326380	1962118_349_con_0020	264131	326380	FALSE	Siphoviridae	VOG8766, VOG10617, VOG10618, VOG4560, VOG4574, VOG2178, VOG2493, VOG1125, VOG1124, VOG1123, VOG2492, VOG1121, VOG1120, VOG1113, VOG1112, VOG4811, VOG1110, VOG1109, VOG1108, VOG1107, VOG1105, VOG4728, VOG2644, VOG1101, VOG1100, VOG1099, VOG1909, VOG4604, VOG1095, VOG1094, VOG1148, VOG1143, VOG7407, VOG4618, VOG4641, VOG10915, VOG1648, VOG0221, VOG10864, VOG6570, VOG2664, VOG4583, VOG3087, VOG9072,…
1962118_350	MabM	1962118_350_con_0001:259422-319002	1962118_350_con_0001	259422	319002	FALSE	Siphoviridae	VOG4560, VOG4574, VOG2178, VOG2493, VOG1125, VOG1124, VOG1123, VOG2492, VOG1121, VOG1120, VOG1113, VOG1112, VOG4811, VOG1110, VOG1109, VOG1108, VOG1107, VOG1105, VOG4728, VOG2644, VOG1101, VOG1100, VOG1099, VOG1909, VOG4604, VOG1095, VOG1094, VOG1148, VOG1143, VOG4544, VOG4618, VOG4641, VOG0221, VOG10864, VOG6570, VOG2664, VOG4583, VOG0494, VOG2539, VOG1422, VOG4694, VOG4567, VOG3217, VOG4693, VO…
1962118_350	MabM	1962118_350_con_0021:247498-287631	1962118_350_con_0021	247498	287631	FALSE	Siphoviridae	VOG2021, VOG2526, VOG4560, VOG0352, VOG4580, VOG4554, VOG4558, VOG2515, VOG1165, VOG4569, VOG4811, VOG2513, VOG2513, VOG4557, VOG2512, VOG2566, VOG2565, VOG1581, VOG3676, VOG4576, VOG0720, VOG5101, VOG2560, VOG4624, VOG2038, VOG1093, VOG6612, VOG2859, VOG2036, VOG2902, VOG0494, VOG2539, VOG2539, VOG9702, VOG4571, VOG1246, VOG0982, VOG4593, VOG2336, VOG9329, VOG8233, VOG4708, VOG7634, VOG2891, VOG…
1962118_350	MabM	1962118_350_con_0020:674059-676365	1962118_350_con_0020	674059	676365	FALSE	Siphoviridae	VOG1206, VOG1206
1962118_351	MabM	1962118_351_con_0001:918587-980836	1962118_351_con_0001	918587	980836	TRUE	Siphoviridae	VOG0275, VOG1229, VOG2687, VOG3212, VOG2023, VOG10639, VOG1136, VOG7634, VOG2027, VOG2027, VOG4600, VOG1309, VOG3215, VOG4693, VOG3217, VOG0982, VOG3579, VOG2698, VOG9072, VOG3087, VOG4583, VOG2664, VOG6570, VOG10864, VOG0221, VOG1648, VOG10915, VOG4641, VOG4618, VOG7407, VOG1143, VOG1148, VOG1094, VOG1095, VOG4604, VOG1909, VOG1099, VOG1100, VOG1101, VOG2644, VOG4728, VOG1105, VOG1107, VOG1108, …
1962118_465	MabM	1962118_465_con_0003:444102-475779	1962118_465_con_0003	444102	475779	FALSE	Siphoviridae	VOG2021, VOG2526, VOG4560, VOG4574, VOG1892, VOG5400, VOG4580, VOG4554, VOG4558, VOG1167, VOG1166, VOG1165, VOG4569, VOG5793, VOG4582, VOG4557, VOG4621, VOG1159, VOG1158, VOG1210, VOG4553, VOG4568, VOG4556, VOG4544, VOG1146, VOG1326, VOG4841, VOG1168, VOG2548
1962118_465	MabM	1962118_465_con_0003:494794-509196	1962118_465_con_0003	494794	509196	FALSE	Siphoviridae	VOG4639, VOG2664, VOG0494, VOG2420, VOG7549, VOG3723, VOG2661, VOG5853, VOG0159, VOG2336, VOG7624, VOG4593, VOG8233, VOG4708, VOG0296, VOG3214, VOG1246, VOG6800, VOG0982, VOG8274
1962118_465	MabM	1962118_465_con_0006:87269-120615	1962118_465_con_0006	87269	120615	FALSE	Siphoviridae	VOG2021, VOG1252, VOG1186, VOG4570, VOG2527, VOG4560, VOG1222, VOG4666, VOG1593, VOG2518, VOG1593, VOG4558, VOG1167, VOG1165, VOG1215, VOG5793, VOG3211, VOG1213, VOG4557, VOG1212, VOG2018, VOG1210, VOG8626, VOG4553, VOG4568, VOG4556, VOG9636, VOG2548, VOG1154, VOG2704, VOG2040
36809_1006	MabA	36809_1006_con_0002:247444-291660	36809_1006_con_0002	247444	291660	FALSE	Siphoviridae	VOG2891, VOG4639, VOG1134, VOG4593, VOG0049, VOG4632, VOG1178, VOG1206, VOG2958, VOG8727, VOG2702, VOG2703, VOG1187, VOG9438, VOG1154, VOG0720, VOG6302, VOG4555, VOG3434, VOG1887, VOG1581, VOG1158, VOG1159, VOG4621, VOG4557, VOG4811, VOG4569, VOG1165, VOG1166, VOG1167, VOG9666, VOG2549, VOG5361, VOG5384, VOG4554, VOG2178, VOG4574, VOG4560, VOG2526, VOG4728, VOG1648, VOG1965, VOG8255, VOG1561, VOG…
36809_1006	MabA	36809_1006_con_0005:73555-102985	36809_1006_con_0005	73555	102985	FALSE	Siphoviridae	VOG2644, VOG4560, VOG4574, VOG2178, VOG1593, VOG2518, VOG4558, VOG1167, VOG1166, VOG1165, VOG4569, VOG5793, VOG2543, VOG4582, VOG4557, VOG4621, VOG1159, VOG6799, VOG1581, VOG4711, VOG3210, VOG4573, VOG1356, VOG4544, VOG2560, VOG6962
36809_1006	MabA	36809_1006_con_0005:108773-123193	36809_1006_con_0005	108773	123193	FALSE	Siphoviridae	VOG1422, VOG4571, VOG4658, VOG7462, VOG5853, VOG6800, VOG5348, VOG4360, VOG4600, VOG3214, VOG8274, VOG4995, VOG6495, VOG6495, VOG1654
36809_1007	MabA	36809_1007_con_0004:73555-102985	36809_1007_con_0004	73555	102985	FALSE	Siphoviridae	VOG2644, VOG4560, VOG4574, VOG2178, VOG1593, VOG2518, VOG4558, VOG1167, VOG1166, VOG1165, VOG4569, VOG5793, VOG2543, VOG4582, VOG4557, VOG4621, VOG1159, VOG6799, VOG1581, VOG4711, VOG3210, VOG4573, VOG1356, VOG4544, VOG2560, VOG6962
36809_1007	MabA	36809_1007_con_0004:108773-123193	36809_1007_con_0004	108773	123193	FALSE	Siphoviridae	VOG1422, VOG4571, VOG4658, VOG7462, VOG5853, VOG6800, VOG5348, VOG4360, VOG4600, VOG3214, VOG8274, VOG4995, VOG6495, VOG6495, VOG1654
36809_1007	MabA	36809_1007_con_0001:247444-291660	36809_1007_con_0001	247444	291660	FALSE	Siphoviridae	VOG2891, VOG4639, VOG1134, VOG4593, VOG0049, VOG4632, VOG1178, VOG1206, VOG2958, VOG8727, VOG2702, VOG2703, VOG1187, VOG9438, VOG1154, VOG0720, VOG6302, VOG4555, VOG3434, VOG1887, VOG1581, VOG1158, VOG1159, VOG4621, VOG4557, VOG4811, VOG4569, VOG1165, VOG1166, VOG1167, VOG9666, VOG2549, VOG5361, VOG5384, VOG4554, VOG2178, VOG4574, VOG4560, VOG2526, VOG4728, VOG1648, VOG1965, VOG8255, VOG1561, VOG…
36809_1008	MabA	36809_1008_con_0002:247444-291660	36809_1008_con_0002	247444	291660	FALSE	Siphoviridae	VOG2891, VOG4639, VOG1134, VOG4593, VOG0049, VOG4632, VOG1178, VOG1206, VOG2958, VOG8727, VOG2702, VOG2703, VOG1187, VOG9438, VOG1154, VOG0720, VOG6302, VOG4555, VOG3434, VOG1887, VOG1581, VOG1158, VOG1159, VOG4621, VOG4557, VOG4811, VOG4569, VOG1165, VOG1166, VOG1167, VOG9666, VOG2549, VOG5361, VOG5384, VOG4554, VOG2178, VOG4574, VOG4560, VOG2526, VOG4728, VOG1648, VOG1965, VOG8255, VOG1561, VOG…
36809_1008	MabA	36809_1008_con_0005:73555-102985	36809_1008_con_0005	73555	102985	FALSE	Siphoviridae	VOG2644, VOG4560, VOG4574, VOG2178, VOG1593, VOG2518, VOG4558, VOG1167, VOG1166, VOG1165, VOG4569, VOG5793, VOG2543, VOG4582, VOG4557, VOG4621, VOG1159, VOG6799, VOG1581, VOG4711, VOG3210, VOG4573, VOG1356, VOG4544, VOG2560, VOG6962
36809_1008	MabA	36809_1008_con_0005:108773-123193	36809_1008_con_0005	108773	123193	FALSE	Siphoviridae	VOG1422, VOG4571, VOG4658, VOG7462, VOG5853, VOG6800, VOG5348, VOG4360, VOG4600, VOG3214, VOG8274, VOG4995, VOG6495, VOG6495, VOG1654
36809_1009	MabA	36809_1009_con_0004:1586658-1630874	36809_1009_con_0004	1586658	1630874	FALSE	Siphoviridae	VOG3636, VOG1561, VOG8255, VOG1965, VOG1648, VOG4728, VOG2526, VOG4560, VOG4574, VOG2178, VOG4554, VOG5384, VOG5361, VOG2549, VOG9666, VOG1167, VOG1166, VOG1165, VOG4569, VOG4811, VOG4557, VOG4621, VOG1159, VOG1158, VOG1581, VOG1887, VOG3434, VOG4555, VOG6302, VOG0720, VOG1154, VOG9438, VOG1187, VOG2703, VOG2702, VOG8727, VOG2958, VOG1206, VOG1178, VOG4632, VOG0049, VOG4593, VOG1134, VOG4639, VOG…
36809_1009	MabA	36809_1009_con_0008:73555-102985	36809_1009_con_0008	73555	102985	FALSE	Siphoviridae	VOG2644, VOG4560, VOG4574, VOG2178, VOG1593, VOG2518, VOG4558, VOG1167, VOG1166, VOG1165, VOG4569, VOG5793, VOG2543, VOG4582, VOG4557, VOG4621, VOG1159, VOG6799, VOG1581, VOG4711, VOG3210, VOG4573, VOG1356, VOG4544, VOG2560, VOG6962
36809_1009	MabA	36809_1009_con_0008:108773-123193	36809_1009_con_0008	108773	123193	FALSE	Siphoviridae	VOG1422, VOG4571, VOG4658, VOG7462, VOG5853, VOG6800, VOG5348, VOG4360, VOG4600, VOG3214, VOG8274, VOG4995, VOG6495, VOG6495, VOG1654
36809_1010	MabA	36809_1010_con_0002:247444-291660	36809_1010_con_0002	247444	291660	FALSE	Siphoviridae	VOG2891, VOG4639, VOG1134, VOG4593, VOG0049, VOG4632, VOG1178, VOG1206, VOG2958, VOG8727, VOG2702, VOG2703, VOG1187, VOG9438, VOG1154, VOG0720, VOG6302, VOG4555, VOG3434, VOG1887, VOG1581, VOG1158, VOG1159, VOG4621, VOG4557, VOG4811, VOG4569, VOG1165, VOG1166, VOG1167, VOG9666, VOG2549, VOG5361, VOG5384, VOG4554, VOG2178, VOG4574, VOG4560, VOG2526, VOG4728, VOG1648, VOG1965, VOG8255, VOG1561, VOG…
36809_1010	MabA	36809_1010_con_0005:387640-402060	36809_1010_con_0005	387640	402060	FALSE	Siphoviridae	VOG10501, VOG1654, VOG6495, VOG6495, VOG4995, VOG8274, VOG3214, VOG4600, VOG4360, VOG5348, VOG6800, VOG5853, VOG7462, VOG4658, VOG4571, VOG1422
36809_1010	MabA	36809_1010_con_0005:407848-437278	36809_1010_con_0005	407848	437278	FALSE	Siphoviridae	VOG1165, VOG6962, VOG2560, VOG4544, VOG1356, VOG4573, VOG3210, VOG4711, VOG1581, VOG6799, VOG1159, VOG4621, VOG4557, VOG4582, VOG2543, VOG5793, VOG4569, VOG1165, VOG1166, VOG1167, VOG4558, VOG2518, VOG1593, VOG2178, VOG4574, VOG4560
36809_1011	MabA	36809_1011_con_0001:247444-291660	36809_1011_con_0001	247444	291660	FALSE	Siphoviridae	VOG2891, VOG4639, VOG1134, VOG4593, VOG0049, VOG4632, VOG1178, VOG1206, VOG2958, VOG8727, VOG2702, VOG2703, VOG1187, VOG9438, VOG1154, VOG0720, VOG6302, VOG4555, VOG3434, VOG1887, VOG1581, VOG1158, VOG1159, VOG4621, VOG4557, VOG4811, VOG4569, VOG1165, VOG1166, VOG1167, VOG9666, VOG2549, VOG5361, VOG5384, VOG4554, VOG2178, VOG4574, VOG4560, VOG2526, VOG4728, VOG1648, VOG1965, VOG8255, VOG1561, VOG…
36809_1011	MabA	36809_1011_con_0004:387640-402060	36809_1011_con_0004	387640	402060	FALSE	Siphoviridae	VOG10501, VOG1654, VOG6495, VOG6495, VOG4995, VOG8274, VOG3214, VOG4600, VOG4360, VOG5348, VOG6800, VOG5853, VOG7462, VOG4658, VOG4571, VOG1422
36809_1011	MabA	36809_1011_con_0004:407848-437278	36809_1011_con_0004	407848	437278	FALSE	Siphoviridae	VOG1165, VOG6962, VOG2560, VOG4544, VOG1356, VOG4573, VOG3210, VOG4711, VOG1581, VOG6799, VOG1159, VOG4621, VOG4557, VOG4582, VOG2543, VOG5793, VOG4569, VOG1165, VOG1166, VOG1167, VOG4558, VOG2518, VOG1593, VOG2178, VOG4574, VOG4560
36809_1012	MabA	36809_1012_con_0002:247444-291660	36809_1012_con_0002	247444	291660	FALSE	Siphoviridae	VOG2891, VOG4639, VOG1134, VOG4593, VOG0049, VOG4632, VOG1178, VOG1206, VOG2958, VOG8727, VOG2702, VOG2703, VOG1187, VOG9438, VOG1154, VOG0720, VOG6302, VOG4555, VOG3434, VOG1887, VOG1581, VOG1158, VOG1159, VOG4621, VOG4557, VOG4811, VOG4569, VOG1165, VOG1166, VOG1167, VOG9666, VOG2549, VOG5361, VOG5384, VOG4554, VOG2178, VOG4574, VOG4560, VOG2526, VOG4728, VOG1648, VOG1965, VOG8255, VOG1561, VOG…
36809_1012	MabA	36809_1012_con_0005:73555-102985	36809_1012_con_0005	73555	102985	FALSE	Siphoviridae	VOG2644, VOG4560, VOG4574, VOG2178, VOG1593, VOG2518, VOG4558, VOG1167, VOG1166, VOG1165, VOG4569, VOG5793, VOG2543, VOG4582, VOG4557, VOG4621, VOG1159, VOG6799, VOG1581, VOG4711, VOG3210, VOG4573, VOG1356, VOG4544, VOG2560, VOG6962
36809_1012	MabA	36809_1012_con_0005:108773-123193	36809_1012_con_0005	108773	123193	FALSE	Siphoviridae	VOG1422, VOG4571, VOG4658, VOG7462, VOG5853, VOG6800, VOG5348, VOG4360, VOG4600, VOG3214, VOG8274, VOG4995, VOG6495, VOG6495, VOG1654
36809_1013	MabA	36809_1013_con_0004:387640-402060	36809_1013_con_0004	387640	402060	FALSE	Siphoviridae	VOG10501, VOG1654, VOG6495, VOG6495, VOG4995, VOG8274, VOG3214, VOG4600, VOG4360, VOG5348, VOG6800, VOG5853, VOG7462, VOG4658, VOG4571, VOG1422
36809_1013	MabA	36809_1013_con_0004:407848-437278	36809_1013_con_0004	407848	437278	FALSE	Siphoviridae	VOG1165, VOG6962, VOG2560, VOG4544, VOG1356, VOG4573, VOG3210, VOG4711, VOG1581, VOG6799, VOG1159, VOG4621, VOG4557, VOG4582, VOG2543, VOG5793, VOG4569, VOG1165, VOG1166, VOG1167, VOG4558, VOG2518, VOG1593, VOG2178, VOG4574, VOG4560
36809_1013	MabA	36809_1013_con_0001:1586811-1631027	36809_1013_con_0001	1586811	1631027	FALSE	Siphoviridae	VOG3636, VOG1561, VOG8255, VOG1965, VOG1648, VOG4728, VOG2526, VOG4560, VOG4574, VOG2178, VOG4554, VOG5384, VOG5361, VOG2549, VOG9666, VOG1167, VOG1166, VOG1165, VOG4569, VOG4811, VOG4557, VOG4621, VOG1159, VOG1158, VOG1581, VOG1887, VOG3434, VOG4555, VOG6302, VOG0720, VOG1154, VOG9438, VOG1187, VOG2703, VOG2702, VOG8727, VOG2958, VOG1206, VOG1178, VOG4632, VOG0049, VOG4593, VOG1134, VOG4639, VOG…
36809_1014	MabA	36809_1014_con_0004:73555-102985	36809_1014_con_0004	73555	102985	FALSE	Siphoviridae	VOG2644, VOG4560, VOG4574, VOG2178, VOG1593, VOG2518, VOG4558, VOG1167, VOG1166, VOG1165, VOG4569, VOG5793, VOG2543, VOG4582, VOG4557, VOG4621, VOG1159, VOG6799, VOG1581, VOG4711, VOG3210, VOG4573, VOG1356, VOG4544, VOG2560, VOG6962
36809_1014	MabA	36809_1014_con_0004:108773-123193	36809_1014_con_0004	108773	123193	FALSE	Siphoviridae	VOG1422, VOG4571, VOG4658, VOG7462, VOG5853, VOG6800, VOG5348, VOG4360, VOG4600, VOG3214, VOG8274, VOG4995, VOG6495, VOG6495, VOG1654
36809_1014	MabA	36809_1014_con_0001:1586811-1631027	36809_1014_con_0001	1586811	1631027	FALSE	Siphoviridae	VOG3636, VOG1561, VOG8255, VOG1965, VOG1648, VOG4728, VOG2526, VOG4560, VOG4574, VOG2178, VOG4554, VOG5384, VOG5361, VOG2549, VOG9666, VOG1167, VOG1166, VOG1165, VOG4569, VOG4811, VOG4557, VOG4621, VOG1159, VOG1158, VOG1581, VOG1887, VOG3434, VOG4555, VOG6302, VOG0720, VOG1154, VOG9438, VOG1187, VOG2703, VOG2702, VOG8727, VOG2958, VOG1206, VOG1178, VOG4632, VOG0049, VOG4593, VOG1134, VOG4639, VOG…
36809_1015	MabA	36809_1015_con_0004:73555-102985	36809_1015_con_0004	73555	102985	FALSE	Siphoviridae	VOG2644, VOG4560, VOG4574, VOG2178, VOG1593, VOG2518, VOG4558, VOG1167, VOG1166, VOG1165, VOG4569, VOG5793, VOG2543, VOG4582, VOG4557, VOG4621, VOG1159, VOG6799, VOG1581, VOG4711, VOG3210, VOG4573, VOG1356, VOG4544, VOG2560, VOG6962
36809_1015	MabA	36809_1015_con_0004:108773-123193	36809_1015_con_0004	108773	123193	FALSE	Siphoviridae	VOG1422, VOG4571, VOG4658, VOG7462, VOG5853, VOG6800, VOG5348, VOG4360, VOG4600, VOG3214, VOG8274, VOG4995, VOG6495, VOG6495, VOG1654
36809_1015	MabA	36809_1015_con_0001:247444-291660	36809_1015_con_0001	247444	291660	FALSE	Siphoviridae	VOG2891, VOG4639, VOG1134, VOG4593, VOG0049, VOG4632, VOG1178, VOG1206, VOG2958, VOG8727, VOG2702, VOG2703, VOG1187, VOG9438, VOG1154, VOG0720, VOG6302, VOG4555, VOG3434, VOG1887, VOG1581, VOG1158, VOG1159, VOG4621, VOG4557, VOG4811, VOG4569, VOG1165, VOG1166, VOG1167, VOG9666, VOG2549, VOG5361, VOG5384, VOG4554, VOG2178, VOG4574, VOG4560, VOG2526, VOG4728, VOG1648, VOG1965, VOG8255, VOG1561, VOG…
36809_1016	MabA	36809_1016_con_0001:247444-291660	36809_1016_con_0001	247444	291660	FALSE	Siphoviridae	VOG2891, VOG4639, VOG1134, VOG4593, VOG0049, VOG4632, VOG1178, VOG1206, VOG2958, VOG8727, VOG2702, VOG2703, VOG1187, VOG9438, VOG1154, VOG0720, VOG6302, VOG4555, VOG3434, VOG1887, VOG1581, VOG1158, VOG1159, VOG4621, VOG4557, VOG4811, VOG4569, VOG1165, VOG1166, VOG1167, VOG9666, VOG2549, VOG5361, VOG5384, VOG4554, VOG2178, VOG4574, VOG4560, VOG2526, VOG4728, VOG1648, VOG1965, VOG8255, VOG1561, VOG…
36809_1016	MabA	36809_1016_con_0004:73555-102985	36809_1016_con_0004	73555	102985	FALSE	Siphoviridae	VOG2644, VOG4560, VOG4574, VOG2178, VOG1593, VOG2518, VOG4558, VOG1167, VOG1166, VOG1165, VOG4569, VOG5793, VOG2543, VOG4582, VOG4557, VOG4621, VOG1159, VOG6799, VOG1581, VOG4711, VOG3210, VOG4573, VOG1356, VOG4544, VOG2560, VOG6962
36809_1016	MabA	36809_1016_con_0004:108773-123193	36809_1016_con_0004	108773	123193	FALSE	Siphoviridae	VOG1422, VOG4571, VOG4658, VOG7462, VOG5853, VOG6800, VOG5348, VOG4360, VOG4600, VOG3214, VOG8274, VOG4995, VOG6495, VOG6495, VOG1654
36809_1017	MabA	36809_1017_con_0002:1537125-1581341	36809_1017_con_0002	1537125	1581341	FALSE	Siphoviridae	VOG3636, VOG1561, VOG8255, VOG1965, VOG1648, VOG4728, VOG2526, VOG4560, VOG4574, VOG2178, VOG4554, VOG5384, VOG5361, VOG2549, VOG9666, VOG1167, VOG1166, VOG1165, VOG4569, VOG4811, VOG4557, VOG4621, VOG1159, VOG1158, VOG1581, VOG1887, VOG3434, VOG4555, VOG6302, VOG0720, VOG1154, VOG9438, VOG1187, VOG2703, VOG2702, VOG8727, VOG2958, VOG1206, VOG1178, VOG4632, VOG0049, VOG4593, VOG1134, VOG4639, VOG…
36809_1017	MabA	36809_1017_con_0005:387640-402060	36809_1017_con_0005	387640	402060	FALSE	Siphoviridae	VOG10501, VOG1654, VOG6495, VOG6495, VOG4995, VOG8274, VOG3214, VOG4600, VOG4360, VOG5348, VOG6800, VOG5853, VOG7462, VOG4658, VOG4571, VOG1422
36809_1017	MabA	36809_1017_con_0005:407848-437278	36809_1017_con_0005	407848	437278	FALSE	Siphoviridae	VOG1165, VOG6962, VOG2560, VOG4544, VOG1356, VOG4573, VOG3210, VOG4711, VOG1581, VOG6799, VOG1159, VOG4621, VOG4557, VOG4582, VOG2543, VOG5793, VOG4569, VOG1165, VOG1166, VOG1167, VOG4558, VOG2518, VOG1593, VOG2178, VOG4574, VOG4560
36809_1018	MabA	36809_1018_con_0005:73555-102985	36809_1018_con_0005	73555	102985	FALSE	Siphoviridae	VOG2644, VOG4560, VOG4574, VOG2178, VOG1593, VOG2518, VOG4558, VOG1167, VOG1166, VOG1165, VOG4569, VOG5793, VOG2543, VOG4582, VOG4557, VOG4621, VOG1159, VOG6799, VOG1581, VOG4711, VOG3210, VOG4573, VOG1356, VOG4544, VOG2560, VOG6962
36809_1018	MabA	36809_1018_con_0005:108773-123193	36809_1018_con_0005	108773	123193	FALSE	Siphoviridae	VOG1422, VOG4571, VOG4658, VOG7462, VOG5853, VOG6800, VOG5348, VOG4360, VOG4600, VOG3214, VOG8274, VOG4995, VOG6495, VOG6495, VOG1654
36809_1018	MabA	36809_1018_con_0002:1537125-1581341	36809_1018_con_0002	1537125	1581341	FALSE	Siphoviridae	VOG3636, VOG1561, VOG8255, VOG1965, VOG1648, VOG4728, VOG2526, VOG4560, VOG4574, VOG2178, VOG4554, VOG5384, VOG5361, VOG2549, VOG9666, VOG1167, VOG1166, VOG1165, VOG4569, VOG4811, VOG4557, VOG4621, VOG1159, VOG1158, VOG1581, VOG1887, VOG3434, VOG4555, VOG6302, VOG0720, VOG1154, VOG9438, VOG1187, VOG2703, VOG2702, VOG8727, VOG2958, VOG1206, VOG1178, VOG4632, VOG0049, VOG4593, VOG1134, VOG4639, VOG…
36809_1019	MabA	36809_1019_con_0002:1537125-1581341	36809_1019_con_0002	1537125	1581341	FALSE	Siphoviridae	VOG3636, VOG1561, VOG8255, VOG1965, VOG1648, VOG4728, VOG2526, VOG4560, VOG4574, VOG2178, VOG4554, VOG5384, VOG5361, VOG2549, VOG9666, VOG1167, VOG1166, VOG1165, VOG4569, VOG4811, VOG4557, VOG4621, VOG1159, VOG1158, VOG1581, VOG1887, VOG3434, VOG4555, VOG6302, VOG0720, VOG1154, VOG9438, VOG1187, VOG2703, VOG2702, VOG8727, VOG2958, VOG1206, VOG1178, VOG4632, VOG0049, VOG4593, VOG1134, VOG4639, VOG…
36809_1019	MabA	36809_1019_con_0005:73555-102985	36809_1019_con_0005	73555	102985	FALSE	Siphoviridae	VOG2644, VOG4560, VOG4574, VOG2178, VOG1593, VOG2518, VOG4558, VOG1167, VOG1166, VOG1165, VOG4569, VOG5793, VOG2543, VOG4582, VOG4557, VOG4621, VOG1159, VOG6799, VOG1581, VOG4711, VOG3210, VOG4573, VOG1356, VOG4544, VOG2560, VOG6962
36809_1019	MabA	36809_1019_con_0005:108773-123193	36809_1019_con_0005	108773	123193	FALSE	Siphoviridae	VOG1422, VOG4571, VOG4658, VOG7462, VOG5853, VOG6800, VOG5348, VOG4360, VOG4600, VOG3214, VOG8274, VOG4995, VOG6495, VOG6495, VOG1654
36809_1020	MabA	36809_1020_con_0002:247444-291660	36809_1020_con_0002	247444	291660	FALSE	Siphoviridae	VOG2891, VOG4639, VOG1134, VOG4593, VOG0049, VOG4632, VOG1178, VOG1206, VOG2958, VOG8727, VOG2702, VOG2703, VOG1187, VOG9438, VOG1154, VOG0720, VOG6302, VOG4555, VOG3434, VOG1887, VOG1581, VOG1158, VOG1159, VOG4621, VOG4557, VOG4811, VOG4569, VOG1165, VOG1166, VOG1167, VOG9666, VOG2549, VOG5361, VOG5384, VOG4554, VOG2178, VOG4574, VOG4560, VOG2526, VOG4728, VOG1648, VOG1965, VOG8255, VOG1561, VOG…
36809_1020	MabA	36809_1020_con_0005:73555-102985	36809_1020_con_0005	73555	102985	FALSE	Siphoviridae	VOG2644, VOG4560, VOG4574, VOG2178, VOG1593, VOG2518, VOG4558, VOG1167, VOG1166, VOG1165, VOG4569, VOG5793, VOG2543, VOG4582, VOG4557, VOG4621, VOG1159, VOG6799, VOG1581, VOG4711, VOG3210, VOG4573, VOG1356, VOG4544, VOG2560, VOG6962
36809_1020	MabA	36809_1020_con_0005:108773-123193	36809_1020_con_0005	108773	123193	FALSE	Siphoviridae	VOG1422, VOG4571, VOG4658, VOG7462, VOG5853, VOG6800, VOG5348, VOG4360, VOG4600, VOG3214, VOG8274, VOG4995, VOG6495, VOG6495, VOG1654
36809_1021	MabA	36809_1021_con_0002:1537125-1581341	36809_1021_con_0002	1537125	1581341	FALSE	Siphoviridae	VOG3636, VOG1561, VOG8255, VOG1965, VOG1648, VOG4728, VOG2526, VOG4560, VOG4574, VOG2178, VOG4554, VOG5384, VOG5361, VOG2549, VOG9666, VOG1167, VOG1166, VOG1165, VOG4569, VOG4811, VOG4557, VOG4621, VOG1159, VOG1158, VOG1581, VOG1887, VOG3434, VOG4555, VOG6302, VOG0720, VOG1154, VOG9438, VOG1187, VOG2703, VOG2702, VOG8727, VOG2958, VOG1206, VOG1178, VOG4632, VOG0049, VOG4593, VOG1134, VOG4639, VOG…
36809_1021	MabA	36809_1021_con_0005:387640-402060	36809_1021_con_0005	387640	402060	FALSE	Siphoviridae	VOG10501, VOG1654, VOG6495, VOG6495, VOG4995, VOG8274, VOG3214, VOG4600, VOG4360, VOG5348, VOG6800, VOG5853, VOG7462, VOG4658, VOG4571, VOG1422
36809_1021	MabA	36809_1021_con_0005:407848-437278	36809_1021_con_0005	407848	437278	FALSE	Siphoviridae	VOG1165, VOG6962, VOG2560, VOG4544, VOG1356, VOG4573, VOG3210, VOG4711, VOG1581, VOG6799, VOG1159, VOG4621, VOG4557, VOG4582, VOG2543, VOG5793, VOG4569, VOG1165, VOG1166, VOG1167, VOG4558, VOG2518, VOG1593, VOG2178, VOG4574, VOG4560
36809_427	MabA	36809_427_con_0014:2570-24147	36809_427_con_0014	2570	24147	FALSE	Siphoviridae	VOG1093, VOG2038, VOG4624, VOG2560, VOG5101, VOG0720, VOG4576, VOG3676, VOG1581, VOG2565, VOG2566, VOG2512, VOG4557, VOG2513, VOG2513, VOG4811, VOG4569, VOG1165
36809_427	MabA	36809_427_con_0001:925140-965259	36809_427_con_0001	925140	965259	FALSE	Siphoviridae	VOG6208, VOG2644, VOG4560, VOG4574, VOG1167, VOG1166, VOG1165, VOG4569, VOG5793, VOG2543, VOG4582, VOG4557, VOG4621, VOG1159, VOG6799, VOG1581, VOG4711, VOG3210, VOG4573, VOG1356, VOG4544, VOG2560, VOG6962, VOG2898, VOG1165, VOG6805, VOG4583, VOG1093, VOG2964, VOG2902, VOG3087, VOG0494, VOG1422, VOG3579, VOG3045, VOG2900, VOG4567, VOG7462, VOG5853
36809_427	MabA	36809_427_con_0009:429612-462402	36809_427_con_0009	429612	462402	FALSE	Siphoviridae	VOG7642, VOG7641, VOG2040, VOG2704, VOG2043, VOG4841, VOG2560, VOG4544, VOG1356, VOG4573, VOG6132, VOG4711, VOG6798, VOG1581, VOG2018, VOG1212, VOG4557, VOG1213, VOG4840, VOG1215, VOG1165, VOG1167, VOG4554, VOG4554, VOG2502, VOG4580, VOG0352, VOG4560, VOG2644, VOG2021, VOG10501
36809_427	MabA	36809_427_con_0002:2838-16638	36809_427_con_0002	2838	16638	FALSE	Siphoviridae	VOG0296, VOG4544, VOG6443, VOG4556, VOG4568, VOG4553, VOG7657, VOG1210, VOG4557, VOG4582
36809_428	MabM	36809_428_con_0001:1236979-1280793	36809_428_con_0001	1236979	1280793	FALSE	Siphoviridae	VOG3214, VOG4600, VOG1309, VOG6800, VOG5853, VOG7462, VOG4571, VOG4571, VOG3045, VOG3579, VOG4549, VOG2902, VOG2964, VOG1093, VOG4583, VOG2663, VOG6962, VOG2560, VOG4544, VOG1356, VOG4573, VOG3210, VOG4711, VOG1581, VOG6799, VOG4621, VOG4557, VOG4582, VOG2543, VOG5793, VOG4569, VOG1165, VOG1166, VOG1167, VOG4558, VOG2518, VOG1593, VOG2178, VOG4574, VOG4560, VOG2644, VOG2021
36809_428	MabM	36809_428_con_0001:3156121-3163415	36809_428_con_0001	3156121	3163415	FALSE	Siphoviridae	VOG0275, VOG6495, VOG9706, VOG2902, VOG1246
36809_429	MabM	36809_429_con_0001:3135405-3170595	36809_429_con_0001	3135405	3170595	FALSE	Siphoviridae	VOG2021, VOG1252, VOG1186, VOG4570, VOG2527, VOG4560, VOG1222, VOG4666, VOG1593, VOG2518, VOG1593, VOG4558, VOG1167, VOG1165, VOG1215, VOG5793, VOG3211, VOG1213, VOG4557, VOG1212, VOG2018, VOG1210, VOG8626, VOG4553, VOG4568, VOG4556, VOG9636, VOG2548, VOG1154, VOG2704, VOG2040, VOG8783, VOG1180
36809_430	MabM	36809_430_con_0001:372011-420801	36809_430_con_0001	372011	420801	FALSE	Siphoviridae	VOG3636, VOG10501, VOG2021, VOG2644, VOG4560, VOG4580, VOG2502, VOG4554, VOG4554, VOG1167, VOG1165, VOG1215, VOG4811, VOG4840, VOG1213, VOG4557, VOG1212, VOG2018, VOG1581, VOG6798, VOG4711, VOG6132, VOG4573, VOG1356, VOG4544, VOG2560, VOG4841, VOG2043, VOG2704, VOG2040, VOG8255, VOG4643, VOG9667, VOG2038, VOG3029, VOG2664, VOG2539, VOG6813, VOG4571, VOG1246, VOG0982, VOG4593, VOG2336, VOG9329, VO…
36809_430	MabM	36809_430_con_0001:3106252-3141442	36809_430_con_0001	3106252	3141442	FALSE	Siphoviridae	VOG2021, VOG1252, VOG1186, VOG4570, VOG2527, VOG4560, VOG1222, VOG4666, VOG1593, VOG2518, VOG1593, VOG4558, VOG1167, VOG1165, VOG1215, VOG5793, VOG3211, VOG1213, VOG4557, VOG1212, VOG2018, VOG1210, VOG8626, VOG4553, VOG4568, VOG4556, VOG9636, VOG2548, VOG1154, VOG2704, VOG2040, VOG8783, VOG1180
36809_431	MabA	36809_431_con_0001:743352-749797	36809_431_con_0001	743352	749797	FALSE	Siphoviridae	VOG1175, VOG3239, VOG9222, VOG3477
36809_431	MabA	36809_431_con_0001:2169206-2228788	36809_431_con_0001	2169206	2228788	TRUE	Siphoviridae	VOG0275, VOG1229, VOG2687, VOG3212, VOG2023, VOG10639, VOG1136, VOG7634, VOG2027, VOG2027, VOG4600, VOG1309, VOG3215, VOG4693, VOG3217, VOG4567, VOG4694, VOG1422, VOG2539, VOG0494, VOG4583, VOG2664, VOG6570, VOG10864, VOG0221, VOG4641, VOG4618, VOG4544, VOG1143, VOG1148, VOG1094, VOG1095, VOG4604, VOG1909, VOG1099, VOG1100, VOG1101, VOG2644, VOG4728, VOG1105, VOG1107, VOG1108, VOG1109, VOG1110, V…
36809_432	MabA	36809_432_con_0001:1924680-1969773	36809_432_con_0001	1924680	1969773	FALSE	Siphoviridae	VOG4728, VOG2644, VOG4560, VOG4580, VOG2502, VOG4554, VOG4558, VOG1167, VOG1165, VOG1215, VOG4840, VOG1213, VOG4557, VOG1212, VOG6799, VOG1581, VOG6798, VOG4711, VOG6132, VOG4573, VOG1356, VOG4544, VOG2560, VOG4841, VOG2043, VOG2704, VOG2040, VOG11078, VOG9438, VOG8255, VOG4643, VOG2038, VOG2664, VOG2539, VOG8832, VOG5853, VOG5121, VOG1246, VOG0982, VOG4593, VOG2336, VOG9329, VOG8233, VOG4708, VO…
36809_432	MabA	36809_432_con_0001:4060114-4070676	36809_432_con_0001	4060114	4070676	FALSE	Siphoviridae	VOG2512, VOG1581, VOG4553, VOG2566, VOG2565, VOG4555, VOG4564, VOG0720, VOG5101, VOG1175, VOG2703, VOG2703
36809_432	MabA	36809_432_con_0001:4148269-4181417	36809_432_con_0001	4148269	4181417	FALSE	Siphoviridae	VOG1252, VOG8251, VOG1186, VOG4570, VOG2527, VOG5294, VOG4560, VOG1222, VOG4666, VOG4580, VOG4554, VOG4558, VOG1167, VOG1166, VOG1165, VOG4569, VOG5793, VOG4582, VOG4557, VOG4621, VOG2638, VOG1158, VOG2895, VOG4572, VOG4555, VOG0720, VOG5101, VOG1574, VOG1201, VOG1200, VOG2042, VOG4802, VOG1175, VOG7640
36809_433	MabM	36809_433_con_0001:1708303-1741649	36809_433_con_0001	1708303	1741649	FALSE	Siphoviridae	VOG2040, VOG2704, VOG1154, VOG2548, VOG9636, VOG4556, VOG4568, VOG4553, VOG8626, VOG1210, VOG2018, VOG1212, VOG4557, VOG1213, VOG3211, VOG5793, VOG1215, VOG1165, VOG1167, VOG4558, VOG1593, VOG2518, VOG1593, VOG4666, VOG1222, VOG4560, VOG2527, VOG4570, VOG1186, VOG1252
36809_433	MabM	36809_433_con_0001:3981120-4000916	36809_433_con_0001	3981120	4000916	FALSE	Siphoviridae	VOG0100, VOG3237, VOG4571, VOG10342, VOG2557, VOG6495, VOG0221, VOG8963, VOG5627, VOG5627, VOG5627, VOG4583
36809_433	MabM	36809_433_con_0001:4215071-4226910	36809_433_con_0001	4215071	4226910	FALSE	Siphoviridae	VOG3636, VOG2518, VOG2059, VOG2560, VOG1561, VOG6513, VOG6585, VOG1063
36809_434	MabA	36809_434_con_0001:922624-967895	36809_434_con_0001	922624	967895	FALSE	Siphoviridae	VOG3636, VOG10501, VOG2021, VOG2644, VOG4560, VOG0352, VOG4580, VOG2502, VOG4554, VOG4554, VOG1167, VOG1165, VOG1215, VOG4840, VOG1213, VOG4557, VOG1212, VOG2018, VOG1581, VOG6798, VOG4711, VOG6132, VOG4573, VOG1356, VOG4544, VOG2560, VOG4841, VOG2043, VOG2704, VOG2040, VOG7641, VOG7642, VOG2038, VOG3029, VOG2664, VOG2539, VOG1422, VOG4571, VOG1246, VOG0982, VOG9329, VOG8233, VOG4708, VOG7634, VO…
36809_434	MabA	36809_434_con_0001:1338352-1378471	36809_434_con_0001	1338352	1378471	FALSE	Siphoviridae	VOG6800, VOG5853, VOG7462, VOG4567, VOG2900, VOG3045, VOG3579, VOG1422, VOG0494, VOG3087, VOG2902, VOG2964, VOG1093, VOG4583, VOG6805, VOG1165, VOG2898, VOG6962, VOG2560, VOG4544, VOG1356, VOG4573, VOG3210, VOG4711, VOG1581, VOG6799, VOG1159, VOG4621, VOG4557, VOG4582, VOG2543, VOG5793, VOG4569, VOG1165, VOG1166, VOG1167, VOG4574, VOG4560, VOG2644
36809_436	MabA	36809_436_con_0014:3259-10563	36809_436_con_0014	3259	10563	FALSE	Siphoviridae	VOG0283, VOG0618, VOG1246, VOG4923, VOG8271, VOG8763, VOG1206, VOG1206, VOG1244, VOG7078, VOG1227, VOG1178
36809_437	MabA	36809_437_con_0007:61458-65892	36809_437_con_0007	61458	65892	FALSE	Siphoviridae	VOG2518, VOG4553, VOG4568
36809_437	MabA	36809_437_con_0001:1572586-1598046	36809_437_con_0001	1572586	1598046	FALSE	Siphoviridae	VOG4639, VOG2958, VOG2702, VOG2703, VOG4841, VOG4581, VOG6443, VOG4556, VOG4568, VOG4553, VOG7657, VOG1210, VOG4621, VOG4557, VOG4582, VOG5793, VOG4569, VOG1165, VOG1166, VOG1167
36809_438	MabM	36809_438_con_0012:6154-25950	36809_438_con_0012	6154	25950	FALSE	Siphoviridae	VOG0100, VOG3237, VOG4571, VOG10342, VOG2557, VOG6495, VOG0221, VOG8963, VOG5627, VOG5627, VOG5627, VOG4583
36809_438	MabM	36809_438_con_0012:240105-251944	36809_438_con_0012	240105	251944	FALSE	Siphoviridae	VOG3636, VOG2518, VOG2059, VOG2560, VOG1561, VOG6513, VOG6585, VOG1063
36809_438	MabM	36809_438_con_0030:572765-576851	36809_438_con_0030	572765	576851	FALSE	Siphoviridae	VOG3048, VOG1936, VOG0618, VOG0822, VOG7634, VOG4571
36809_439	MabA	36809_439_con_0003:798-22375	36809_439_con_0003	798	22375	FALSE	Siphoviridae	VOG2515, VOG1165, VOG4569, VOG4811, VOG2513, VOG2513, VOG4557, VOG2512, VOG2566, VOG2565, VOG1581, VOG3676, VOG4576, VOG0720, VOG5101, VOG2560, VOG4624, VOG2038, VOG1093
36809_439	MabA	36809_439_con_0014:502913-510696	36809_439_con_0014	502913	510696	FALSE	Siphoviridae	VOG3237, VOG4571, VOG2557, VOG6495, VOG9706, VOG0275, VOG1637
36809_439	MabA	36809_439_con_0004:1940-17601	36809_439_con_0004	1940	17601	FALSE	Siphoviridae	VOG2038, VOG8255, VOG0296, VOG4544, VOG6443, VOG4556, VOG4568, VOG4553, VOG7657, VOG1210, VOG4557, VOG4582
36809_440	MabM	36809_440_con_0015:105775-106505	36809_440_con_0015	105775	106505	FALSE	Siphoviridae	VOG1206
36809_441	MabA	36809_441_con_0002:107879-154397	36809_441_con_0002	107879	154397	FALSE	Siphoviridae	VOG4666, VOG4554, VOG1167, VOG1165, VOG1215, VOG4811, VOG4840, VOG1213, VOG4557, VOG1212, VOG6799, VOG1581, VOG6798, VOG4711, VOG6132, VOG4573, VOG1356, VOG4544, VOG2560, VOG4841, VOG2043, VOG2704, VOG2040, VOG8255, VOG4643, VOG2038, VOG2664, VOG2539, VOG9702, VOG4571, VOG1246, VOG0982, VOG4593, VOG2336, VOG9329, VOG8233, VOG4708, VOG3214, VOG8274, VOG4552, VOG2786, VOG0275
36809_441	MabA	36809_441_con_0005:514055-515882	36809_441_con_0005	514055	515882	FALSE	Siphoviridae	VOG2849, VOG2665, VOG10568
36809_443	MabA	36809_443_con_0016:139413-144268	36809_443_con_0016	139413	144268	FALSE	Siphoviridae	VOG4694, VOG0221, VOG7246, VOG4603
36809_443	MabA	36809_443_con_0001:1369289-1381946	36809_443_con_0001	1369289	1381946	FALSE	Siphoviridae	VOG1724, VOG4548, VOG2912, VOG0705, VOG2703, VOG0275, VOG2038, VOG6332
36809_443	MabA	36809_443_con_0017:54888-59090	36809_443_con_0017	54888	59090	FALSE	Siphoviridae	VOG4636, VOG4972, VOG6391, VOG6132, VOG4711
36809_443	MabA	36809_443_con_0020:88132-135459	36809_443_con_0020	88132	135459	FALSE	Siphoviridae	VOG2021, VOG2644, VOG4560, VOG4574, VOG2178, VOG4580, VOG4554, VOG4558, VOG1167, VOG1166, VOG1165, VOG4569, VOG5793, VOG2543, VOG4582, VOG4557, VOG4621, VOG1159, VOG6799, VOG1581, VOG4711, VOG3210, VOG4573, VOG1356, VOG4544, VOG2560, VOG6962, VOG2663, VOG4583, VOG1093, VOG2964, VOG2902, VOG3087, VOG0494, VOG3579, VOG3045, VOG4658, VOG7462, VOG5853, VOG6800, VOG1309, VOG4600, VOG3214, VOG8274, VOG…
36809_444	MabA	36809_444_con_0010:1324888-1330386	36809_444_con_0010	1324888	1330386	FALSE	Unknown	VOG3477, VOG9222, VOG3239
36809_444	MabA	36809_444_con_0011:204360-235597	36809_444_con_0011	204360	235597	FALSE	Siphoviridae	VOG2021, VOG2526, VOG4560, VOG4574, VOG1892, VOG5400, VOG4580, VOG4554, VOG4558, VOG1167, VOG1166, VOG1165, VOG4569, VOG5793, VOG4582, VOG4557, VOG4621, VOG1159, VOG1158, VOG1210, VOG4553, VOG4568, VOG4556, VOG4544, VOG1146, VOG1326, VOG4841, VOG1168, VOG2548
36809_444	MabA	36809_444_con_0011:256100-270895	36809_444_con_0011	256100	270895	FALSE	Siphoviridae	VOG0494, VOG2420, VOG7549, VOG0157, VOG3579, VOG0982, VOG2661, VOG5853, VOG0159, VOG2336, VOG7624, VOG4593, VOG8233, VOG4708, VOG9438, VOG1246, VOG6800, VOG0982, VOG8274
36809_444	MabA	36809_444_con_0001:1291386-1301541	36809_444_con_0001	1291386	1301541	FALSE	Siphoviridae	VOG2178, VOG2515, VOG2518, VOG1593, VOG4756, VOG2912, VOG3671, VOG6495, VOG1229
36809_444	MabA	36809_444_con_0001:2080160-2127246	36809_444_con_0001	2080160	2127246	FALSE	Siphoviridae	VOG0705, VOG0650, VOG0275, VOG2186, VOG3622, VOG4552, VOG8274, VOG4732, VOG2891, VOG7634, VOG4708, VOG8233, VOG9329, VOG2336, VOG4593, VOG0982, VOG1246, VOG4571, VOG6813, VOG2539, VOG2664, VOG3029, VOG2038, VOG4643, VOG8255, VOG8227, VOG2040, VOG2704, VOG2043, VOG4841, VOG2560, VOG4544, VOG1356, VOG4573, VOG6132, VOG4711, VOG6798, VOG1581, VOG6799, VOG1212, VOG4557, VOG1213, VOG4840, VOG1215, VOG…
36809_445	MabM	36809_445_con_0006:442282-447668	36809_445_con_0006	442282	447668	FALSE	Unknown	VOG4548, VOG3851, VOG4495, VOG3490
36809_446	MabM	36809_446_con_0004:636676-671866	36809_446_con_0004	636676	671866	FALSE	Siphoviridae	VOG2021, VOG1252, VOG1186, VOG4570, VOG2527, VOG4560, VOG1222, VOG4666, VOG1593, VOG2518, VOG1593, VOG4558, VOG1167, VOG1165, VOG1215, VOG5793, VOG3211, VOG1213, VOG4557, VOG1212, VOG2018, VOG1210, VOG8626, VOG4553, VOG4568, VOG4556, VOG9636, VOG2548, VOG1154, VOG2704, VOG2040, VOG8783, VOG1180
36809_446	MabM	36809_446_con_0002:859038-890389	36809_446_con_0002	859038	890389	FALSE	Siphoviridae	VOG2021, VOG2526, VOG4560, VOG4574, VOG1892, VOG5400, VOG4580, VOG4554, VOG4558, VOG1167, VOG1166, VOG1165, VOG4569, VOG5793, VOG4582, VOG4557, VOG4621, VOG1159, VOG1210, VOG4553, VOG4568, VOG4556, VOG4544, VOG1146, VOG1326, VOG4841, VOG1168, VOG2548
36809_446	MabM	36809_446_con_0002:906924-924642	36809_446_con_0002	906924	924642	FALSE	Siphoviridae	VOG4639, VOG2664, VOG0494, VOG2420, VOG7549, VOG0157, VOG4639, VOG3579, VOG6910, VOG2661, VOG5853, VOG2336, VOG7624, VOG4593, VOG8233, VOG4708, VOG0296, VOG3214, VOG1246, VOG6800, VOG0982, VOG8274
36809_446	MabM	36809_446_con_0003:985984-997823	36809_446_con_0003	985984	997823	FALSE	Siphoviridae	VOG0025, VOG1063, VOG6585, VOG6513, VOG1561, VOG2560, VOG2059, VOG2518, VOG3636
36809_446	MabM	36809_446_con_0003:1211977-1231773	36809_446_con_0003	1211977	1231773	FALSE	Siphoviridae	VOG4583, VOG5627, VOG5627, VOG5627, VOG8963, VOG0221, VOG6495, VOG2557, VOG10342, VOG4571, VOG3237
36809_447	MabA	36809_447_con_0001:219747-251217	36809_447_con_0001	219747	251217	FALSE	Siphoviridae	VOG4666, VOG4580, VOG4554, VOG1165, VOG3188, VOG4569, VOG4545, VOG4582, VOG1210, VOG7657, VOG4553, VOG4568, VOG4556, VOG4544, VOG4581, VOG4841, VOG2038, VOG1093, VOG6612, VOG2036, VOG4638, VOG4571, VOG2027, VOG5348, VOG5821, VOG7488, VOG4708, VOG3214, VOG2906, VOG4732
36809_447	MabA	36809_447_con_0001:1609795-1642799	36809_447_con_0001	1609795	1642799	FALSE	Siphoviridae	VOG3447, VOG2570, VOG4793, VOG4560, VOG4574, VOG2178, VOG2515, VOG1593, VOG2518, VOG1593, VOG4588, VOG1590, VOG1165, VOG4569, VOG4811, VOG2513, VOG2567, VOG4557, VOG2512, VOG2566, VOG2565, VOG4711, VOG7428, VOG0720, VOG4544, VOG2560, VOG2548, VOG2641
36809_447	MabA	36809_447_con_0001:1651789-1666292	36809_447_con_0001	1651789	1666292	FALSE	Siphoviridae	VOG1345, VOG4573, VOG11081, VOG0676, VOG10636, VOG0226, VOG1249, VOG8251, VOG7010, VOG0243, VOG2948, VOG0025, VOG5527
36809_447	MabA	36809_447_con_0001:2183000-2187860	36809_447_con_0001	2183000	2187860	FALSE	Unknown	VOG0100, VOG3237, VOG2123, VOG10342
36809_447	MabA	36809_447_con_0002:756111-762556	36809_447_con_0002	756111	762556	FALSE	Siphoviridae	VOG1175, VOG3239, VOG9222, VOG3477
36809_448	MabA	36809_448_con_0001:1816037-1820897	36809_448_con_0001	1816037	1820897	FALSE	Unknown	VOG0100, VOG3237, VOG2123, VOG10342
36809_448	MabA	36809_448_con_0002:523973-530418	36809_448_con_0002	523973	530418	FALSE	Unknown	VOG3477, VOG9222, VOG3239
36809_448	MabA	36809_448_con_0004:219747-251217	36809_448_con_0004	219747	251217	FALSE	Siphoviridae	VOG4666, VOG4580, VOG4554, VOG1165, VOG3188, VOG4569, VOG4545, VOG4582, VOG1210, VOG7657, VOG4553, VOG4568, VOG4556, VOG4544, VOG4581, VOG4841, VOG2038, VOG1093, VOG6612, VOG2036, VOG4638, VOG4571, VOG2027, VOG5348, VOG5821, VOG7488, VOG4708, VOG3214, VOG2906, VOG4732
36809_449	MabA	36809_449_con_0002:976883-1022074	36809_449_con_0002	976883	1022074	FALSE	Siphoviridae	VOG3214, VOG4708, VOG8233, VOG9329, VOG2336, VOG4593, VOG0982, VOG1246, VOG4571, VOG3045, VOG3579, VOG1422, VOG2539, VOG2664, VOG2038, VOG8255, VOG9438, VOG8227, VOG2040, VOG2704, VOG2043, VOG2560, VOG4544, VOG1356, VOG4573, VOG6132, VOG4711, VOG1581, VOG2018, VOG1212, VOG4557, VOG1213, VOG4840, VOG1215, VOG1165, VOG1167, VOG4558, VOG4554, VOG2502, VOG4580, VOG4560, VOG2644, VOG4728
36809_449	MabA	36809_449_con_0001:1399-27828	36809_449_con_0001	1399	27828	FALSE	Siphoviridae	VOG4560, VOG1222, VOG4666, VOG1593, VOG2518, VOG1593, VOG4558, VOG1167, VOG1166, VOG1165, VOG4569, VOG5793, VOG4582, VOG4557, VOG4621, VOG2638, VOG1158, VOG2895, VOG4572, VOG0720, VOG5101, VOG1574, VOG1201
36809_449	MabA	36809_449_con_0001:34177-42714	36809_449_con_0001	34177	42714	FALSE	Siphoviridae	VOG3188, VOG5353, VOG8904, VOG2038, VOG0494, VOG5439, VOG4676, VOG4583, VOG1178, VOG1227, VOG1206
36809_449	MabA	36809_449_con_0001:1364000-1394307	36809_449_con_0001	1364000	1394307	FALSE	Siphoviridae	VOG2526, VOG4560, VOG9659, VOG4580, VOG4554, VOG4558, VOG1168, VOG1167, VOG1166, VOG1165, VOG4569, VOG5793, VOG4557, VOG1160, VOG1159, VOG1158, VOG1157, VOG4553, VOG4871, VOG6302, VOG0720, VOG4544, VOG1154, VOG2560, VOG2675, VOG9438, VOG2548, VOG1244, VOG2038, VOG6612
36809_450	MabA	36809_450_con_0001:1399-27828	36809_450_con_0001	1399	27828	FALSE	Siphoviridae	VOG4560, VOG1222, VOG4666, VOG1593, VOG2518, VOG1593, VOG4558, VOG1167, VOG1166, VOG1165, VOG4569, VOG5793, VOG4582, VOG4557, VOG4621, VOG2638, VOG1158, VOG2895, VOG4572, VOG0720, VOG5101, VOG1574, VOG1201
36809_450	MabA	36809_450_con_0001:34177-42714	36809_450_con_0001	34177	42714	FALSE	Siphoviridae	VOG3188, VOG5353, VOG8904, VOG2038, VOG0494, VOG5439, VOG4676, VOG4583, VOG1178, VOG1227, VOG1206
36809_450	MabA	36809_450_con_0001:1363736-1394043	36809_450_con_0001	1363736	1394043	FALSE	Siphoviridae	VOG2526, VOG4560, VOG9659, VOG4580, VOG4554, VOG4558, VOG1168, VOG1167, VOG1166, VOG1165, VOG4569, VOG5793, VOG4557, VOG1160, VOG1159, VOG1158, VOG1157, VOG4553, VOG4871, VOG6302, VOG0720, VOG4544, VOG1154, VOG2560, VOG2675, VOG9438, VOG2548, VOG1244, VOG2038, VOG6612
36809_450	MabA	36809_450_con_0002:782740-827931	36809_450_con_0002	782740	827931	FALSE	Siphoviridae	VOG9276, VOG4728, VOG2644, VOG4560, VOG4580, VOG2502, VOG4554, VOG4558, VOG1167, VOG1165, VOG1215, VOG4840, VOG1213, VOG4557, VOG1212, VOG2018, VOG1581, VOG4711, VOG6132, VOG4573, VOG1356, VOG4544, VOG2560, VOG2043, VOG2704, VOG2040, VOG8227, VOG9438, VOG8255, VOG2038, VOG2664, VOG2539, VOG1422, VOG3579, VOG3045, VOG4571, VOG1246, VOG0982, VOG4593, VOG2336, VOG9329, VOG8233, VOG4708, VOG3214
36809_451	MabM	36809_451_con_0001:1818048-1825342	36809_451_con_0001	1818048	1825342	FALSE	Siphoviridae	VOG0275, VOG6495, VOG9706, VOG2902, VOG1246
36809_452	MabM	36809_452_con_0008:383359-434823	36809_452_con_0008	383359	434823	FALSE	Siphoviridae	VOG1229, VOG2687, VOG4552, VOG8274, VOG2891, VOG7634, VOG4708, VOG8233, VOG9329, VOG2336, VOG4593, VOG0982, VOG1890, VOG1246, VOG4567, VOG4571, VOG3579, VOG0494, VOG2495, VOG4636, VOG9851, VOG2038, VOG10203, VOG2338, VOG11078, VOG2040, VOG2704, VOG6459, VOG4556, VOG4568, VOG4553, VOG2017, VOG8626, VOG1210, VOG2018, VOG1212, VOG4557, VOG1213, VOG4840, VOG4811, VOG1215, VOG1165, VOG1167, VOG9666, V…
36809_453	MabA	36809_453_con_0001:1399-27828	36809_453_con_0001	1399	27828	FALSE	Siphoviridae	VOG4560, VOG1222, VOG4666, VOG1593, VOG2518, VOG1593, VOG4558, VOG1167, VOG1166, VOG1165, VOG4569, VOG5793, VOG4582, VOG4557, VOG4621, VOG2638, VOG1158, VOG2895, VOG4572, VOG0720, VOG5101, VOG1574, VOG1201
36809_453	MabA	36809_453_con_0001:34177-42714	36809_453_con_0001	34177	42714	FALSE	Siphoviridae	VOG3188, VOG5353, VOG8904, VOG2038, VOG0494, VOG5439, VOG4676, VOG4583, VOG1178, VOG1227, VOG1206
36809_453	MabA	36809_453_con_0001:1363910-1394217	36809_453_con_0001	1363910	1394217	FALSE	Siphoviridae	VOG2526, VOG4560, VOG9659, VOG4580, VOG4554, VOG4558, VOG1168, VOG1167, VOG1166, VOG1165, VOG4569, VOG5793, VOG4557, VOG1160, VOG1159, VOG1158, VOG1157, VOG4553, VOG4871, VOG6302, VOG0720, VOG4544, VOG1154, VOG2560, VOG2675, VOG9438, VOG2548, VOG1244, VOG2038, VOG6612
36809_453	MabA	36809_453_con_0002:782740-827931	36809_453_con_0002	782740	827931	FALSE	Siphoviridae	VOG9276, VOG4728, VOG2644, VOG4560, VOG4580, VOG2502, VOG4554, VOG4558, VOG1167, VOG1165, VOG1215, VOG4840, VOG1213, VOG4557, VOG1212, VOG2018, VOG1581, VOG4711, VOG6132, VOG4573, VOG1356, VOG4544, VOG2560, VOG2043, VOG2704, VOG2040, VOG8227, VOG9438, VOG8255, VOG2038, VOG2664, VOG2539, VOG1422, VOG3579, VOG3045, VOG4571, VOG1246, VOG0982, VOG4593, VOG2336, VOG9329, VOG8233, VOG4708, VOG3214
36809_455	MabA	36809_455_con_0001:2067737-2077705	36809_455_con_0001	2067737	2077705	FALSE	Siphoviridae	VOG1422, VOG1241, VOG9343, VOG1206, VOG1227, VOG1178, VOG4583, VOG4676, VOG5439, VOG0494, VOG2038, VOG8904, VOG5353, VOG3188
36809_455	MabA	36809_455_con_0001:2083950-2118592	36809_455_con_0001	2083950	2118592	FALSE	Siphoviridae	VOG1201, VOG1574, VOG5101, VOG0720, VOG4555, VOG4572, VOG2895, VOG1158, VOG2638, VOG4621, VOG4557, VOG4582, VOG5793, VOG4569, VOG1165, VOG1166, VOG1167, VOG4558, VOG1593, VOG2518, VOG1593, VOG4666, VOG1222, VOG4560, VOG2527, VOG4570, VOG1186, VOG5600, VOG1252, VOG2021, VOG0275, VOG7108
36809_455	MabA	36809_455_con_0002:996751-1026271	36809_455_con_0002	996751	1026271	FALSE	Siphoviridae	VOG2539, VOG2539, VOG2664, VOG2038, VOG8255, VOG0296, VOG4544, VOG6443, VOG4556, VOG4568, VOG4553, VOG7657, VOG1210, VOG4557, VOG4582, VOG5793, VOG4569, VOG1165, VOG1167, VOG4558, VOG4554, VOG4580, VOG0352, VOG4560, VOG2526
36809_456	MabA	36809_456_con_0001:2402416-2405599	36809_456_con_0001	2402416	2405599	FALSE	Siphoviridae	VOG4553, VOG4568, VOG4568
36809_456	MabA	36809_456_con_0002:76081-82526	36809_456_con_0002	76081	82526	FALSE	Siphoviridae	VOG1175, VOG3239, VOG9222, VOG3477
36809_458	MabA	36809_458_con_0001:522941-528949	36809_458_con_0001	522941	528949	FALSE	Unknown	VOG0100, VOG3237, VOG4571, VOG10342, VOG2557
36809_459	MabA	36809_459_con_0001:828735-832098	36809_459_con_0001	828735	832098	FALSE	Unknown	VOG3237, VOG2123, VOG10342, VOG11003
36809_460	MabA	36809_460_con_0004:76081-82526	36809_460_con_0004	76081	82526	FALSE	Siphoviridae	VOG1175, VOG3239, VOG9222, VOG3477
36809_460	MabA	36809_460_con_0003:375411-378594	36809_460_con_0003	375411	378594	FALSE	Siphoviridae	VOG4553, VOG4568, VOG4568
36809_461	MabA	36809_461_con_0003:242293-275926	36809_461_con_0003	242293	275926	FALSE	Siphoviridae	VOG2549, VOG4558, VOG2021, VOG1591, VOG1590, VOG1165, VOG4569, VOG4545, VOG4582, VOG1587, VOG4557, VOG1584, VOG1583, VOG4578, VOG1581, VOG4553, VOG4555, VOG4576, VOG0720, VOG5101, VOG4560, VOG4547, VOG2178, VOG4588, VOG5361, VOG4588, VOG9955, VOG4725, VOG1574, VOG2059, VOG5958, VOG2878, VOG1206, VOG1206, VOG1244, VOG1312
36809_461	MabA	36809_461_con_0003:279535-289235	36809_461_con_0003	279535	289235	FALSE	Siphoviridae	VOG4692, VOG0025, VOG1256, VOG2555, VOG2533, VOG4923, VOG2918, VOG4551, VOG9335, VOG4549, VOG0771, VOG1606, VOG1604, VOG0088
36809_461	MabA	36809_461_con_0002:1382479-1415371	36809_461_con_0002	1382479	1415371	FALSE	Siphoviridae	VOG1224, VOG2570, VOG4793, VOG4560, VOG4574, VOG2515, VOG4554, VOG4580, VOG2549, VOG4558, VOG1590, VOG1165, VOG4569, VOG4811, VOG2513, VOG2567, VOG4557, VOG2512, VOG2566, VOG2565, VOG1581, VOG4711, VOG7428, VOG4576, VOG0720, VOG4544, VOG4544, VOG2560, VOG1662, VOG4587, VOG2598, VOG4872
36809_461	MabA	36809_461_con_0002:1427705-1450672	36809_461_con_0002	1427705	1450672	FALSE	Siphoviridae	VOG4559, VOG1252, VOG1250, VOG0676, VOG0226, VOG4552, VOG4583, VOG5570, VOG0243, VOG0350, VOG4550, VOG0025, VOG4638, VOG1237, VOG0283, VOG1134, VOG0812, VOG0678, VOG4665, VOG2833, VOG2577, VOG6333, VOG2575
36809_481	MabM	36809_481_con_0007:1282-17058	36809_481_con_0007	1282	17058	FALSE	Siphoviridae	VOG1157, VOG1158, VOG1159, VOG1160, VOG4557, VOG5793, VOG4569, VOG1165, VOG1166, VOG1167, VOG1168, VOG4558, VOG4554
36809_481	MabM	36809_481_con_0014:2255-25685	36809_481_con_0014	2255	25685	FALSE	Siphoviridae	VOG1167, VOG1165, VOG1215, VOG5793, VOG3211, VOG1213, VOG4557, VOG1212, VOG2018, VOG1210, VOG8626, VOG4553, VOG4568, VOG4556, VOG9636, VOG2548, VOG1154, VOG2704, VOG2040, VOG8783, VOG1180
36809_481	MabM	36809_481_con_0014:32848-40341	36809_481_con_0014	32848	40341	FALSE	Siphoviridae	VOG1206, VOG5433, VOG9438, VOG2902, VOG1254, VOG9257, VOG4571, VOG7634, VOG0822, VOG0618, VOG1936
36809_481	MabM	36809_481_con_0016:74598-85254	36809_481_con_0016	74598	85254	FALSE	Siphoviridae	VOG2540, VOG8256, VOG2038, VOG9438, VOG2675, VOG2560, VOG1154, VOG4544, VOG0720
36809_481	MabM	36809_481_con_0043:7524-21034	36809_481_con_0043	7524	21034	FALSE	Siphoviridae	VOG4641, VOG0221, VOG10864, VOG6570, VOG2664, VOG4583, VOG0494, VOG6813, VOG3579, VOG3045, VOG4571, VOG2900, VOG4567
36809_482	MabA	36809_482_con_0006:6992-32420	36809_482_con_0006	6992	32420	FALSE	Siphoviridae	VOG4569, VOG4545, VOG4582, VOG1210, VOG7657, VOG4553, VOG4568, VOG4556, VOG6443, VOG4544, VOG4581, VOG4841, VOG2038, VOG1093, VOG6612, VOG2036, VOG4638, VOG3579, VOG4571, VOG2027, VOG5348, VOG5821, VOG7488, VOG4708, VOG3214, VOG2906, VOG4732
36809_482	MabA	36809_482_con_0007:1521-39204	36809_482_con_0007	1521	39204	FALSE	Siphoviridae	VOG4663, VOG2515, VOG1165, VOG4569, VOG6163, VOG2513, VOG2513, VOG4557, VOG2512, VOG2566, VOG2565, VOG1581, VOG2808, VOG1887, VOG3434, VOG2806, VOG0720, VOG5101, VOG1574, VOG4841, VOG8255, VOG10342, VOG2038, VOG4583, VOG2902, VOG3087, VOG1246, VOG0618, VOG4658, VOG3050, VOG8832
36809_482	MabA	36809_482_con_0005:704230-710675	36809_482_con_0005	704230	710675	FALSE	Siphoviridae	VOG1175, VOG3239, VOG9222, VOG3477
36809_483	MabA	36809_483_con_0009:76081-82526	36809_483_con_0009	76081	82526	FALSE	Siphoviridae	VOG1175, VOG3239, VOG9222, VOG3477
36809_483	MabA	36809_483_con_0031:218478-221661	36809_483_con_0031	218478	221661	FALSE	Unknown	VOG4568, VOG4568
36809_485	MabA	36809_485_con_0047:38018-41201	36809_485_con_0047	38018	41201	FALSE	Unknown	VOG4568, VOG4568
36809_485	MabA	36809_485_con_0012:76081-82526	36809_485_con_0012	76081	82526	FALSE	Siphoviridae	VOG1175, VOG3239, VOG9222, VOG3477
36809_486	MabA	36809_486_con_0002:398072-445734	36809_486_con_0002	398072	445734	FALSE	Siphoviridae	VOG6495, VOG2573, VOG8274, VOG3214, VOG4600, VOG1309, VOG5348, VOG6800, VOG2665, VOG1093, VOG5853, VOG7462, VOG4694, VOG4639, VOG2663, VOG0982, VOG3579, VOG1422, VOG0494, VOG3087, VOG2902, VOG2964, VOG4583, VOG1249, VOG1250, VOG8255, VOG2868, VOG2869, VOG3028, VOG2560, VOG4544, VOG1356, VOG4573, VOG6132, VOG4711, VOG6798, VOG7907, VOG1581, VOG6799, VOG1212, VOG4557, VOG1213, VOG3211, VOG4811, VOG…
36809_486	MabA	36809_486_con_0001:1375451-1421370	36809_486_con_0001	1375451	1421370	FALSE	Siphoviridae	VOG8274, VOG4732, VOG2891, VOG7634, VOG4708, VOG4708, VOG8233, VOG9329, VOG2336, VOG4593, VOG0982, VOG1246, VOG4571, VOG3579, VOG0494, VOG2902, VOG2038, VOG4643, VOG6143, VOG11078, VOG2040, VOG2704, VOG2043, VOG4841, VOG2560, VOG4544, VOG1356, VOG4573, VOG6132, VOG4711, VOG6798, VOG1581, VOG6799, VOG1212, VOG4557, VOG1213, VOG4840, VOG4811, VOG1215, VOG1165, VOG1167, VOG4554, VOG4560, VOG2644
36809_487	MabA	36809_487_con_0008:678-18586	36809_487_con_0008	678	18586	FALSE	Siphoviridae	VOG1215, VOG1165, VOG1167, VOG4554, VOG4554, VOG2502, VOG4580, VOG0352, VOG4560, VOG2644, VOG2021, VOG10501
36809_487	MabA	36809_487_con_0051:4526-21214	36809_487_con_0051	4526	21214	FALSE	Siphoviridae	VOG2543, VOG4582, VOG4557, VOG4621, VOG1159, VOG6799, VOG1581, VOG4711, VOG3210, VOG4573, VOG1356, VOG4544, VOG2560, VOG6962, VOG2898, VOG1165, VOG6805, VOG4583
36809_487	MabA	36809_487_con_0012:274537-306367	36809_487_con_0012	274537	306367	FALSE	Siphoviridae	VOG2021, VOG2526, VOG4560, VOG0352, VOG4580, VOG4554, VOG4558, VOG1167, VOG1165, VOG4569, VOG5793, VOG4582, VOG4557, VOG1210, VOG7657, VOG4553, VOG4568, VOG4556, VOG6443, VOG4544, VOG0296, VOG8255, VOG2038, VOG2664, VOG2539, VOG2539, VOG1422
36809_489	MabA	36809_489_con_0005:108252-112545	36809_489_con_0005	108252	112545	FALSE	Siphoviridae	VOG1180, VOG0275, VOG10717, VOG1206, VOG1206
36809_489	MabA	36809_489_con_0001:276942-322130	36809_489_con_0001	276942	322130	FALSE	Siphoviridae	VOG4552, VOG8274, VOG6470, VOG2891, VOG7634, VOG4600, VOG1309, VOG9329, VOG2336, VOG4593, VOG0982, VOG1246, VOG4571, VOG2495, VOG9702, VOG2539, VOG2664, VOG2038, VOG4643, VOG1400, VOG8255, VOG11078, VOG2040, VOG2704, VOG2043, VOG4841, VOG2560, VOG4544, VOG1356, VOG4573, VOG6132, VOG4711, VOG6798, VOG1581, VOG6799, VOG1212, VOG4557, VOG1213, VOG4840, VOG4811, VOG1215, VOG1165, VOG1167, VOG4558, VO…
36809_489	MabA	36809_489_con_0024:76906-113122	36809_489_con_0024	76906	113122	FALSE	Siphoviridae	VOG1561, VOG8255, VOG4728, VOG2526, VOG4560, VOG4574, VOG2178, VOG4554, VOG4813, VOG5361, VOG2549, VOG9666, VOG1167, VOG1167, VOG1166, VOG1165, VOG4569, VOG4811, VOG4557, VOG4621, VOG1159, VOG1158, VOG1581, VOG1887, VOG3434, VOG4555, VOG6302, VOG0720, VOG1154, VOG9438, VOG2703, VOG2702, VOG8727, VOG1243, VOG2958, VOG1206, VOG1178, VOG4813
36809_489	MabA	36809_489_con_0021:357121-397106	36809_489_con_0021	357121	397106	FALSE	Siphoviridae	VOG2021, VOG1252, VOG5600, VOG1186, VOG4570, VOG4560, VOG1222, VOG4760, VOG1593, VOG2518, VOG1593, VOG4558, VOG1167, VOG1166, VOG1165, VOG4569, VOG5793, VOG4582, VOG4557, VOG4621, VOG2638, VOG1158, VOG2895, VOG4572, VOG4555, VOG0720, VOG5101, VOG1574, VOG1201, VOG1200, VOG2042, VOG4802, VOG1175, VOG2039, VOG2859, VOG7640, VOG3412, VOG1241, VOG1206, VOG2561, VOG5288, VOG0010, VOG9551, VOG2850
36809_490	MabM	36809_490_con_0034:29460-39547	36809_490_con_0034	29460	39547	FALSE	Siphoviridae	VOG1095, VOG1094, VOG1093, VOG7407, VOG7515, VOG1931, VOG1422, VOG4618
36809_490	MabM	36809_490_con_0034:61155-97541	36809_490_con_0034	61155	97541	FALSE	Siphoviridae	VOG4559, VOG4608, VOG4548, VOG5433, VOG1134, VOG1133, VOG4560, VOG4574, VOG1129, VOG4603, VOG2493, VOG1125, VOG1124, VOG1123, VOG2492, VOG1121, VOG1120, VOG4558, VOG1113, VOG1112, VOG4811, VOG1110, VOG1109, VOG1108, VOG1107, VOG6028, VOG1136, VOG2507, VOG1105
36809_490	MabM	36809_490_con_0002:48561-54097	36809_490_con_0002	48561	54097	FALSE	Siphoviridae / Podoviridae	VOG1063, VOG6585, VOG6513, VOG2503
36809_490	MabM	36809_490_con_0017:54750-68669	36809_490_con_0017	54750	68669	FALSE	Siphoviridae	VOG0275, VOG1229, VOG2687, VOG3212, VOG2023, VOG10639, VOG1136, VOG9114, VOG7634, VOG2027, VOG2027, VOG4600, VOG1309, VOG3215, VOG4693, VOG3217, VOG4567, VOG4694
36809_490	MabM	36809_490_con_0019:5815-42640	36809_490_con_0019	5815	42640	FALSE	Siphoviridae	VOG4618, VOG7407, VOG1143, VOG1148, VOG1094, VOG1095, VOG5313, VOG0158, VOG4604, VOG1909, VOG1099, VOG1100, VOG1101, VOG2644, VOG4728, VOG1105, VOG1107, VOG1108, VOG1109, VOG1110, VOG4811, VOG1112, VOG1113, VOG1215, VOG1120, VOG1121, VOG2492, VOG1123, VOG1124, VOG1125, VOG2493, VOG2178, VOG4574, VOG4560
36809_491	MabA	36809_491_con_0001:772124-802431	36809_491_con_0001	772124	802431	FALSE	Siphoviridae	VOG9838, VOG6612, VOG2038, VOG1244, VOG2548, VOG9438, VOG2675, VOG2560, VOG1154, VOG4544, VOG0720, VOG6302, VOG4871, VOG4553, VOG1157, VOG1158, VOG1159, VOG1160, VOG4557, VOG5793, VOG4569, VOG1165, VOG1166, VOG1167, VOG1168, VOG4558, VOG4554, VOG4580, VOG9659, VOG4560
36809_491	MabA	36809_491_con_0001:2123668-2132205	36809_491_con_0001	2123668	2132205	FALSE	Siphoviridae	VOG9343, VOG1206, VOG1227, VOG1178, VOG4583, VOG4676, VOG5439, VOG0494, VOG2038, VOG8904, VOG5353, VOG3188
36809_491	MabA	36809_491_con_0001:2138554-2164983	36809_491_con_0001	2138554	2164983	FALSE	Siphoviridae	VOG1201, VOG1574, VOG5101, VOG0720, VOG4572, VOG2895, VOG1158, VOG2638, VOG4621, VOG4557, VOG4582, VOG5793, VOG4569, VOG1165, VOG1166, VOG1167, VOG4558, VOG1593, VOG2518, VOG1593, VOG4666, VOG1222
36809_491	MabA	36809_491_con_0003:976883-1022074	36809_491_con_0003	976883	1022074	FALSE	Siphoviridae	VOG3214, VOG4708, VOG8233, VOG9329, VOG2336, VOG4593, VOG0982, VOG1246, VOG4571, VOG3045, VOG3579, VOG1422, VOG2539, VOG2664, VOG2038, VOG8255, VOG9438, VOG8227, VOG2040, VOG2704, VOG2043, VOG2560, VOG4544, VOG1356, VOG4573, VOG6132, VOG4711, VOG1581, VOG2018, VOG1212, VOG4557, VOG1213, VOG4840, VOG1215, VOG1165, VOG1167, VOG4558, VOG4554, VOG2502, VOG4580, VOG4560, VOG2644, VOG4728
36809_492	MabA	36809_492_con_0011:44118-49616	36809_492_con_0011	44118	49616	FALSE	Siphoviridae	VOG1175, VOG3239, VOG9222
36809_492	MabA	36809_492_con_0001:218408-265902	36809_492_con_0001	218408	265902	FALSE	Siphoviridae	VOG4554, VOG1167, VOG1165, VOG1215, VOG4840, VOG1213, VOG4557, VOG1212, VOG6799, VOG1581, VOG6798, VOG4711, VOG6132, VOG4573, VOG1356, VOG4544, VOG2560, VOG4841, VOG2043, VOG2704, VOG2040, VOG8227, VOG8255, VOG4643, VOG2038, VOG3029, VOG2664, VOG2539, VOG6813, VOG4571, VOG1246, VOG0982, VOG4593, VOG2336, VOG9329, VOG8233, VOG4708, VOG7634, VOG2891, VOG4732, VOG8274, VOG4552, VOG3622, VOG2186, VOG…
36809_493	MabA	36809_493_con_0005:16651-56636	36809_493_con_0005	16651	56636	FALSE	Siphoviridae	VOG2038, VOG2850, VOG9551, VOG0010, VOG5288, VOG2561, VOG1206, VOG1241, VOG3412, VOG7640, VOG2859, VOG2039, VOG1175, VOG4802, VOG2042, VOG1200, VOG1201, VOG1574, VOG5101, VOG0720, VOG4555, VOG4572, VOG2895, VOG1158, VOG2638, VOG4621, VOG4557, VOG4582, VOG5793, VOG4569, VOG1165, VOG1166, VOG1167, VOG4558, VOG1593, VOG2518, VOG1593, VOG4760, VOG1222, VOG4560, VOG4570, VOG1186, VOG5600, VOG1252
36809_493	MabA	36809_493_con_0001:334040-370256	36809_493_con_0001	334040	370256	FALSE	Siphoviridae	VOG4632, VOG4813, VOG1178, VOG1206, VOG2958, VOG1243, VOG8727, VOG2702, VOG2703, VOG9438, VOG1154, VOG0720, VOG6302, VOG4555, VOG3434, VOG1887, VOG1581, VOG1158, VOG1159, VOG4621, VOG4557, VOG4811, VOG4569, VOG1165, VOG1166, VOG1167, VOG1167, VOG9666, VOG2549, VOG5361, VOG4813, VOG4554, VOG2178, VOG4574, VOG4560, VOG2526, VOG4728, VOG8255, VOG1561
36809_493	MabA	36809_493_con_0053:103909-149097	36809_493_con_0053	103909	149097	FALSE	Siphoviridae	VOG4552, VOG8274, VOG6470, VOG2891, VOG7634, VOG4600, VOG1309, VOG9329, VOG2336, VOG4593, VOG0982, VOG1246, VOG4571, VOG2495, VOG9702, VOG2539, VOG2664, VOG2038, VOG4643, VOG1400, VOG8255, VOG11078, VOG2040, VOG2704, VOG2043, VOG4841, VOG2560, VOG4544, VOG1356, VOG4573, VOG6132, VOG4711, VOG6798, VOG1581, VOG6799, VOG1212, VOG4557, VOG1213, VOG4840, VOG4811, VOG1215, VOG1165, VOG1167, VOG4558, VO…
36809_493	MabA	36809_493_con_0002:108556-112849	36809_493_con_0002	108556	112849	FALSE	Siphoviridae	VOG1180, VOG0275, VOG10717, VOG1206, VOG1206
36809_494	MabA	36809_494_con_0001:1073572-1136045	36809_494_con_0001	1073572	1136045	TRUE	Siphoviridae	VOG8766, VOG4560, VOG4574, VOG2178, VOG2493, VOG1125, VOG1124, VOG1123, VOG2492, VOG1121, VOG1120, VOG1215, VOG1113, VOG1112, VOG4811, VOG1110, VOG1109, VOG1108, VOG1107, VOG1105, VOG4728, VOG1101, VOG1100, VOG1099, VOG1909, VOG4604, VOG1095, VOG1094, VOG1148, VOG1143, VOG7407, VOG4618, VOG4641, VOG0221, VOG10864, VOG6570, VOG2664, VOG4583, VOG2539, VOG1422, VOG4658, VOG3217, VOG4693, VOG3215, VO…
36809_494	MabA	36809_494_con_0001:1620373-1654408	36809_494_con_0001	1620373	1654408	FALSE	Siphoviridae	VOG4574, VOG4580, VOG4554, VOG1165, VOG3188, VOG4569, VOG4545, VOG4582, VOG4589, VOG1210, VOG7657, VOG4553, VOG4568, VOG4556, VOG6443, VOG4544, VOG4581, VOG4841, VOG10203, VOG2038, VOG1093, VOG1649, VOG8783, VOG9851, VOG2902, VOG0494, VOG2539, VOG6813, VOG4571, VOG2027, VOG5348, VOG1309, VOG4708
36809_495	MabA	36809_495_con_0001:1628168-1675803	36809_495_con_0001	1628168	1675803	FALSE	Siphoviridae	VOG2644, VOG4560, VOG4580, VOG2502, VOG4554, VOG4554, VOG1167, VOG1165, VOG1215, VOG4840, VOG1213, VOG4557, VOG1212, VOG6799, VOG1581, VOG4711, VOG6132, VOG4573, VOG1356, VOG4544, VOG2560, VOG4841, VOG2043, VOG2704, VOG2040, VOG8227, VOG8255, VOG4643, VOG2038, VOG3029, VOG2902, VOG1246, VOG3215, VOG4360, VOG4600, VOG8274, VOG4552, VOG2703, VOG6967, VOG4602, VOG8401, VOG0275
36809_496	MabA	36809_496_con_0110:11477-51188	36809_496_con_0110	11477	51188	FALSE	Siphoviridae	VOG4613, VOG2021, VOG2526, VOG4560, VOG0352, VOG4580, VOG4554, VOG4558, VOG1167, VOG1165, VOG4569, VOG5793, VOG4582, VOG4557, VOG1210, VOG7657, VOG4553, VOG4568, VOG4556, VOG6443, VOG4544, VOG0296, VOG8255, VOG2038, VOG2664, VOG2539, VOG2539, VOG1422, VOG4571, VOG1246, VOG0982, VOG9329, VOG8233, VOG4708, VOG7634, VOG2891
36809_496	MabA	36809_496_con_0099:14111-24079	36809_496_con_0099	14111	24079	FALSE	Siphoviridae	VOG1422, VOG1241, VOG9343, VOG1206, VOG1227, VOG1178, VOG4583, VOG4676, VOG5439, VOG0494, VOG2038, VOG8904, VOG5353, VOG3188
36809_496	MabA	36809_496_con_0099:30324-64966	36809_496_con_0099	30324	64966	FALSE	Siphoviridae	VOG1201, VOG1574, VOG5101, VOG0720, VOG4555, VOG4572, VOG2895, VOG1158, VOG2638, VOG4621, VOG4557, VOG4582, VOG5793, VOG4569, VOG1165, VOG1166, VOG1167, VOG4558, VOG1593, VOG2518, VOG1593, VOG4666, VOG1222, VOG4560, VOG2527, VOG4570, VOG1186, VOG5600, VOG1252, VOG2021, VOG0275, VOG7108
36809_496	MabA	36809_496_con_0090:36853-41287	36809_496_con_0090	36853	41287	FALSE	Siphoviridae	VOG4568, VOG4568, VOG4553
36809_496	MabA	36809_496_con_0095:204131-229591	36809_496_con_0095	204131	229591	FALSE	Siphoviridae	VOG4639, VOG2958, VOG2702, VOG2703, VOG4841, VOG4581, VOG6443, VOG4556, VOG4568, VOG4553, VOG7657, VOG1210, VOG4621, VOG4557, VOG4582, VOG5793, VOG4569, VOG1165, VOG1166, VOG1167
36809_497	MabA	36809_497_con_0024:3259-10563	36809_497_con_0024	3259	10563	FALSE	Siphoviridae	VOG0283, VOG0618, VOG1246, VOG4923, VOG8271, VOG8763, VOG1206, VOG1206, VOG1244, VOG7078, VOG1227, VOG1178
36809_499	MabA	36809_499_con_0001:1702277-1708722	36809_499_con_0001	1702277	1708722	FALSE	Unknown	VOG3477, VOG9222, VOG3239
36809_501	MabA	36809_501_con_0046:75117-81898	36809_501_con_0046	75117	81898	FALSE	Podoviridae	VOG0025, VOG1063, VOG6585, VOG6513, VOG1561
36809_501	MabA	36809_501_con_0001:123729-127092	36809_501_con_0001	123729	127092	FALSE	Unknown	VOG3237, VOG2123, VOG10342, VOG11003
36809_502	MabA	36809_502_con_0036:27916-34962	36809_502_con_0036	27916	34962	TRUE	Siphoviridae	VOG4694, VOG0221, VOG7246, VOG4603, VOG0275, VOG0275
36809_502	MabA	36809_502_con_0001:143125-147327	36809_502_con_0001	143125	147327	FALSE	Unknown	VOG2163, VOG4711, VOG6132, VOG6391, VOG4972
36809_502	MabA	36809_502_con_0044:55666-102993	36809_502_con_0044	55666	102993	FALSE	Siphoviridae	VOG6967, VOG4552, VOG4552, VOG6495, VOG4972, VOG8274, VOG3214, VOG4600, VOG1309, VOG6800, VOG5853, VOG7462, VOG4658, VOG3045, VOG3579, VOG0494, VOG3087, VOG2902, VOG2964, VOG1093, VOG4583, VOG2663, VOG6962, VOG2560, VOG4544, VOG1356, VOG4573, VOG3210, VOG4711, VOG1581, VOG6799, VOG1159, VOG4621, VOG4557, VOG4582, VOG2543, VOG5793, VOG4569, VOG1165, VOG1166, VOG1167, VOG4558, VOG4554, VOG4580, VOG…
36809_502	MabA	36809_502_con_0002:89246-101951	36809_502_con_0002	89246	101951	FALSE	Siphoviridae	VOG1724, VOG4548, VOG2912, VOG0705, VOG2703, VOG0275, VOG2038, VOG6332
36809_503	MabA	36809_503_con_0023:140394-180333	36809_503_con_0023	140394	180333	FALSE	Siphoviridae	VOG5235, VOG8832, VOG3050, VOG4658, VOG0618, VOG1246, VOG3087, VOG2902, VOG4583, VOG2038, VOG10342, VOG8255, VOG4841, VOG1574, VOG5101, VOG0720, VOG2806, VOG3434, VOG1887, VOG2808, VOG1581, VOG2565, VOG2566, VOG2512, VOG4557, VOG2513, VOG2513, VOG6163, VOG4569, VOG1165, VOG2515, VOG4663, VOG4554, VOG4580, VOG7388
36809_503	MabA	36809_503_con_0012:117975-124420	36809_503_con_0012	117975	124420	FALSE	Unknown	VOG3477, VOG9222, VOG3239
36809_506	MabA	36809_506_con_0004:1031966-1064310	36809_506_con_0004	1031966	1064310	FALSE	Siphoviridae	VOG10501, VOG2021, VOG2644, VOG4560, VOG4580, VOG2502, VOG4554, VOG4558, VOG1167, VOG1165, VOG1215, VOG4811, VOG4840, VOG1213, VOG4557, VOG1212, VOG6799, VOG1581, VOG4711, VOG6132, VOG4573, VOG1356, VOG4544, VOG2560, VOG4841, VOG2043, VOG2704, VOG2040, VOG1654
36809_506	MabA	36809_506_con_0003:525203-582698	36809_506_con_0003	525203	582698	FALSE	Siphoviridae	VOG4560, VOG4574, VOG2178, VOG2493, VOG1125, VOG1124, VOG1123, VOG2492, VOG1121, VOG1120, VOG1113, VOG1112, VOG4811, VOG1110, VOG1109, VOG1108, VOG1107, VOG1105, VOG4728, VOG2644, VOG1101, VOG1100, VOG1099, VOG1909, VOG4604, VOG1095, VOG1094, VOG1148, VOG1143, VOG4544, VOG4618, VOG4641, VOG0221, VOG10864, VOG6570, VOG2664, VOG4583, VOG0494, VOG2539, VOG1422, VOG4694, VOG4567, VOG3217, VOG4693, VO…
36809_506	MabA	36809_506_con_0003:1087342-1099220	36809_506_con_0003	1087342	1099220	FALSE	Siphoviridae	VOG4552, VOG8274, VOG8675, VOG3214, VOG4708, VOG8233, VOG9329, VOG2336, VOG4593, VOG0982, VOG1246, VOG4571, VOG2902
36809_508	MabM	36809_508_con_0001:1836380-1884224	36809_508_con_0001	1836380	1884224	FALSE	Siphoviridae	VOG8274, VOG4732, VOG2891, VOG7634, VOG4708, VOG8233, VOG9329, VOG2336, VOG4593, VOG0982, VOG1246, VOG4571, VOG6813, VOG2539, VOG2664, VOG2038, VOG9667, VOG4643, VOG8255, VOG2040, VOG2704, VOG2043, VOG4841, VOG2560, VOG4544, VOG1356, VOG4573, VOG6132, VOG4711, VOG6798, VOG1581, VOG2018, VOG1212, VOG4557, VOG1213, VOG4840, VOG4811, VOG1215, VOG1165, VOG1167, VOG4554, VOG4554, VOG2502, VOG4580, VOG…
36809_509	MabM	36809_509_con_0002:756574-761960	36809_509_con_0002	756574	761960	FALSE	Unknown	VOG4548, VOG3851, VOG4495, VOG3490
36809_509	MabM	36809_509_con_0001:771439-819283	36809_509_con_0001	771439	819283	FALSE	Siphoviridae	VOG10501, VOG2021, VOG2644, VOG4560, VOG4580, VOG2502, VOG4554, VOG4554, VOG1167, VOG1165, VOG1215, VOG4811, VOG4840, VOG1213, VOG4557, VOG1212, VOG2018, VOG1581, VOG6798, VOG4711, VOG6132, VOG4573, VOG1356, VOG4544, VOG2560, VOG4841, VOG2043, VOG2704, VOG2040, VOG8255, VOG4643, VOG9667, VOG2038, VOG3029, VOG2664, VOG2539, VOG6813, VOG4571, VOG1246, VOG0982, VOG4593, VOG2336, VOG9329, VOG8233, VO…
36809_510	MabA	36809_510_con_0010:6753-38291	36809_510_con_0010	6753	38291	FALSE	Siphoviridae	VOG11078, VOG2040, VOG2704, VOG2043, VOG9444, VOG4841, VOG2560, VOG4544, VOG1356, VOG4573, VOG6132, VOG4711, VOG6798, VOG1581, VOG6799, VOG1212, VOG4557, VOG1213, VOG4840, VOG1215, VOG1165, VOG1167, VOG9666, VOG4554, VOG4580, VOG1119, VOG4560, VOG2644, VOG4728
36809_510	MabA	36809_510_con_0009:3350-33339	36809_510_con_0009	3350	33339	FALSE	Siphoviridae	VOG0494, VOG2902, VOG2036, VOG1183, VOG1093, VOG1165, VOG2038, VOG4624, VOG2560, VOG5101, VOG0720, VOG4576, VOG3676, VOG1581, VOG2565, VOG2566, VOG2512, VOG5601, VOG2513, VOG2513, VOG4811, VOG4569, VOG1165, VOG2515, VOG4558, VOG4554, VOG4580, VOG0352, VOG4560
36809_510	MabA	36809_510_con_0006:73723-102923	36809_510_con_0006	73723	102923	FALSE	Siphoviridae	VOG1561, VOG8255, VOG4728, VOG2526, VOG4560, VOG4574, VOG2178, VOG4554, VOG4813, VOG5361, VOG2549, VOG9666, VOG1167, VOG1166, VOG1165, VOG4569, VOG4811, VOG4557, VOG4621, VOG1159, VOG1158, VOG1581, VOG1887, VOG3434, VOG4555, VOG6302, VOG0720, VOG1154, VOG9438
36809_511	MabA	36809_511_con_0022:497854-533370	36809_511_con_0022	497854	533370	FALSE	Siphoviridae	VOG9276, VOG4728, VOG2644, VOG4560, VOG4580, VOG2502, VOG4554, VOG4558, VOG1167, VOG1165, VOG1215, VOG4811, VOG4840, VOG1213, VOG4557, VOG1212, VOG6799, VOG1581, VOG6798, VOG4711, VOG6132, VOG4573, VOG1356, VOG4544, VOG2560, VOG4841, VOG2043, VOG2704, VOG2040, VOG11078, VOG8255, VOG1400, VOG4643, VOG2038, VOG0275
36809_511	MabA	36809_511_con_0027:357128-397113	36809_511_con_0027	357128	397113	FALSE	Siphoviridae	VOG2021, VOG1252, VOG5600, VOG1186, VOG4570, VOG4560, VOG1222, VOG4760, VOG1593, VOG2518, VOG1593, VOG4558, VOG1167, VOG1166, VOG1165, VOG4569, VOG5793, VOG4582, VOG4557, VOG4621, VOG2638, VOG1158, VOG2895, VOG4572, VOG4555, VOG0720, VOG5101, VOG1574, VOG1201, VOG1200, VOG2042, VOG4802, VOG1175, VOG2039, VOG2859, VOG7640, VOG3412, VOG1241, VOG1206, VOG2561, VOG5288, VOG0010, VOG9551, VOG2850
36809_511	MabA	36809_511_con_0002:112135-116428	36809_511_con_0002	112135	116428	FALSE	Siphoviridae	VOG4590, VOG1206, VOG1206, VOG10717, VOG0275
36809_511	MabA	36809_511_con_0028:276912-288587	36809_511_con_0028	276912	288587	FALSE	Siphoviridae	VOG4552, VOG8274, VOG6470, VOG2891, VOG7634, VOG4600, VOG1309, VOG9329, VOG2336, VOG4593, VOG0982, VOG1246, VOG4571, VOG2495, VOG9702, VOG2539, VOG2664
36809_515	MabA	36809_515_con_0001:362286-367784	36809_515_con_0001	362286	367784	FALSE	Unknown	VOG3477, VOG9222, VOG3239
36809_516	MabA	36809_516_con_0001:280913-289545	36809_516_con_0001	280913	289545	FALSE	Siphoviridae	VOG1637, VOG0275, VOG4602, VOG11003, VOG10342, VOG2123, VOG3237, VOG0100
36809_516	MabA	36809_516_con_0001:2471944-2531806	36809_516_con_0001	2471944	2531806	FALSE	Siphoviridae	VOG4560, VOG4574, VOG2178, VOG2493, VOG1125, VOG1124, VOG1123, VOG2492, VOG1121, VOG1120, VOG1113, VOG1112, VOG4811, VOG1110, VOG1109, VOG1108, VOG1107, VOG1105, VOG4728, VOG2644, VOG1101, VOG1100, VOG1099, VOG1909, VOG4604, VOG1095, VOG1094, VOG1148, VOG1143, VOG7407, VOG4618, VOG4641, VOG0221, VOG10864, VOG6570, VOG2664, VOG4583, VOG0494, VOG2539, VOG1422, VOG4694, VOG4567, VOG3217, VOG4693, VO…
36809_516	MabA	36809_516_con_0001:3913813-3920258	36809_516_con_0001	3913813	3920258	FALSE	Unknown	VOG3477, VOG9222, VOG3239
36809_518	MabA	36809_518_con_0057:18415-32433	36809_518_con_0057	18415	32433	FALSE	Siphoviridae	VOG4552, VOG8274, VOG6470, VOG2891, VOG7634, VOG4708, VOG8233, VOG9329, VOG2336, VOG4593, VOG0982, VOG1246, VOG4567, VOG6910, VOG2495, VOG9702, VOG2539, VOG2664
36809_518	MabA	36809_518_con_0074:522-19225	36809_518_con_0074	522	19225	FALSE	Siphoviridae	VOG4841, VOG2560, VOG4544, VOG1356, VOG4573, VOG6132, VOG4711, VOG1581, VOG6799, VOG1212, VOG4557, VOG1213, VOG4840, VOG1215, VOG1165
36809_519	MabM	36809_519_con_0002:513927-517047	36809_519_con_0002	513927	517047	FALSE	Siphoviridae	VOG8401, VOG4602, VOG6495, VOG4603, VOG2703
36809_519	MabM	36809_519_con_0002:522610-563306	36809_519_con_0002	522610	563306	FALSE	Siphoviridae	VOG1134, VOG0049, VOG4632, VOG1206, VOG2958, VOG1243, VOG8727, VOG2702, VOG2703, VOG9438, VOG4544, VOG0720, VOG6302, VOG4555, VOG3434, VOG1887, VOG1581, VOG1158, VOG1159, VOG4621, VOG4557, VOG4811, VOG4569, VOG1165, VOG1166, VOG1167, VOG9666, VOG2549, VOG5361, VOG5384, VOG4554, VOG2178, VOG4574, VOG4560, VOG2526, VOG4728, VOG1648, VOG1965, VOG8255, VOG1561
36809_519	MabM	36809_519_con_0002:590782-635384	36809_519_con_0002	590782	635384	FALSE	Siphoviridae	VOG2021, VOG2644, VOG4560, VOG4574, VOG2178, VOG1593, VOG2518, VOG4558, VOG1167, VOG1166, VOG1165, VOG4569, VOG5793, VOG2543, VOG4582, VOG4557, VOG4621, VOG1159, VOG6799, VOG1581, VOG4711, VOG3210, VOG4573, VOG1356, VOG4544, VOG2560, VOG6962, VOG1165, VOG4583, VOG1093, VOG2964, VOG2902, VOG3087, VOG4549, VOG3579, VOG3045, VOG4658, VOG7462, VOG5853, VOG6800, VOG5348, VOG1309, VOG4600
36809_519	MabM	36809_519_con_0002:1100538-1151462	36809_519_con_0002	1100538	1151462	FALSE	Siphoviridae	VOG4552, VOG8274, VOG8675, VOG3214, VOG4708, VOG8233, VOG9329, VOG2336, VOG4593, VOG0982, VOG1246, VOG4571, VOG2902, VOG2038, VOG9667, VOG4643, VOG6143, VOG1654, VOG2040, VOG2704, VOG2043, VOG4841, VOG2560, VOG4544, VOG1356, VOG4573, VOG6132, VOG4711, VOG1581, VOG6799, VOG1212, VOG4557, VOG1213, VOG4840, VOG4811, VOG1215, VOG1165, VOG1167, VOG4558, VOG4554, VOG2502, VOG4580, VOG4560, VOG2644, VOG…
36809_519	MabM	36809_519_con_0001:695317-732566	36809_519_con_0001	695317	732566	FALSE	Siphoviridae	VOG4560, VOG4666, VOG4580, VOG4554, VOG2493, VOG1165, VOG3188, VOG4569, VOG4545, VOG4582, VOG1210, VOG7657, VOG4553, VOG4568, VOG4556, VOG6443, VOG4544, VOG4581, VOG4841, VOG8255, VOG2038, VOG1093, VOG4639, VOG6612, VOG9851, VOG4638, VOG3579, VOG4658, VOG2027, VOG5348, VOG1309, VOG4708, VOG3214, VOG2906, VOG4732, VOG6495
36809_519	MabM	36809_519_con_0001:794462-801298	36809_519_con_0001	794462	801298	FALSE	Siphoviridae	VOG2560, VOG4545, VOG4553, VOG4606
36809_519	MabM	36809_519_con_0001:1682155-1714684	36809_519_con_0001	1682155	1714684	FALSE	Siphoviridae	VOG2040, VOG2704, VOG1154, VOG2548, VOG9636, VOG4556, VOG4568, VOG4553, VOG8626, VOG1210, VOG2018, VOG1212, VOG4557, VOG1213, VOG3211, VOG5793, VOG1215, VOG1165, VOG1167, VOG4558, VOG1593, VOG2518, VOG1593, VOG4666, VOG1222, VOG4560, VOG2527, VOG4570, VOG1186
36809_520	MabA	36809_520_con_0001:458670-465570	36809_520_con_0001	458670	465570	FALSE	Siphoviridae	VOG3447, VOG0275, VOG8401, VOG4602, VOG6495, VOG6495, VOG2703
36809_520	MabA	36809_520_con_0001:469453-511176	36809_520_con_0001	469453	511176	FALSE	Siphoviridae	VOG1134, VOG2507, VOG2912, VOG0049, VOG4632, VOG3011, VOG1183, VOG1206, VOG2958, VOG8727, VOG2702, VOG2703, VOG9438, VOG4544, VOG0720, VOG6302, VOG4555, VOG3434, VOG1887, VOG1581, VOG1158, VOG1159, VOG4621, VOG4557, VOG4811, VOG4569, VOG1165, VOG1166, VOG1167, VOG9666, VOG2549, VOG5361, VOG5384, VOG4554, VOG2178, VOG4574, VOG4560, VOG2526, VOG4728, VOG1648, VOG1965, VOG8255, VOG1561
36809_522	MabA	36809_522_con_0001:1073572-1136045	36809_522_con_0001	1073572	1136045	TRUE	Siphoviridae	VOG8766, VOG4560, VOG4574, VOG2178, VOG2493, VOG1125, VOG1124, VOG1123, VOG2492, VOG1121, VOG1120, VOG1215, VOG1113, VOG1112, VOG4811, VOG1110, VOG1109, VOG1108, VOG1107, VOG1105, VOG4728, VOG1101, VOG1100, VOG1099, VOG1909, VOG4604, VOG1095, VOG1094, VOG1148, VOG1143, VOG7407, VOG4618, VOG4641, VOG0221, VOG10864, VOG6570, VOG2664, VOG4583, VOG2539, VOG1422, VOG4658, VOG3217, VOG4693, VOG3215, VO…
36809_522	MabA	36809_522_con_0001:1620375-1654410	36809_522_con_0001	1620375	1654410	FALSE	Siphoviridae	VOG4574, VOG4580, VOG4554, VOG1165, VOG3188, VOG4569, VOG4545, VOG4582, VOG4589, VOG1210, VOG7657, VOG4553, VOG4568, VOG4556, VOG6443, VOG4544, VOG4581, VOG4841, VOG10203, VOG2038, VOG1093, VOG1649, VOG8783, VOG9851, VOG2902, VOG0494, VOG2539, VOG6813, VOG4571, VOG2027, VOG5348, VOG1309, VOG4708
36809_523	MabA	36809_523_con_0001:4210-8462	36809_523_con_0001	4210	8462	FALSE	Siphoviridae	VOG0982, VOG9329, VOG8233, VOG4708, VOG7634, VOG2891
36809_523	MabA	36809_523_con_0001:378919-419038	36809_523_con_0001	378919	419038	FALSE	Siphoviridae	VOG6800, VOG5853, VOG7462, VOG4567, VOG2900, VOG3045, VOG3579, VOG1422, VOG0494, VOG3087, VOG2902, VOG2964, VOG1093, VOG4583, VOG6805, VOG1165, VOG2898, VOG6962, VOG2560, VOG4544, VOG1356, VOG4573, VOG3210, VOG4711, VOG1581, VOG6799, VOG1159, VOG4621, VOG4557, VOG4582, VOG2543, VOG5793, VOG4569, VOG1165, VOG1166, VOG1167, VOG4574, VOG4560, VOG2644
36809_523	MabA	36809_523_con_0044:4261-36400	36809_523_con_0044	4261	36400	FALSE	Siphoviridae	VOG7641, VOG2040, VOG2704, VOG2043, VOG4841, VOG2560, VOG4544, VOG1356, VOG4573, VOG6132, VOG4711, VOG6798, VOG1581, VOG2018, VOG1212, VOG4557, VOG1213, VOG4840, VOG1215, VOG1165, VOG1167, VOG4554, VOG4554, VOG2502, VOG4580, VOG0352, VOG4560, VOG2644, VOG2021, VOG10501
36809_524	MabM	36809_524_con_0002:1018840-1050919	36809_524_con_0002	1018840	1050919	FALSE	Siphoviridae	VOG2021, VOG2526, VOG4560, VOG4574, VOG1892, VOG5400, VOG4580, VOG4554, VOG4558, VOG1167, VOG1166, VOG1165, VOG4569, VOG5793, VOG4582, VOG4557, VOG4621, VOG1159, VOG1158, VOG1210, VOG5191, VOG4553, VOG4568, VOG4556, VOG4544, VOG1146, VOG1326, VOG4841, VOG1168, VOG2548, VOG4624
36809_524	MabM	36809_524_con_0002:1066780-1083533	36809_524_con_0002	1066780	1083533	FALSE	Siphoviridae	VOG4639, VOG2664, VOG0494, VOG2420, VOG7549, VOG0157, VOG3579, VOG6910, VOG2661, VOG5853, VOG0159, VOG2336, VOG7624, VOG4593, VOG8233, VOG4708, VOG0618, VOG1246, VOG6800, VOG0982, VOG8274
36809_524	MabM	36809_524_con_0001:1464329-1526578	36809_524_con_0001	1464329	1526578	FALSE	Siphoviridae	VOG8766, VOG10617, VOG10618, VOG4560, VOG4574, VOG2178, VOG2493, VOG1125, VOG1124, VOG1123, VOG2492, VOG1121, VOG1120, VOG1113, VOG1112, VOG4811, VOG1110, VOG1109, VOG1108, VOG1107, VOG1105, VOG4728, VOG2644, VOG1101, VOG1100, VOG1099, VOG1909, VOG4604, VOG1095, VOG1094, VOG1148, VOG1143, VOG7407, VOG4618, VOG4641, VOG10915, VOG1648, VOG0221, VOG10864, VOG6570, VOG2664, VOG4583, VOG3087, VOG9072,…
36809_525	MabA	36809_525_con_0019:12200-44085	36809_525_con_0019	12200	44085	FALSE	Siphoviridae	VOG2038, VOG2850, VOG9551, VOG0010, VOG5288, VOG2561, VOG1206, VOG1241, VOG3412, VOG7640, VOG2859, VOG2039, VOG1175, VOG4802, VOG2042, VOG1200, VOG1201, VOG1574, VOG5101, VOG0720, VOG4555, VOG4572, VOG2895, VOG1158, VOG2638, VOG4621, VOG4557, VOG4582, VOG5793, VOG4569, VOG1165, VOG1166, VOG1167, VOG4558
36809_525	MabA	36809_525_con_0008:13868-18161	36809_525_con_0008	13868	18161	FALSE	Siphoviridae	VOG1180, VOG0275, VOG10717, VOG1206, VOG1206
36809_525	MabA	36809_525_con_0006:3891-16553	36809_525_con_0006	3891	16553	FALSE	Siphoviridae	VOG2902, VOG0494, VOG2539, VOG6813, VOG5121, VOG4571, VOG1246, VOG0982, VOG4593, VOG2336, VOG9329, VOG8233, VOG4708, VOG7634, VOG2891, VOG4732
36809_525	MabA	36809_525_con_0006:155754-162761	36809_525_con_0006	155754	162761	FALSE	Siphoviridae	VOG4728, VOG2644, VOG4560, VOG4580, VOG2502, VOG4554
36809_526	MabA	36809_526_con_0001:748314-749044	36809_526_con_0001	748314	749044	FALSE	Siphoviridae	VOG1206
36809_527	MabA	36809_527_con_0046:13524-57280	36809_527_con_0046	13524	57280	FALSE	Siphoviridae	VOG5235, VOG8832, VOG3050, VOG4658, VOG1422, VOG0618, VOG1246, VOG3087, VOG2902, VOG4583, VOG2038, VOG3046, VOG8255, VOG2523, VOG1045, VOG1574, VOG5101, VOG0720, VOG2806, VOG3434, VOG1887, VOG2808, VOG1581, VOG2565, VOG2566, VOG2512, VOG4557, VOG2513, VOG2513, VOG4811, VOG4569, VOG1165, VOG2515, VOG4558, VOG4554, VOG4580, VOG1119
36809_527	MabA	36809_527_con_0097:44118-49616	36809_527_con_0097	44118	49616	FALSE	Siphoviridae	VOG1175, VOG3239, VOG9222
36809_527	MabA	36809_527_con_0049:7615-36849	36809_527_con_0049	7615	36849	FALSE	Siphoviridae	VOG1422, VOG2902, VOG2038, VOG8255, VOG0296, VOG4544, VOG6443, VOG4556, VOG4568, VOG4553, VOG7657, VOG1210, VOG4557, VOG4582, VOG5793, VOG4569, VOG1165, VOG1167, VOG4558, VOG4554, VOG4580, VOG0352
36809_527	MabA	36809_527_con_0037:108542-151264	36809_527_con_0037	108542	151264	FALSE	Siphoviridae	VOG4554, VOG1167, VOG1165, VOG1215, VOG4840, VOG1213, VOG4557, VOG1212, VOG6799, VOG1581, VOG6798, VOG4711, VOG6132, VOG4573, VOG1356, VOG4544, VOG2560, VOG4841, VOG2043, VOG2704, VOG2040, VOG8227, VOG8255, VOG4643, VOG2038, VOG3029, VOG2664, VOG2539, VOG6813, VOG4571, VOG1246, VOG0982, VOG4593, VOG2336, VOG9329, VOG8233, VOG4708, VOG7634, VOG2891, VOG4732, VOG8274
36809_529	MabA	36809_529_con_0012:112193-116486	36809_529_con_0012	112193	116486	FALSE	Siphoviridae	VOG4590, VOG1206, VOG1206, VOG10717, VOG0275
36809_529	MabA	36809_529_con_0005:98806-138791	36809_529_con_0005	98806	138791	FALSE	Siphoviridae	VOG2021, VOG1252, VOG5600, VOG1186, VOG4570, VOG4560, VOG1222, VOG4760, VOG1593, VOG2518, VOG1593, VOG4558, VOG1167, VOG1166, VOG1165, VOG4569, VOG5793, VOG4582, VOG4557, VOG4621, VOG2638, VOG1158, VOG2895, VOG4572, VOG4555, VOG0720, VOG5101, VOG1574, VOG1201, VOG1200, VOG2042, VOG4802, VOG1175, VOG2039, VOG2859, VOG7640, VOG3412, VOG1241, VOG1206, VOG2561, VOG5288, VOG0010, VOG9551, VOG2850
36809_529	MabA	36809_529_con_0029:4353-34957	36809_529_con_0029	4353	34957	FALSE	Siphoviridae	VOG4643, VOG1400, VOG8255, VOG11078, VOG2040, VOG2704, VOG2043, VOG4841, VOG2560, VOG4544, VOG1356, VOG4573, VOG6132, VOG4711, VOG6798, VOG1581, VOG6799, VOG1212, VOG4557, VOG1213, VOG4840, VOG4811, VOG1215, VOG1165, VOG1167, VOG4558, VOG4554, VOG2502, VOG4580, VOG4560, VOG2644
36809_529	MabA	36809_529_con_0034:200010-209146	36809_529_con_0034	200010	209146	FALSE	Siphoviridae	VOG4552, VOG8274, VOG6470, VOG2891, VOG7634, VOG4600, VOG1309, VOG9329, VOG2336, VOG4593, VOG0982, VOG1246, VOG4571, VOG2495
36809_530	MabA	36809_530_con_0001:100113-125573	36809_530_con_0001	100113	125573	FALSE	Siphoviridae	VOG9666, VOG1167, VOG1166, VOG1165, VOG4569, VOG5793, VOG4582, VOG4557, VOG4621, VOG1210, VOG7657, VOG4553, VOG4568, VOG4556, VOG6443, VOG4581, VOG4841, VOG2703, VOG2702, VOG2958
36809_530	MabA	36809_530_con_0001:600794-644561	36809_530_con_0001	600794	644561	FALSE	Siphoviridae	VOG8274, VOG6470, VOG2891, VOG7634, VOG4708, VOG8233, VOG9329, VOG2336, VOG4593, VOG0982, VOG1246, VOG4567, VOG6910, VOG2495, VOG9702, VOG2539, VOG2664, VOG2038, VOG5687, VOG8255, VOG11078, VOG2040, VOG2704, VOG2043, VOG4841, VOG2560, VOG4544, VOG1356, VOG4573, VOG6132, VOG4711, VOG1581, VOG6799, VOG1212, VOG4557, VOG1213, VOG4840, VOG1215, VOG1165, VOG1167, VOG4554, VOG4554, VOG2502, VOG4580, VO…
36809_531	MabA	36809_531_con_0001:100113-125573	36809_531_con_0001	100113	125573	FALSE	Siphoviridae	VOG9666, VOG1167, VOG1166, VOG1165, VOG4569, VOG5793, VOG4582, VOG4557, VOG4621, VOG1210, VOG7657, VOG4553, VOG4568, VOG4556, VOG6443, VOG4581, VOG4841, VOG2703, VOG2702, VOG2958
36809_531	MabA	36809_531_con_0001:600794-644561	36809_531_con_0001	600794	644561	FALSE	Siphoviridae	VOG8274, VOG6470, VOG2891, VOG7634, VOG4708, VOG8233, VOG9329, VOG2336, VOG4593, VOG0982, VOG1246, VOG4567, VOG6910, VOG2495, VOG9702, VOG2539, VOG2664, VOG2038, VOG5687, VOG8255, VOG11078, VOG2040, VOG2704, VOG2043, VOG4841, VOG2560, VOG4544, VOG1356, VOG4573, VOG6132, VOG4711, VOG1581, VOG6799, VOG1212, VOG4557, VOG1213, VOG4840, VOG1215, VOG1165, VOG1167, VOG4554, VOG4554, VOG2502, VOG4580, VO…
36809_532	MabM	36809_532_con_0043:274272-280324	36809_532_con_0043	274272	280324	FALSE	Siphoviridae	VOG0100, VOG3237, VOG0221, VOG6495, VOG4602
36809_533	MabA	36809_533_con_0005:41218-45523	36809_533_con_0005	41218	45523	FALSE	Siphoviridae	VOG4590, VOG1206, VOG1206, VOG10717, VOG0275
36809_534	MabM	36809_534_con_0037:9916-21979	36809_534_con_0037	9916	21979	FALSE	Siphoviridae	VOG4995, VOG1580, VOG4552, VOG8274, VOG6470, VOG7634, VOG4708, VOG8233, VOG9329, VOG2336, VOG4593, VOG0982, VOG1246, VOG4571, VOG3045
36809_534	MabM	36809_534_con_0045:81455-109316	36809_534_con_0045	81455	109316	FALSE	Siphoviridae	VOG2021, VOG2644, VOG4560, VOG4574, VOG2178, VOG4580, VOG4554, VOG4558, VOG1167, VOG1166, VOG1165, VOG4569, VOG5793, VOG2543, VOG4582, VOG4557, VOG4621, VOG1159, VOG6799, VOG1581, VOG4711, VOG3210, VOG4573, VOG1356, VOG4544, VOG2560, VOG6962
36809_534	MabM	36809_534_con_0045:113193-130240	36809_534_con_0045	113193	130240	FALSE	Siphoviridae	VOG1093, VOG2964, VOG2902, VOG3087, VOG0494, VOG3579, VOG3045, VOG4571, VOG4658, VOG7462, VOG5853, VOG6800, VOG1309, VOG4600, VOG3214, VOG8274, VOG4972, VOG6495, VOG4552, VOG4552
36809_534	MabM	36809_534_con_0054:166354-193275	36809_534_con_0054	166354	193275	FALSE	Siphoviridae	VOG2526, VOG4560, VOG4580, VOG5294, VOG4554, VOG4558, VOG1167, VOG4813, VOG1165, VOG4569, VOG5793, VOG4582, VOG4557, VOG1210, VOG7657, VOG4553, VOG4568, VOG4556, VOG6443, VOG4544, VOG0296, VOG8255
36809_535	MabA	36809_535_con_0011:29481-76174	36809_535_con_0011	29481	76174	FALSE	Siphoviridae	VOG9276, VOG4728, VOG2644, VOG4560, VOG4580, VOG2502, VOG4554, VOG4554, VOG1167, VOG1165, VOG1215, VOG4811, VOG4840, VOG1213, VOG4557, VOG1212, VOG2018, VOG1581, VOG6798, VOG4711, VOG6132, VOG4573, VOG1356, VOG4544, VOG2560, VOG4841, VOG2043, VOG2704, VOG2040, VOG2954, VOG10203, VOG2038, VOG2664, VOG2539, VOG6813, VOG2495, VOG5121, VOG4571, VOG1246, VOG0982, VOG4593, VOG2336, VOG9329, VOG1309, VO…
36809_535	MabA	36809_535_con_0016:15523-32361	36809_535_con_0016	15523	32361	TRUE	Siphoviridae	VOG6083, VOG0275, VOG0275, VOG9667, VOG0221, VOG1581, VOG2560, VOG4545
36809_535	MabA	36809_535_con_0004:77048-119374	36809_535_con_0004	77048	119374	FALSE	Siphoviridae	VOG1561, VOG8255, VOG4728, VOG2526, VOG4560, VOG4574, VOG2178, VOG4554, VOG5384, VOG5361, VOG2549, VOG9666, VOG1167, VOG1166, VOG1165, VOG4569, VOG4811, VOG4557, VOG4621, VOG1159, VOG1158, VOG1581, VOG1887, VOG3434, VOG4555, VOG6302, VOG0720, VOG4544, VOG9438, VOG2703, VOG2702, VOG5258, VOG2958, VOG1206, VOG1206, VOG3011, VOG4443, VOG4632, VOG0049, VOG4593, VOG2507, VOG1134
36809_535	MabA	36809_535_con_0008:22211-57690	36809_535_con_0008	22211	57690	FALSE	Siphoviridae	VOG4708, VOG8233, VOG9329, VOG2336, VOG1890, VOG4567, VOG3579, VOG1422, VOG2902, VOG2038, VOG8255, VOG0296, VOG4544, VOG6443, VOG4556, VOG4568, VOG4553, VOG7657, VOG1210, VOG4557, VOG4582, VOG5793, VOG4569, VOG1165, VOG1167, VOG4558, VOG4554, VOG4580, VOG0352, VOG4560, VOG2526
36809_536	MabA	36809_536_con_0018:965-40039	36809_536_con_0018	965	40039	FALSE	Siphoviridae	VOG5600, VOG1186, VOG4570, VOG4560, VOG1222, VOG4760, VOG1593, VOG2518, VOG1593, VOG4558, VOG1167, VOG1166, VOG1165, VOG4569, VOG5793, VOG4582, VOG4557, VOG4621, VOG2638, VOG1158, VOG2895, VOG4572, VOG4555, VOG0720, VOG5101, VOG1574, VOG1201, VOG1200, VOG2042, VOG4802, VOG1175, VOG2039, VOG2859, VOG7640, VOG3412, VOG1241, VOG1206, VOG2561, VOG5288, VOG0010, VOG9551, VOG2850
36809_536	MabA	36809_536_con_0001:228206-229765	36809_536_con_0001	228206	229765	FALSE	Siphoviridae	VOG8401, VOG4602
36809_536	MabA	36809_536_con_0001:241780-273918	36809_536_con_0001	241780	273918	FALSE	Siphoviridae	VOG2958, VOG2702, VOG2703, VOG9438, VOG1154, VOG0720, VOG6302, VOG4555, VOG3434, VOG1887, VOG1581, VOG1158, VOG1159, VOG4621, VOG4557, VOG4811, VOG4569, VOG1165, VOG1166, VOG1167, VOG9666, VOG2549, VOG4554, VOG2178, VOG4574, VOG4560, VOG2526, VOG4728, VOG0944
36809_536	MabA	36809_536_con_0001:300730-346224	36809_536_con_0001	300730	346224	FALSE	Siphoviridae	VOG2021, VOG2644, VOG4560, VOG4574, VOG2178, VOG1593, VOG2518, VOG4558, VOG1167, VOG1166, VOG1165, VOG4569, VOG5793, VOG2543, VOG4582, VOG4557, VOG4621, VOG1159, VOG6799, VOG1581, VOG4711, VOG3210, VOG4573, VOG1356, VOG4544, VOG2560, VOG6962, VOG2663, VOG4583, VOG1093, VOG2964, VOG2902, VOG3087, VOG4571, VOG4658, VOG7462, VOG5853, VOG6800, VOG1309, VOG4600, VOG3214
36809_536	MabA	36809_536_con_0034:199505-244693	36809_536_con_0034	199505	244693	FALSE	Siphoviridae	VOG9276, VOG4728, VOG2644, VOG4560, VOG4580, VOG2502, VOG4554, VOG4558, VOG1167, VOG1165, VOG1215, VOG4811, VOG4840, VOG1213, VOG4557, VOG1212, VOG6799, VOG1581, VOG6798, VOG4711, VOG6132, VOG4573, VOG1356, VOG4544, VOG2560, VOG4841, VOG2043, VOG2704, VOG2040, VOG11078, VOG8255, VOG1400, VOG4643, VOG2038, VOG2664, VOG2539, VOG9702, VOG2495, VOG4571, VOG1246, VOG0982, VOG4593, VOG2336, VOG9329, VO…
36809_537	MabM	36809_537_con_0001:220588-258797	36809_537_con_0001	220588	258797	FALSE	Siphoviridae	VOG2644, VOG4624, VOG4560, VOG2680, VOG4580, VOG4554, VOG2549, VOG4558, VOG2515, VOG1165, VOG4569, VOG4811, VOG2513, VOG2513, VOG4557, VOG2512, VOG2566, VOG2565, VOG1581, VOG3676, VOG4555, VOG6302, VOG0720, VOG5101, VOG5086, VOG2560, VOG10203, VOG2038, VOG6612, VOG1093, VOG6123, VOG2664, VOG0494, VOG3579, VOG6553, VOG5348, VOG4360
36809_537	MabM	36809_537_con_0001:1624416-1628081	36809_537_con_0001	1624416	1628081	FALSE	Unknown	VOG0275, VOG6495, VOG9706
36809_537	MabM	36809_537_con_0003:238246-276603	36809_537_con_0003	238246	276603	FALSE	Siphoviridae	VOG8766, VOG4560, VOG4574, VOG2178, VOG2493, VOG1125, VOG1124, VOG1123, VOG2492, VOG1121, VOG1120, VOG1215, VOG1113, VOG1112, VOG4811, VOG1110, VOG1109, VOG1108, VOG1107, VOG1105, VOG4728, VOG2644, VOG1101, VOG1100, VOG1099, VOG1909, VOG4604, VOG0158, VOG5313, VOG1095, VOG1094, VOG1148, VOG1143, VOG7407, VOG4618
36809_537	MabM	36809_537_con_0003:286223-300142	36809_537_con_0003	286223	300142	FALSE	Siphoviridae	VOG2539, VOG4694, VOG4567, VOG3217, VOG4693, VOG3215, VOG1309, VOG4600, VOG2027, VOG2027, VOG7634, VOG9114, VOG1136, VOG10639, VOG2023, VOG3212, VOG2687, VOG1229
36809_537	MabM	36809_537_con_0003:578639-584175	36809_537_con_0003	578639	584175	FALSE	Siphoviridae	VOG2503, VOG6513, VOG6585
36809_537	MabM	36809_537_con_0002:74256-101882	36809_537_con_0002	74256	101882	FALSE	Siphoviridae	VOG4580, VOG4554, VOG4558, VOG1168, VOG1167, VOG1166, VOG1165, VOG4569, VOG5793, VOG4557, VOG1160, VOG1159, VOG1158, VOG1157, VOG4553, VOG4555, VOG6302, VOG0720, VOG4544, VOG1154, VOG2560, VOG2675, VOG9438, VOG2038, VOG8256, VOG9838
36809_538	MabA	36809_538_con_0004:164297-164976	36809_538_con_0004	164297	164976	FALSE	Unknown	VOG6495
36809_539	MabM	36809_539_con_0001:423352-430646	36809_539_con_0001	423352	430646	FALSE	Siphoviridae	VOG1246, VOG2902, VOG9706, VOG6495, VOG0275
36809_540	MabA	36809_540_con_0008:1399-27828	36809_540_con_0008	1399	27828	FALSE	Siphoviridae	VOG4560, VOG1222, VOG4666, VOG1593, VOG2518, VOG1593, VOG4558, VOG1167, VOG1166, VOG1165, VOG4569, VOG5793, VOG4582, VOG4557, VOG4621, VOG2638, VOG1158, VOG2895, VOG4572, VOG0720, VOG5101, VOG1574, VOG1201
36809_540	MabA	36809_540_con_0008:34177-42714	36809_540_con_0008	34177	42714	FALSE	Siphoviridae	VOG3188, VOG5353, VOG8904, VOG2038, VOG0494, VOG5439, VOG4676, VOG4583, VOG1178, VOG1227, VOG1206
36809_540	MabA	36809_540_con_0034:112631-157822	36809_540_con_0034	112631	157822	FALSE	Siphoviridae	VOG3214, VOG4708, VOG8233, VOG9329, VOG2336, VOG4593, VOG0982, VOG1246, VOG4571, VOG3045, VOG3579, VOG1422, VOG2539, VOG2664, VOG2038, VOG8255, VOG9438, VOG8227, VOG2040, VOG2704, VOG2043, VOG2560, VOG4544, VOG1356, VOG4573, VOG6132, VOG4711, VOG1581, VOG2018, VOG1212, VOG4557, VOG1213, VOG4840, VOG1215, VOG1165, VOG1167, VOG4558, VOG4554, VOG2502, VOG4580, VOG4560, VOG2644, VOG4728
36809_540	MabA	36809_540_con_0010:73738-103598	36809_540_con_0010	73738	103598	FALSE	Siphoviridae	VOG2526, VOG4560, VOG9659, VOG4580, VOG4554, VOG4558, VOG1168, VOG1167, VOG1166, VOG1165, VOG4569, VOG5793, VOG4557, VOG1160, VOG1159, VOG1158, VOG1157, VOG4553, VOG4871, VOG6302, VOG0720, VOG4544, VOG1154, VOG2560, VOG2675, VOG9438, VOG2548, VOG1244, VOG2038, VOG6612
36809_542	MabA	36809_542_con_0006:164297-164976	36809_542_con_0006	164297	164976	FALSE	Unknown	VOG6495
36809_543	MabM	36809_543_con_0018:199962-262211	36809_543_con_0018	199962	262211	FALSE	Siphoviridae	VOG8766, VOG10617, VOG10618, VOG4560, VOG4574, VOG2178, VOG2493, VOG1125, VOG1124, VOG1123, VOG2492, VOG1121, VOG1120, VOG1113, VOG1112, VOG4811, VOG1110, VOG1109, VOG1108, VOG1107, VOG1105, VOG4728, VOG2644, VOG1101, VOG1100, VOG1099, VOG1909, VOG4604, VOG1095, VOG1094, VOG1148, VOG1143, VOG7407, VOG4618, VOG4641, VOG10915, VOG1648, VOG0221, VOG10864, VOG6570, VOG2664, VOG4583, VOG3087, VOG9072,…
36809_545	MabA	36809_545_con_0001:448259-483861	36809_545_con_0001	448259	483861	FALSE	Siphoviridae	VOG4708, VOG8233, VOG9329, VOG2336, VOG1890, VOG4567, VOG3579, VOG1422, VOG2902, VOG2038, VOG8255, VOG0296, VOG4544, VOG6443, VOG4556, VOG4568, VOG4553, VOG7657, VOG1210, VOG4557, VOG4582, VOG5793, VOG4569, VOG1165, VOG1167, VOG4558, VOG4554, VOG4580, VOG0352, VOG4560, VOG2526
36809_545	MabA	36809_545_con_0001:1000793-1006719	36809_545_con_0001	1000793	1006719	FALSE	Siphoviridae	VOG5627, VOG5627, VOG5818, VOG5627
36809_546	MabM	36809_546_con_0014:88231-90998	36809_546_con_0014	88231	90998	FALSE	Unknown	VOG0026
36809_546	MabM	36809_546_con_0013:39883-74484	36809_546_con_0013	39883	74484	FALSE	Siphoviridae	VOG4570, VOG2527, VOG4560, VOG1222, VOG4666, VOG1593, VOG2518, VOG1593, VOG4558, VOG1167, VOG1165, VOG1215, VOG5793, VOG3211, VOG1213, VOG4557, VOG1212, VOG2018, VOG1210, VOG8626, VOG4553, VOG4568, VOG4556, VOG9636, VOG2548, VOG1154, VOG2704, VOG2040, VOG8783, VOG1180
36809_547	MabA	36809_547_con_0003:493820-500065	36809_547_con_0003	493820	500065	FALSE	Siphoviridae	VOG9257, VOG1254, VOG4923, VOG4636, VOG3449, VOG6481, VOG1206, VOG1206, VOG1206, VOG1244, VOG1227
36809_547	MabA	36809_547_con_0003:507130-541686	36809_547_con_0003	507130	541686	FALSE	Siphoviridae	VOG1175, VOG4802, VOG2042, VOG1200, VOG1201, VOG1574, VOG5101, VOG0720, VOG4555, VOG4572, VOG2895, VOG1158, VOG2638, VOG4621, VOG4557, VOG4582, VOG5793, VOG4569, VOG1165, VOG1166, VOG1167, VOG4558, VOG1593, VOG2518, VOG1593, VOG4666, VOG1222, VOG4560, VOG2527, VOG4570, VOG1186, VOG8251
36809_548	MabA	36809_548_con_0004:298762-305207	36809_548_con_0004	298762	305207	FALSE	Siphoviridae	VOG1175, VOG3239, VOG9222, VOG3477
36809_549	MabA	36809_549_con_0001:409914-420478	36809_549_con_0001	409914	420478	FALSE	Siphoviridae	VOG0275, VOG6149, VOG1252, VOG5600, VOG1186, VOG4570, VOG2527, VOG4560, VOG1222, VOG4666, VOG1593
36809_549	MabA	36809_549_con_0032:12432-26098	36809_549_con_0032	12432	26098	FALSE	Siphoviridae	VOG0618, VOG1246, VOG4571, VOG9257, VOG1254, VOG2663, VOG4636, VOG2036, VOG1206, VOG1178, VOG4583, VOG4583, VOG0494, VOG0494, VOG2038, VOG5993, VOG3189, VOG2545, VOG2704, VOG1206, VOG0494, VOG3412
36809_550	MabM	36809_550_con_0003:68414-73800	36809_550_con_0003	68414	73800	FALSE	Unknown	VOG4548, VOG3851, VOG4495, VOG3490
36809_550	MabM	36809_550_con_0001:760373-809163	36809_550_con_0001	760373	809163	FALSE	Siphoviridae	VOG3636, VOG10501, VOG2021, VOG2644, VOG4560, VOG4580, VOG2502, VOG4554, VOG4554, VOG1167, VOG1165, VOG1215, VOG4811, VOG4840, VOG1213, VOG4557, VOG1212, VOG2018, VOG1581, VOG6798, VOG4711, VOG6132, VOG4573, VOG1356, VOG4544, VOG2560, VOG4841, VOG2043, VOG2704, VOG2040, VOG8255, VOG4643, VOG9667, VOG2038, VOG2664, VOG2539, VOG6813, VOG4571, VOG1246, VOG0982, VOG4593, VOG2336, VOG9329, VOG8233, VO…
36809_550	MabM	36809_550_con_0001:1015069-1026908	36809_550_con_0001	1015069	1026908	FALSE	Siphoviridae	VOG0025, VOG1063, VOG6585, VOG6513, VOG1561, VOG2560, VOG2059, VOG2518, VOG3636
36809_550	MabM	36809_550_con_0001:2710788-2712336	36809_550_con_0001	2710788	2712336	FALSE	Siphoviridae	VOG4555
36809_550	MabM	36809_550_con_0001:3535856-3571046	36809_550_con_0001	3535856	3571046	FALSE	Siphoviridae	VOG2021, VOG1252, VOG1186, VOG4570, VOG2527, VOG4560, VOG1222, VOG4666, VOG1593, VOG2518, VOG1593, VOG4558, VOG1167, VOG1165, VOG1215, VOG5793, VOG3211, VOG1213, VOG4557, VOG1212, VOG2018, VOG1210, VOG8626, VOG4553, VOG4568, VOG4556, VOG9636, VOG2548, VOG1154, VOG2704, VOG2040, VOG8783, VOG1180
36809_551	MabA	36809_551_con_0001:283028-286391	36809_551_con_0001	283028	286391	FALSE	Siphoviridae	VOG4602, VOG11003, VOG10342, VOG2123
36809_551	MabA	36809_551_con_0018:237393-244640	36809_551_con_0018	237393	244640	FALSE	Siphoviridae	VOG2059, VOG2560, VOG1561, VOG6513, VOG6585, VOG1063
36809_553	MabA	36809_553_con_0003:322567-353983	36809_553_con_0003	322567	353983	FALSE	Siphoviridae	VOG3447, VOG2570, VOG4793, VOG4560, VOG4574, VOG2178, VOG2515, VOG1593, VOG2518, VOG1593, VOG4588, VOG4558, VOG1590, VOG1165, VOG4569, VOG4811, VOG2513, VOG2513, VOG4557, VOG2512, VOG2566, VOG2565, VOG4711, VOG7428, VOG0720, VOG4544, VOG2560, VOG2548
36809_553	MabA	36809_553_con_0003:365320-382074	36809_553_con_0003	365320	382074	FALSE	Siphoviridae	VOG1345, VOG4573, VOG11081, VOG0676, VOG10636, VOG0226, VOG1249, VOG8251, VOG7010, VOG0243, VOG0025, VOG4923, VOG2706, VOG1237, VOG2689, VOG1236, VOG2848
36809_553	MabA	36809_553_con_0003:1162008-1165303	36809_553_con_0003	1162008	1165303	FALSE	Siphoviridae	VOG2703, VOG0221, VOG5532
36809_553	MabA	36809_553_con_0001:298970-305415	36809_553_con_0001	298970	305415	FALSE	Siphoviridae	VOG1175, VOG3239, VOG9222, VOG3477
36809_554	MabA	36809_554_con_0027:107414-152602	36809_554_con_0027	107414	152602	FALSE	Siphoviridae	VOG4552, VOG8274, VOG6470, VOG2891, VOG7634, VOG4600, VOG1309, VOG9329, VOG2336, VOG4593, VOG0982, VOG1246, VOG4571, VOG2495, VOG9702, VOG2539, VOG2664, VOG2038, VOG4643, VOG1400, VOG8255, VOG11078, VOG2040, VOG2704, VOG2043, VOG4841, VOG2560, VOG4544, VOG1356, VOG4573, VOG6132, VOG4711, VOG6798, VOG1581, VOG6799, VOG1212, VOG4557, VOG1213, VOG4840, VOG4811, VOG1215, VOG1165, VOG1167, VOG4558, VO…
36809_554	MabA	36809_554_con_0023:520684-522243	36809_554_con_0023	520684	522243	FALSE	Siphoviridae	VOG8401, VOG4602
36809_554	MabA	36809_554_con_0029:5379-34581	36809_554_con_0029	5379	34581	FALSE	Siphoviridae	VOG2702, VOG2703, VOG9438, VOG1154, VOG0720, VOG6302, VOG4555, VOG3434, VOG1887, VOG1581, VOG1158, VOG1159, VOG4621, VOG4557, VOG4811, VOG4569, VOG1165, VOG1166, VOG1167, VOG9666, VOG2549, VOG4554, VOG2178, VOG4574, VOG4560, VOG2526, VOG4728, VOG0944
36809_554	MabA	36809_554_con_0029:61393-106887	36809_554_con_0029	61393	106887	FALSE	Siphoviridae	VOG2021, VOG2644, VOG4560, VOG4574, VOG2178, VOG1593, VOG2518, VOG4558, VOG1167, VOG1166, VOG1165, VOG4569, VOG5793, VOG2543, VOG4582, VOG4557, VOG4621, VOG1159, VOG6799, VOG1581, VOG4711, VOG3210, VOG4573, VOG1356, VOG4544, VOG2560, VOG6962, VOG2663, VOG4583, VOG1093, VOG2964, VOG2902, VOG3087, VOG4571, VOG4658, VOG7462, VOG5853, VOG6800, VOG1309, VOG4600, VOG3214
36809_554	MabA	36809_554_con_0013:965-40039	36809_554_con_0013	965	40039	FALSE	Siphoviridae	VOG5600, VOG1186, VOG4570, VOG4560, VOG1222, VOG4760, VOG1593, VOG2518, VOG1593, VOG4558, VOG1167, VOG1166, VOG1165, VOG4569, VOG5793, VOG4582, VOG4557, VOG4621, VOG2638, VOG1158, VOG2895, VOG4572, VOG4555, VOG0720, VOG5101, VOG1574, VOG1201, VOG1200, VOG2042, VOG4802, VOG1175, VOG2039, VOG2859, VOG7640, VOG3412, VOG1241, VOG1206, VOG2561, VOG5288, VOG0010, VOG9551, VOG2850
36809_582	MabA	36809_582_con_0001:4509928-4547208	36809_582_con_0001	4509928	4547208	FALSE	Siphoviridae	VOG4560, VOG0352, VOG4580, VOG4554, VOG4558, VOG2515, VOG1165, VOG4569, VOG4811, VOG2513, VOG2513, VOG4557, VOG2512, VOG2566, VOG2565, VOG1581, VOG3676, VOG6302, VOG0720, VOG5101, VOG2560, VOG4624, VOG2038, VOG1093, VOG6612, VOG2859, VOG2036, VOG2902, VOG0494, VOG2539, VOG2539, VOG1422, VOG2336, VOG9329, VOG8233, VOG4708
36809_583	MabA	36809_583_con_0001:3970538-3980506	36809_583_con_0001	3970538	3980506	FALSE	Siphoviridae	VOG1422, VOG1241, VOG9343, VOG1206, VOG1227, VOG1178, VOG4583, VOG4676, VOG5439, VOG0494, VOG2038, VOG8904, VOG5353, VOG3188
36809_583	MabA	36809_583_con_0001:3986751-4021393	36809_583_con_0001	3986751	4021393	FALSE	Siphoviridae	VOG1201, VOG1574, VOG5101, VOG0720, VOG4555, VOG4572, VOG2895, VOG1158, VOG2638, VOG4621, VOG4557, VOG4582, VOG5793, VOG4569, VOG1165, VOG1166, VOG1167, VOG4558, VOG1593, VOG2518, VOG1593, VOG4666, VOG1222, VOG4560, VOG2527, VOG4570, VOG1186, VOG5600, VOG1252, VOG2021, VOG0275, VOG7108
36809_633	MabA	36809_633_con_0001:17817-37492	36809_633_con_0001	17817	37492	FALSE	Siphoviridae	VOG4602, VOG3801, VOG1167, VOG4558, VOG4554, VOG2816, VOG4580, VOG4666, VOG1222, VOG4560, VOG2527, VOG4570, VOG1186, VOG5600, VOG1252, VOG2021
36809_633	MabA	36809_633_con_0001:3940106-3954274	36809_633_con_0001	3940106	3954274	FALSE	Siphoviridae	VOG8274, VOG0982, VOG6800, VOG1246, VOG3214, VOG9438, VOG4708, VOG8233, VOG4593, VOG7624, VOG2336, VOG5853, VOG2661, VOG0982, VOG3579, VOG4639, VOG0157, VOG7549, VOG0494
36809_633	MabA	36809_633_con_0001:3971070-4003109	36809_633_con_0001	3971070	4003109	FALSE	Siphoviridae	VOG2548, VOG1168, VOG4841, VOG1326, VOG1146, VOG4544, VOG4556, VOG4568, VOG4553, VOG1210, VOG1159, VOG4621, VOG4557, VOG4582, VOG5793, VOG4569, VOG1165, VOG1166, VOG1167, VOG4558, VOG4554, VOG4580, VOG5400, VOG1892, VOG4574, VOG4560, VOG2526, VOG2021
36809_930	MabA	36809_930_con_0124:18747-65174	36809_930_con_0124	18747	65174	FALSE	Siphoviridae	VOG6967, VOG4552, VOG4552, VOG6495, VOG4972, VOG8274, VOG3214, VOG4600, VOG1309, VOG6800, VOG5853, VOG7462, VOG4658, VOG4658, VOG3045, VOG3579, VOG0494, VOG3087, VOG2902, VOG2964, VOG1093, VOG4583, VOG2695, VOG6962, VOG2560, VOG4544, VOG1356, VOG4573, VOG3210, VOG4711, VOG1581, VOG6799, VOG1159, VOG4621, VOG4557, VOG4582, VOG2543, VOG5793, VOG4569, VOG1165, VOG1166, VOG1167, VOG4558, VOG2518, VOG…
36809_930	MabA	36809_930_con_0250:53591-94735	36809_930_con_0250	53591	94735	TRUE	Siphoviridae	VOG0275, VOG0275, VOG5145, VOG7304, VOG5158, VOG2021, VOG2526, VOG4560, VOG4574, VOG1892, VOG5400, VOG4580, VOG4554, VOG4558, VOG1167, VOG1166, VOG1165, VOG4569, VOG5793, VOG4582, VOG4557, VOG4621, VOG1159, VOG1210, VOG4553, VOG4568, VOG4556, VOG4544, VOG1146, VOG1326, VOG4841, VOG1168, VOG2548
36809_930	MabA	36809_930_con_0250:116424-128152	36809_930_con_0250	116424	128152	FALSE	Siphoviridae	VOG7549, VOG3723, VOG5853, VOG0159, VOG2336, VOG7624, VOG4593, VOG8233, VOG4708, VOG0296, VOG3214, VOG1246, VOG6800, VOG0982, VOG8274
36809_932	MabM	36809_932_con_0011:8204-43394	36809_932_con_0011	8204	43394	FALSE	Siphoviridae	VOG1180, VOG8783, VOG2040, VOG2704, VOG1154, VOG2548, VOG9636, VOG4556, VOG4568, VOG4553, VOG8626, VOG1210, VOG2018, VOG1212, VOG4557, VOG1213, VOG3211, VOG5793, VOG1215, VOG1165, VOG1167, VOG4558, VOG1593, VOG2518, VOG1593, VOG4666, VOG1222, VOG4560, VOG2527, VOG4570, VOG1186, VOG1252
36809_932	MabM	36809_932_con_0001:4374-15411	36809_932_con_0001	4374	15411	FALSE	Siphoviridae	VOG3029, VOG2664, VOG2539, VOG6813, VOG4571, VOG1246, VOG0982, VOG4593, VOG2336, VOG9329, VOG8233, VOG4708, VOG7634, VOG2891, VOG4732
36809_932	MabM	36809_932_con_0012:735571-766140	36809_932_con_0012	735571	766140	FALSE	Siphoviridae	VOG3636, VOG10501, VOG2021, VOG2644, VOG4560, VOG4580, VOG2502, VOG4554, VOG4554, VOG1167, VOG1165, VOG1215, VOG4811, VOG4840, VOG1213, VOG4557, VOG1212, VOG2018, VOG1581, VOG6798, VOG4711, VOG6132, VOG4573, VOG1356, VOG4544, VOG2560, VOG4841, VOG2043, VOG2704, VOG2040
36809_933	MabM	36809_933_con_0008:9187-15851	36809_933_con_0008	9187	15851	FALSE	Siphoviridae	VOG4603, VOG10342, VOG2123, VOG3237, VOG0100
36809_933	MabM	36809_933_con_0001:2274-32819	36809_933_con_0001	2274	32819	FALSE	Siphoviridae	VOG2515, VOG1165, VOG4569, VOG4811, VOG2513, VOG2513, VOG4557, VOG2512, VOG2566, VOG2565, VOG1581, VOG3676, VOG4576, VOG0720, VOG5101, VOG2560, VOG4624, VOG2038, VOG1093, VOG1183, VOG2664, VOG2495, VOG5404, VOG3579, VOG4694, VOG2027, VOG5348, VOG4360, VOG1134, VOG3214, VOG2906, VOG4732
36809_933	MabM	36809_933_con_0003:8744-32670	36809_933_con_0003	8744	32670	FALSE	Siphoviridae	VOG4582, VOG1210, VOG7657, VOG4553, VOG4568, VOG4556, VOG6443, VOG4544, VOG4581, VOG4841, VOG8255, VOG2038, VOG1178, VOG1093, VOG4639, VOG6612, VOG9851, VOG2902, VOG0494, VOG1422, VOG3579, VOG4571, VOG1246, VOG4593, VOG2336, VOG9329, VOG8233, VOG4708, VOG3214
36809_933	MabM	36809_933_con_0015:162040-163588	36809_933_con_0015	162040	163588	FALSE	Siphoviridae	VOG4555
36809_934	MabM	36809_934_con_0005:383024-388193	36809_934_con_0005	383024	388193	FALSE	Unknown	VOG0100, VOG3237, VOG2123, VOG10342
36809_935	MabM	36809_935_con_0001:603627-649231	36809_935_con_0001	603627	649231	FALSE	Siphoviridae	VOG9276, VOG4728, VOG2644, VOG4560, VOG4580, VOG2502, VOG4554, VOG4558, VOG1167, VOG1165, VOG1215, VOG4840, VOG1213, VOG4557, VOG1212, VOG6799, VOG1581, VOG6798, VOG4711, VOG6132, VOG4573, VOG1356, VOG4544, VOG2560, VOG4841, VOG2043, VOG2704, VOG2040, VOG11078, VOG9438, VOG8255, VOG4643, VOG2038, VOG2664, VOG2539, VOG8832, VOG5853, VOG5121, VOG1246, VOG0982, VOG4593, VOG2336, VOG9329, VOG8233, VO…
36809_935	MabM	36809_935_con_0015:276731-320465	36809_935_con_0015	276731	320465	FALSE	Siphoviridae	VOG1101, VOG4539, VOG4728, VOG1105, VOG2507, VOG1136, VOG6028, VOG1107, VOG1108, VOG1109, VOG1110, VOG4811, VOG1112, VOG1113, VOG4558, VOG1120, VOG1121, VOG2492, VOG1123, VOG1124, VOG1125, VOG2493, VOG4603, VOG1129, VOG4574, VOG4560, VOG1133, VOG1134, VOG5433, VOG7215, VOG4548, VOG4608, VOG4559, VOG0026, VOG10570, VOG2654, VOG1143, VOG4813
36809_935	MabM	36809_935_con_0015:337730-350499	36809_935_con_0015	337730	350499	FALSE	Siphoviridae	VOG4618, VOG1422, VOG1931, VOG7515, VOG7407, VOG1093, VOG1094, VOG1095, VOG4604, VOG0275
36809_936	MabM	36809_936_con_0030:92489-125835	36809_936_con_0030	92489	125835	FALSE	Siphoviridae	VOG2040, VOG2704, VOG1154, VOG2548, VOG9636, VOG4556, VOG4568, VOG4553, VOG8626, VOG1210, VOG2018, VOG1212, VOG4557, VOG1213, VOG3211, VOG5793, VOG1215, VOG1165, VOG1167, VOG4558, VOG1593, VOG2518, VOG1593, VOG4666, VOG1222, VOG4560, VOG2527, VOG4570, VOG1186, VOG1252
36809_936	MabM	36809_936_con_0009:25117-47235	36809_936_con_0009	25117	47235	FALSE	Siphoviridae	VOG4567, VOG0100, VOG3237, VOG2123, VOG10342, VOG4603, VOG4602, VOG0221, VOG2496, VOG0052, VOG4548, VOG10615, VOG0083, VOG3044
36809_936	MabM	36809_936_con_0014:4483-17265	36809_936_con_0014	4483	17265	TRUE	Unknown	VOG8963, VOG0221, VOG0275, VOG9706, VOG6495, VOG2557, VOG10342, VOG4571, VOG3237, VOG0100
36809_937	MabA	36809_937_con_0019:240030-267283	36809_937_con_0019	240030	267283	FALSE	Siphoviridae	VOG2038, VOG9438, VOG2560, VOG1154, VOG4544, VOG0720, VOG6302, VOG4555, VOG4553, VOG1157, VOG1158, VOG1159, VOG4557, VOG5793, VOG4569, VOG1165, VOG1166, VOG1167, VOG1168, VOG4558, VOG4554
36809_937	MabA	36809_937_con_0020:11929-16899	36809_937_con_0020	11929	16899	FALSE	Siphoviridae	VOG2560, VOG9438, VOG4972, VOG2124, VOG10568, VOG2849
36809_944	MabA	36809_944_con_0002:2597-34736	36809_944_con_0002	2597	34736	FALSE	Siphoviridae	VOG7641, VOG2040, VOG2704, VOG2043, VOG4841, VOG2560, VOG4544, VOG1356, VOG4573, VOG6132, VOG4711, VOG6798, VOG1581, VOG2018, VOG1212, VOG4557, VOG1213, VOG4840, VOG1215, VOG1165, VOG1167, VOG4554, VOG4554, VOG2502, VOG4580, VOG0352, VOG4560, VOG2644, VOG2021, VOG10501
36809_944	MabA	36809_944_con_0012:266008-306127	36809_944_con_0012	266008	306127	FALSE	Siphoviridae	VOG6208, VOG2644, VOG4560, VOG4574, VOG1167, VOG1166, VOG1165, VOG4569, VOG5793, VOG2543, VOG4582, VOG4557, VOG4621, VOG1159, VOG6799, VOG1581, VOG4711, VOG3210, VOG4573, VOG1356, VOG4544, VOG2560, VOG6962, VOG2898, VOG1165, VOG6805, VOG4583, VOG1093, VOG2964, VOG2902, VOG3087, VOG0494, VOG1422, VOG3579, VOG3045, VOG2900, VOG4567, VOG7462, VOG5853
36809_944	MabA	36809_944_con_0012:676584-680836	36809_944_con_0012	676584	680836	FALSE	Siphoviridae	VOG4732, VOG2891, VOG7634, VOG4708, VOG8233, VOG9329
36809_944	MabA	36809_944_con_0004:2698-27995	36809_944_con_0004	2698	27995	FALSE	Siphoviridae	VOG8255, VOG0296, VOG4544, VOG6443, VOG4556, VOG4568, VOG4553, VOG7657, VOG1210, VOG4557, VOG4582, VOG5793, VOG4569, VOG1165, VOG1167, VOG4558, VOG4554, VOG4580, VOG0352, VOG4560, VOG2526
36809_945	MabA	36809_945_con_0010:395373-435312	36809_945_con_0010	395373	435312	FALSE	Siphoviridae	VOG4666, VOG7388, VOG4580, VOG4554, VOG4663, VOG2515, VOG1165, VOG4569, VOG6163, VOG2513, VOG2513, VOG4557, VOG2512, VOG2566, VOG2565, VOG1581, VOG2808, VOG1887, VOG3434, VOG2806, VOG0720, VOG5101, VOG1574, VOG4841, VOG8255, VOG10342, VOG2038, VOG4583, VOG2902, VOG3087, VOG1246, VOG0618, VOG4658, VOG3050, VOG8832
36809_945	MabA	36809_945_con_0014:201984-208429	36809_945_con_0014	201984	208429	FALSE	Siphoviridae	VOG1175, VOG3239, VOG9222, VOG3477
36809_946	MabM	36809_946_con_0012:57838-63224	36809_946_con_0012	57838	63224	FALSE	Unknown	VOG4548, VOG3851, VOG4495, VOG3490
36809_946	MabM	36809_946_con_0006:444172-449558	36809_946_con_0006	444172	449558	FALSE	Unknown	VOG4548, VOG3851, VOG4495, VOG3490
36809_947	MabM	36809_947_con_0013:23028-55726	36809_947_con_0013	23028	55726	FALSE	Siphoviridae	VOG0221, VOG1561, VOG2549, VOG4558, VOG2021, VOG1591, VOG1590, VOG1165, VOG4569, VOG4545, VOG4582, VOG1587, VOG4557, VOG1584, VOG1583, VOG4578, VOG1581, VOG4553, VOG4555, VOG4576, VOG0720, VOG5101, VOG4560, VOG4547, VOG2178, VOG4588, VOG5361, VOG2518, VOG9955, VOG4725, VOG1574, VOG3851, VOG2059
36809_947	MabM	36809_947_con_0013:61646-73557	36809_947_con_0013	61646	73557	FALSE	Siphoviridae	VOG0025, VOG2947, VOG1256, VOG2533, VOG7078, VOG4971, VOG4551, VOG10904, VOG4549, VOG0771, VOG6304, VOG1606, VOG1604, VOG1603, VOG0088, VOG1252, VOG1601
36809_947	MabM	36809_947_con_0001:950889-956425	36809_947_con_0001	950889	956425	FALSE	Siphoviridae / Podoviridae	VOG1063, VOG6585, VOG6513, VOG2503
36809_947	MabM	36809_947_con_0001:1233432-1248841	36809_947_con_0001	1233432	1248841	FALSE	Siphoviridae	VOG0275, VOG1229, VOG2687, VOG3212, VOG2023, VOG10639, VOG1136, VOG9114, VOG7634, VOG2027, VOG2027, VOG4600, VOG1309, VOG3215, VOG4693, VOG3217, VOG4567, VOG4694
36809_947	MabM	36809_947_con_0001:1258461-1296818	36809_947_con_0001	1258461	1296818	FALSE	Siphoviridae	VOG4618, VOG7407, VOG1143, VOG1148, VOG1094, VOG1095, VOG5313, VOG0158, VOG4604, VOG1909, VOG1099, VOG1100, VOG1101, VOG2644, VOG4728, VOG1105, VOG1107, VOG1108, VOG1109, VOG1110, VOG4811, VOG1112, VOG1113, VOG1215, VOG1120, VOG1121, VOG2492, VOG1123, VOG1124, VOG1125, VOG2493, VOG2178, VOG4574, VOG4560
36809_948	MabA	36809_948_con_0009:3891-6766	36809_948_con_0009	3891	6766	FALSE	Unknown	VOG8233, VOG4708, VOG7634
36809_948	MabA	36809_948_con_0015:3822-26330	36809_948_con_0015	3822	26330	FALSE	Siphoviridae	VOG10203, VOG2338, VOG2040, VOG2704, VOG2043, VOG4841, VOG2560, VOG4544, VOG1356, VOG4573, VOG6132, VOG4711, VOG1581, VOG2018, VOG1212, VOG4557, VOG1213, VOG4840, VOG4811, VOG1215, VOG1165
36809_948	MabA	36809_948_con_0037:116030-123813	36809_948_con_0037	116030	123813	TRUE	Siphoviridae	VOG0221, VOG1637, VOG0275, VOG9706, VOG6495, VOG2557, VOG4571
36809_948	MabA	36809_948_con_0008:69141-98704	36809_948_con_0008	69141	98704	FALSE	Siphoviridae	VOG2021, VOG1252, VOG5600, VOG1186, VOG9438, VOG4570, VOG2527, VOG4560, VOG1222, VOG4666, VOG1593, VOG2518, VOG1593, VOG4558, VOG1167, VOG1166, VOG1165, VOG4569, VOG5793, VOG4582, VOG4557, VOG4621, VOG2638, VOG1158, VOG2895, VOG4572, VOG4555
36809_948	MabA	36809_948_con_0016:1542-23119	36809_948_con_0016	1542	23119	FALSE	Siphoviridae	VOG2515, VOG1165, VOG4569, VOG4811, VOG2513, VOG2513, VOG4557, VOG2512, VOG2566, VOG2565, VOG1581, VOG3676, VOG4576, VOG0720, VOG5101, VOG2560, VOG4624, VOG2038, VOG1093
36809_948	MabA	36809_948_con_0004:74032-103631	36809_948_con_0004	74032	103631	FALSE	Siphoviridae	VOG2526, VOG4560, VOG9659, VOG4580, VOG4554, VOG4558, VOG1168, VOG1167, VOG1166, VOG1165, VOG4569, VOG5793, VOG4582, VOG4557, VOG1160, VOG1159, VOG1158, VOG1157, VOG4553, VOG4555, VOG6302, VOG0720, VOG4544, VOG1154, VOG2560, VOG2675, VOG9438, VOG2548, VOG2038, VOG8256
36809_949	MabA	36809_949_con_0001:279579-336463	36809_949_con_0001	279579	336463	FALSE	Siphoviridae	VOG4560, VOG4574, VOG2178, VOG2493, VOG1125, VOG1124, VOG1123, VOG2492, VOG1121, VOG1120, VOG1215, VOG1113, VOG1112, VOG4811, VOG1110, VOG5660, VOG1109, VOG1108, VOG1107, VOG1523, VOG1105, VOG4728, VOG2644, VOG1101, VOG1100, VOG1099, VOG4604, VOG0158, VOG5313, VOG1095, VOG1094, VOG1148, VOG1143, VOG4544, VOG4618, VOG4643, VOG0221, VOG10864, VOG6570, VOG2664, VOG4583, VOG3087, VOG0494, VOG3579, VO…
36809_949	MabA	36809_949_con_0012:243525-251595	36809_949_con_0012	243525	251595	FALSE	Siphoviridae	VOG4641, VOG0275, VOG8401, VOG4602, VOG6495, VOG6495, VOG2703
36809_949	MabA	36809_949_con_0012:255933-297657	36809_949_con_0012	255933	297657	FALSE	Siphoviridae	VOG1134, VOG2507, VOG2912, VOG0049, VOG4632, VOG3011, VOG1183, VOG1206, VOG2958, VOG8727, VOG2702, VOG2703, VOG9438, VOG4544, VOG0720, VOG6302, VOG4555, VOG3434, VOG1887, VOG1581, VOG1158, VOG1159, VOG4621, VOG4557, VOG4811, VOG4569, VOG1165, VOG1166, VOG1167, VOG9666, VOG2549, VOG5361, VOG5384, VOG4554, VOG2178, VOG4574, VOG4560, VOG2526, VOG4728, VOG1648, VOG1965, VOG8255, VOG1561
36809_949	MabA	36809_949_con_0012:355839-395770	36809_949_con_0012	355839	395770	FALSE	Siphoviridae	VOG4560, VOG0352, VOG4580, VOG4554, VOG2549, VOG4558, VOG2515, VOG1165, VOG4569, VOG6163, VOG2513, VOG2513, VOG4557, VOG2512, VOG2566, VOG2565, VOG1581, VOG2808, VOG1887, VOG3434, VOG9853, VOG2806, VOG0720, VOG5101, VOG1574, VOG4841, VOG2038, VOG2849, VOG2902, VOG3087, VOG1227, VOG2663, VOG1246, VOG0618, VOG3050, VOG3048, VOG5235
36809_950	MabA	36809_950_con_0005:64112-72175	36809_950_con_0005	64112	72175	FALSE	Siphoviridae	VOG3048, VOG1936, VOG0618, VOG1246, VOG2945, VOG8271, VOG2696, VOG1206, VOG1244, VOG1227, VOG1178, VOG4583, VOG4583
36809_950	MabA	36809_950_con_0005:78935-113546	36809_950_con_0005	78935	113546	FALSE	Siphoviridae	VOG4802, VOG2042, VOG1200, VOG1201, VOG1574, VOG5101, VOG0720, VOG4555, VOG4572, VOG2895, VOG1158, VOG2638, VOG4621, VOG4557, VOG4582, VOG5793, VOG4569, VOG1165, VOG1166, VOG1167, VOG4558, VOG1593, VOG2518, VOG1593, VOG4666, VOG1222, VOG4560, VOG4570, VOG1186, VOG1252
36809_950	MabA	36809_950_con_0012:26328-72827	36809_950_con_0012	26328	72827	FALSE	Siphoviridae	VOG9276, VOG4728, VOG2644, VOG4560, VOG4580, VOG2502, VOG4554, VOG4554, VOG1167, VOG1165, VOG1215, VOG4840, VOG1213, VOG4557, VOG1212, VOG6799, VOG1581, VOG6798, VOG4711, VOG6132, VOG4573, VOG1356, VOG4544, VOG2560, VOG4841, VOG2043, VOG2704, VOG2040, VOG11078, VOG8255, VOG1400, VOG4643, VOG2038, VOG2664, VOG2539, VOG9702, VOG2495, VOG4571, VOG1246, VOG0982, VOG4593, VOG2336, VOG9329, VOG1309, VO…
36809_950	MabA	36809_950_con_0030:329062-337548	36809_950_con_0030	329062	337548	TRUE	Unknown	VOG0275, VOG0275, VOG0275, VOG7714
36809_952	MabM	36809_952_con_0001:950794-956330	36809_952_con_0001	950794	956330	FALSE	Siphoviridae / Podoviridae	VOG1063, VOG6585, VOG6513, VOG2503
36809_952	MabM	36809_952_con_0001:1233337-1248746	36809_952_con_0001	1233337	1248746	FALSE	Siphoviridae	VOG0275, VOG1229, VOG2687, VOG3212, VOG2023, VOG10639, VOG1136, VOG9114, VOG7634, VOG2027, VOG2027, VOG4600, VOG1309, VOG3215, VOG4693, VOG3217, VOG4567, VOG4694
36809_952	MabM	36809_952_con_0001:1258366-1296723	36809_952_con_0001	1258366	1296723	FALSE	Siphoviridae	VOG4618, VOG7407, VOG1143, VOG1148, VOG1094, VOG1095, VOG5313, VOG0158, VOG4604, VOG1909, VOG1099, VOG1100, VOG1101, VOG2644, VOG4728, VOG1105, VOG1107, VOG1108, VOG1109, VOG1110, VOG4811, VOG1112, VOG1113, VOG1215, VOG1120, VOG1121, VOG2492, VOG1123, VOG1124, VOG1125, VOG2493, VOG2178, VOG4574, VOG4560
36809_953	MabA	36809_953_con_0024:140065-146510	36809_953_con_0024	140065	146510	FALSE	Unknown	VOG3477, VOG9222, VOG3239
36809_954	MabM	36809_954_con_0001:950998-956534	36809_954_con_0001	950998	956534	FALSE	Siphoviridae / Podoviridae	VOG1063, VOG6585, VOG6513, VOG2503
36809_954	MabM	36809_954_con_0001:1233541-1248950	36809_954_con_0001	1233541	1248950	FALSE	Siphoviridae	VOG0275, VOG1229, VOG2687, VOG3212, VOG2023, VOG10639, VOG1136, VOG9114, VOG7634, VOG2027, VOG2027, VOG4600, VOG1309, VOG3215, VOG4693, VOG3217, VOG4567, VOG4694
36809_954	MabM	36809_954_con_0001:1258570-1296927	36809_954_con_0001	1258570	1296927	FALSE	Siphoviridae	VOG4618, VOG7407, VOG1143, VOG1148, VOG1094, VOG1095, VOG5313, VOG0158, VOG4604, VOG1909, VOG1099, VOG1100, VOG1101, VOG2644, VOG4728, VOG1105, VOG1107, VOG1108, VOG1109, VOG1110, VOG4811, VOG1112, VOG1113, VOG1215, VOG1120, VOG1121, VOG2492, VOG1123, VOG1124, VOG1125, VOG2493, VOG2178, VOG4574, VOG4560
36809_956	MabM	36809_956_con_0001:748933-784352	36809_956_con_0001	748933	784352	FALSE	Siphoviridae	VOG2021, VOG2526, VOG4560, VOG0352, VOG4580, VOG4554, VOG4558, VOG2515, VOG1165, VOG4569, VOG4811, VOG2513, VOG2513, VOG4557, VOG2512, VOG2566, VOG2565, VOG1581, VOG3676, VOG4576, VOG0720, VOG5101, VOG2560, VOG4624, VOG2038, VOG1093, VOG6612, VOG2859, VOG2698, VOG2036, VOG4638, VOG3579, VOG4571, VOG2027
36809_956	MabM	36809_956_con_0001:995112-1000648	36809_956_con_0001	995112	1000648	FALSE	Siphoviridae / Podoviridae	VOG1063, VOG6585, VOG6513, VOG2503
36809_956	MabM	36809_956_con_0001:1277656-1293065	36809_956_con_0001	1277656	1293065	FALSE	Siphoviridae	VOG0275, VOG1229, VOG2687, VOG3212, VOG2023, VOG10639, VOG1136, VOG9114, VOG7634, VOG2027, VOG2027, VOG4600, VOG1309, VOG3215, VOG4693, VOG3217, VOG4567, VOG4694
36809_956	MabM	36809_956_con_0001:1302685-1351705	36809_956_con_0001	1302685	1351705	TRUE	Siphoviridae	VOG4618, VOG7407, VOG1143, VOG1148, VOG1094, VOG1095, VOG5313, VOG0158, VOG4604, VOG1909, VOG1099, VOG1100, VOG1101, VOG2644, VOG4728, VOG1105, VOG1107, VOG1108, VOG1109, VOG1110, VOG4811, VOG1112, VOG1113, VOG1215, VOG1120, VOG1121, VOG2492, VOG1123, VOG1124, VOG1125, VOG2493, VOG2178, VOG4574, VOG4560, VOG8766, VOG5904, VOG0221, VOG0275, VOG9706, VOG4602, VOG6495, VOG0221
36809_958	MabA	36809_958_con_0005:77076-80059	36809_958_con_0005	77076	80059	TRUE	Siphoviridae	VOG2703, VOG0221, VOG0275
36809_958	MabA	36809_958_con_0029:76694-105162	36809_958_con_0029	76694	105162	FALSE	Siphoviridae	VOG4580, VOG4554, VOG2493, VOG1168, VOG1167, VOG1166, VOG1165, VOG4569, VOG5793, VOG4557, VOG1160, VOG1159, VOG1158, VOG1157, VOG4553, VOG6302, VOG0720, VOG4544, VOG1154, VOG2560, VOG2675, VOG8255, VOG2038, VOG8256, VOG2540, VOG5951
36809_958	MabA	36809_958_con_0029:134919-140948	36809_958_con_0029	134919	140948	FALSE	Unknown	VOG0275
36809_958	MabA	36809_958_con_0030:253736-288323	36809_958_con_0030	253736	288323	FALSE	Siphoviridae	VOG2021, VOG2526, VOG4560, VOG0352, VOG4580, VOG4554, VOG4558, VOG1167, VOG1165, VOG4569, VOG5793, VOG4582, VOG4557, VOG1210, VOG7657, VOG4553, VOG4568, VOG4556, VOG6443, VOG4544, VOG0296, VOG8255, VOG2038, VOG2902, VOG1422, VOG3579, VOG4567, VOG1890, VOG2336, VOG9329
36809_958	MabA	36809_958_con_0033:200076-231858	36809_958_con_0033	200076	231858	FALSE	Siphoviridae	VOG2021, VOG2526, VOG4560, VOG4574, VOG1892, VOG5400, VOG4580, VOG4554, VOG4558, VOG1167, VOG1166, VOG1165, VOG4569, VOG5793, VOG4582, VOG4557, VOG1159, VOG1210, VOG4553, VOG4568, VOG4556, VOG4544, VOG1146, VOG1326, VOG4841, VOG1168
36809_958	MabA	36809_958_con_0033:250631-264354	36809_958_con_0033	250631	264354	FALSE	Siphoviridae	VOG0494, VOG1422, VOG0157, VOG3579, VOG0982, VOG2661, VOG8832, VOG2336, VOG7624, VOG4593, VOG8233, VOG4708, VOG0296, VOG3214, VOG1246, VOG6800, VOG0982, VOG8274
36809_959	MabA	36809_959_con_0023:242998-250618	36809_959_con_0023	242998	250618	FALSE	Siphoviridae	VOG0100, VOG3237, VOG9667, VOG4602, VOG0221
36809_959	MabA	36809_959_con_0024:140073-146518	36809_959_con_0024	140073	146518	FALSE	Unknown	VOG3477, VOG9222, VOG3239
36809_960	MabA	36809_960_con_0025:55970-62415	36809_960_con_0025	55970	62415	FALSE	Unknown	VOG3477, VOG9222, VOG3239
36809_961	MabM	36809_961_con_0001:166557-195422	36809_961_con_0001	166557	195422	TRUE	Siphoviridae	VOG2703, VOG0275, VOG0275, VOG1229, VOG4614, VOG2575, VOG6333, VOG2577, VOG2833, VOG4665, VOG0678, VOG0812, VOG1134, VOG0283, VOG1237, VOG4638, VOG0025, VOG4550, VOG0350, VOG0243, VOG5570, VOG4583, VOG1249, VOG4552, VOG0226, VOG0676, VOG1250, VOG1252
36809_961	MabM	36809_961_con_0001:207466-239069	36809_961_con_0001	207466	239069	FALSE	Siphoviridae	VOG2598, VOG4587, VOG1662, VOG2560, VOG4544, VOG4544, VOG0720, VOG4576, VOG7428, VOG4711, VOG1581, VOG2565, VOG2566, VOG2512, VOG4557, VOG2567, VOG2513, VOG4811, VOG4569, VOG1165, VOG1590, VOG4558, VOG4580, VOG4554, VOG2515, VOG4574, VOG4560, VOG4793
36809_961	MabM	36809_961_con_0001:1012750-1034559	36809_961_con_0001	1012750	1034559	FALSE	Siphoviridae	VOG1229, VOG4569, VOG1165, VOG1590, VOG4588, VOG2518, VOG1593, VOG2515, VOG2178, VOG4574, VOG4560, VOG4793, VOG2570, VOG3447, VOG4613, VOG9432, VOG1178, VOG1206
36809_962	MabA	36809_962_con_0001:558460-565864	36809_962_con_0001	558460	565864	FALSE	Siphoviridae	VOG5793, VOG4995, VOG8909, VOG10568, VOG2665, VOG2849
36809_962	MabA	36809_962_con_0030:76735-122352	36809_962_con_0030	76735	122352	FALSE	Siphoviridae	VOG4728, VOG2644, VOG4560, VOG4580, VOG2502, VOG4554, VOG4554, VOG1167, VOG1165, VOG1215, VOG4840, VOG1213, VOG4557, VOG1212, VOG6799, VOG1581, VOG6798, VOG4711, VOG6132, VOG4573, VOG1356, VOG4544, VOG2560, VOG4841, VOG2043, VOG2704, VOG2040, VOG7641, VOG7642, VOG2038, VOG3029, VOG2902, VOG1422, VOG2539, VOG6813, VOG5121, VOG4571, VOG1246, VOG0982, VOG2336, VOG9329, VOG8233, VOG4708, VOG8274, VOG…
36809_962	MabA	36809_962_con_0031:145445-159637	36809_962_con_0031	145445	159637	FALSE	Unknown	VOG0275, VOG8187, VOG3447, VOG3239, VOG0377
36809_964	MabA	36809_964_con_0197:22538-30158	36809_964_con_0197	22538	30158	TRUE	Siphoviridae	VOG0275, VOG0221, VOG4602, VOG9667, VOG3237
36809_964	MabA	36809_964_con_0002:69690-75188	36809_964_con_0002	69690	75188	FALSE	Siphoviridae	VOG1175, VOG3239, VOG9222
36809_966	MabM	36809_966_con_0041:33342-40636	36809_966_con_0041	33342	40636	FALSE	Siphoviridae	VOG1246, VOG2902, VOG9706, VOG6495, VOG0275
36809_968	MabA	36809_968_con_0001:233559-293139	36809_968_con_0001	233559	293139	FALSE	Siphoviridae	VOG4560, VOG4574, VOG2178, VOG2493, VOG1125, VOG1124, VOG1123, VOG2492, VOG1121, VOG1120, VOG1113, VOG1112, VOG4811, VOG1110, VOG1109, VOG1108, VOG1107, VOG1105, VOG4728, VOG2644, VOG1101, VOG1100, VOG1099, VOG1909, VOG4604, VOG1095, VOG1094, VOG1148, VOG1143, VOG4544, VOG4618, VOG4641, VOG0221, VOG10864, VOG6570, VOG2664, VOG4583, VOG0494, VOG2539, VOG1422, VOG4694, VOG4567, VOG3217, VOG4693, VO…
36809_968	MabA	36809_968_con_0014:297007-303452	36809_968_con_0014	297007	303452	FALSE	Siphoviridae	VOG1175, VOG3239, VOG9222, VOG3477
36809_969	MabA	36809_969_con_0001:4812-43353	36809_969_con_0001	4812	43353	FALSE	Siphoviridae	VOG4554, VOG1167, VOG1165, VOG1215, VOG4811, VOG4840, VOG1213, VOG4557, VOG1212, VOG6799, VOG1581, VOG6798, VOG4711, VOG6132, VOG4573, VOG1356, VOG4544, VOG2560, VOG4841, VOG2043, VOG2704, VOG2040, VOG7641, VOG7642, VOG2038, VOG2664, VOG2539, VOG9702, VOG4567, VOG1246, VOG0982, VOG2336, VOG8233, VOG4708, VOG7634, VOG2891, VOG4732
36809_970	MabA	36809_970_con_0001:2422-10847	36809_970_con_0001	2422	10847	FALSE	Siphoviridae	VOG5121, VOG1246, VOG0982, VOG4593, VOG2336, VOG9329, VOG8233, VOG4708, VOG7634, VOG2891, VOG4732
36809_970	MabA	36809_970_con_0010:82092-85679	36809_970_con_0010	82092	85679	FALSE	Siphoviridae	VOG4732, VOG2891, VOG7634, VOG4708, VOG8233
36809_970	MabA	36809_970_con_0017:1589-24097	36809_970_con_0017	1589	24097	FALSE	Siphoviridae	VOG1167, VOG1165, VOG1215, VOG4811, VOG4840, VOG1213, VOG4557, VOG1212, VOG2018, VOG1581, VOG4711, VOG6132, VOG4573, VOG1356, VOG4544, VOG2560, VOG4841, VOG2043, VOG2704, VOG2040, VOG2338
36809_970	MabA	36809_970_con_0018:1070-22647	36809_970_con_0018	1070	22647	FALSE	Siphoviridae	VOG2515, VOG1165, VOG4569, VOG4811, VOG2513, VOG2513, VOG4557, VOG2512, VOG2566, VOG2565, VOG1581, VOG3676, VOG4576, VOG0720, VOG5101, VOG2560, VOG4624, VOG2038, VOG1093
36809_970	MabA	36809_970_con_0005:73780-103379	36809_970_con_0005	73780	103379	FALSE	Siphoviridae	VOG2526, VOG4560, VOG9659, VOG4580, VOG4554, VOG4558, VOG1168, VOG1167, VOG1166, VOG1165, VOG4569, VOG5793, VOG4582, VOG4557, VOG1160, VOG1159, VOG1158, VOG1157, VOG4553, VOG4555, VOG6302, VOG0720, VOG4544, VOG1154, VOG2560, VOG2675, VOG9438, VOG2548, VOG2038, VOG8256
36809_970	MabA	36809_970_con_0009:69141-98704	36809_970_con_0009	69141	98704	FALSE	Siphoviridae	VOG2021, VOG1252, VOG5600, VOG1186, VOG9438, VOG4570, VOG2527, VOG4560, VOG1222, VOG4666, VOG1593, VOG2518, VOG1593, VOG4558, VOG1167, VOG1166, VOG1165, VOG4569, VOG5793, VOG4582, VOG4557, VOG4621, VOG2638, VOG1158, VOG2895, VOG4572, VOG4555
36809_970	MabA	36809_970_con_0012:255860-263643	36809_970_con_0012	255860	263643	FALSE	Siphoviridae	VOG3237, VOG4571, VOG2557, VOG6495, VOG9706, VOG0275, VOG1637
36809_971	MabA	36809_971_con_0155:1958-35929	36809_971_con_0155	1958	35929	FALSE	Siphoviridae	VOG4732, VOG2906, VOG3214, VOG4708, VOG7488, VOG5821, VOG5348, VOG10866, VOG4733, VOG4694, VOG5404, VOG2495, VOG4638, VOG9851, VOG8783, VOG6612, VOG4639, VOG1093, VOG2038, VOG4841, VOG4581, VOG4544, VOG6443, VOG4556, VOG4568, VOG4553, VOG7657, VOG1210, VOG4582, VOG4545, VOG4569, VOG3188, VOG1165, VOG4554, VOG4580, VOG1119
36809_972	MabA	36809_972_con_0004:148502-178992	36809_972_con_0004	148502	178992	FALSE	Siphoviridae	VOG10501, VOG2021, VOG2644, VOG4560, VOG0352, VOG4580, VOG2502, VOG4554, VOG4554, VOG1167, VOG1165, VOG1215, VOG4840, VOG1213, VOG4557, VOG1212, VOG2018, VOG1581, VOG6798, VOG4711, VOG6132, VOG4573, VOG1356, VOG4544, VOG2560, VOG4841, VOG2043, VOG2704, VOG2040
36809_972	MabA	36809_972_con_0010:920-22497	36809_972_con_0010	920	22497	FALSE	Siphoviridae	VOG2515, VOG1165, VOG4569, VOG4811, VOG2513, VOG2513, VOG4557, VOG2512, VOG2566, VOG2565, VOG1581, VOG3676, VOG4576, VOG0720, VOG5101, VOG2560, VOG4624, VOG2038, VOG1093
36809_972	MabA	36809_972_con_0012:275735-315854	36809_972_con_0012	275735	315854	FALSE	Siphoviridae	VOG6208, VOG2644, VOG4560, VOG4574, VOG1167, VOG1166, VOG1165, VOG4569, VOG5793, VOG2543, VOG4582, VOG4557, VOG4621, VOG1159, VOG6799, VOG1581, VOG4711, VOG3210, VOG4573, VOG1356, VOG4544, VOG2560, VOG6962, VOG2898, VOG1165, VOG6805, VOG4583, VOG1093, VOG2964, VOG2902, VOG3087, VOG0494, VOG1422, VOG3579, VOG3045, VOG2900, VOG4567, VOG7462, VOG5853
36809_972	MabA	36809_972_con_0011:5163-18963	36809_972_con_0011	5163	18963	FALSE	Siphoviridae	VOG5793, VOG4582, VOG4557, VOG1210, VOG7657, VOG4553, VOG4568, VOG4556, VOG6443, VOG4544, VOG0296
36809_973	MabA	36809_973_con_0008:11432-12463	36809_973_con_0008	11432	12463	FALSE	Unknown	VOG10342
36809_973	MabA	36809_973_con_0023:206394-212839	36809_973_con_0023	206394	212839	FALSE	Siphoviridae	VOG1175, VOG3239, VOG9222, VOG3477
36809_973	MabA	36809_973_con_0024:219797-251267	36809_973_con_0024	219797	251267	FALSE	Siphoviridae	VOG4666, VOG4580, VOG4554, VOG1165, VOG3188, VOG4569, VOG4545, VOG4582, VOG1210, VOG7657, VOG4553, VOG4568, VOG4556, VOG4544, VOG4581, VOG4841, VOG2038, VOG1093, VOG6612, VOG2036, VOG4638, VOG4571, VOG2027, VOG5348, VOG5821, VOG7488, VOG4708, VOG3214, VOG2906, VOG4732
36809_975	MabA	36809_975_con_0045:264076-307843	36809_975_con_0045	264076	307843	FALSE	Siphoviridae	VOG8274, VOG6470, VOG2891, VOG7634, VOG4708, VOG8233, VOG9329, VOG2336, VOG4593, VOG0982, VOG1246, VOG4567, VOG6910, VOG2495, VOG9702, VOG2539, VOG2664, VOG2038, VOG5687, VOG8255, VOG11078, VOG2040, VOG2704, VOG2043, VOG4841, VOG2560, VOG4544, VOG1356, VOG4573, VOG6132, VOG4711, VOG1581, VOG6799, VOG1212, VOG4557, VOG1213, VOG4840, VOG1215, VOG1165, VOG1167, VOG4554, VOG4554, VOG2502, VOG4580, VO…
36809_975	MabA	36809_975_con_0014:54493-57381	36809_975_con_0014	54493	57381	FALSE	Siphoviridae	VOG0275, VOG10717, VOG1206, VOG1206
36809_976	MabA	36809_976_con_0034:264370-308137	36809_976_con_0034	264370	308137	FALSE	Siphoviridae	VOG8274, VOG6470, VOG2891, VOG7634, VOG4708, VOG8233, VOG9329, VOG2336, VOG4593, VOG0982, VOG1246, VOG4567, VOG6910, VOG2495, VOG9702, VOG2539, VOG2664, VOG2038, VOG5687, VOG8255, VOG11078, VOG2040, VOG2704, VOG2043, VOG4841, VOG2560, VOG4544, VOG1356, VOG4573, VOG6132, VOG4711, VOG1581, VOG6799, VOG1212, VOG4557, VOG1213, VOG4840, VOG1215, VOG1165, VOG1167, VOG4554, VOG4554, VOG2502, VOG4580, VO…
36809_976	MabA	36809_976_con_0015:54493-57381	36809_976_con_0015	54493	57381	FALSE	Siphoviridae	VOG0275, VOG10717, VOG1206, VOG1206
36809_977	MabA	36809_977_con_0022:127045-133490	36809_977_con_0022	127045	133490	FALSE	Unknown	VOG3477, VOG9222, VOG3239
36809_979	MabA	36809_979_con_0022:447146-450339	36809_979_con_0022	447146	450339	FALSE	Unknown	VOG0650, VOG0275
36809_980	MabA	36809_980_con_0015:13716-53331	36809_980_con_0015	13716	53331	FALSE	Siphoviridae	VOG10195, VOG4552, VOG1229, VOG1654, VOG3447, VOG0275, VOG2021, VOG1252, VOG5600, VOG1186, VOG4570, VOG4560, VOG1222, VOG4760, VOG1593, VOG2518, VOG1593, VOG4558, VOG1167, VOG1166, VOG1165, VOG4569, VOG5793, VOG4582, VOG4557, VOG4621, VOG2638, VOG1158, VOG2895, VOG4572, VOG4555, VOG0720, VOG5101, VOG1574, VOG1201
36809_980	MabA	36809_980_con_0034:261465-291535	36809_980_con_0034	261465	291535	FALSE	Siphoviridae	VOG2703, VOG9438, VOG1154, VOG0720, VOG6302, VOG4555, VOG3434, VOG1887, VOG1581, VOG1158, VOG1159, VOG4621, VOG4557, VOG4811, VOG4569, VOG1165, VOG1166, VOG1167, VOG9666, VOG2549, VOG5361, VOG4813, VOG4554, VOG2178, VOG4574, VOG4560, VOG2526, VOG4728, VOG8255, VOG1561
36809_980	MabA	36809_980_con_0006:28299-34773	36809_980_con_0006	28299	34773	TRUE	Siphoviridae	VOG0275, VOG4603, VOG7246, VOG0221, VOG6495
36809_980	MabA	36809_980_con_0021:17615-19892	36809_980_con_0021	17615	19892	FALSE	Unknown	VOG1180, VOG0275, VOG10717
36809_980	MabA	36809_980_con_0049:15030-29286	36809_980_con_0049	15030	29286	FALSE	Siphoviridae	VOG8274, VOG0982, VOG6800, VOG1246, VOG3214, VOG0296, VOG4708, VOG8233, VOG4593, VOG7624, VOG2336, VOG0159, VOG5853, VOG2661, VOG3723, VOG7549, VOG2420, VOG0494, VOG2664
36809_980	MabA	36809_980_con_0049:48300-79977	36809_980_con_0049	48300	79977	FALSE	Siphoviridae	VOG4624, VOG2548, VOG1168, VOG4841, VOG1326, VOG1146, VOG4544, VOG4556, VOG4568, VOG4553, VOG1210, VOG1159, VOG4621, VOG4557, VOG4582, VOG5793, VOG4569, VOG1165, VOG1166, VOG1167, VOG4558, VOG4554, VOG4580, VOG5400, VOG1892, VOG4574, VOG4560, VOG2526, VOG2021
36809_982	MabA	36809_982_con_0024:367561-370544	36809_982_con_0024	367561	370544	TRUE	Siphoviridae	VOG2703, VOG0221, VOG0275
36809_982	MabA	36809_982_con_0005:76686-105154	36809_982_con_0005	76686	105154	FALSE	Siphoviridae	VOG4580, VOG4554, VOG2493, VOG1168, VOG1167, VOG1166, VOG1165, VOG4569, VOG5793, VOG4557, VOG1160, VOG1159, VOG1158, VOG1157, VOG4553, VOG6302, VOG0720, VOG4544, VOG1154, VOG2560, VOG2675, VOG8255, VOG2038, VOG8256, VOG2540, VOG5951
36809_982	MabA	36809_982_con_0025:253760-288347	36809_982_con_0025	253760	288347	FALSE	Siphoviridae	VOG2021, VOG2526, VOG4560, VOG0352, VOG4580, VOG4554, VOG4558, VOG1167, VOG1165, VOG4569, VOG5793, VOG4582, VOG4557, VOG1210, VOG7657, VOG4553, VOG4568, VOG4556, VOG6443, VOG4544, VOG0296, VOG8255, VOG2038, VOG2902, VOG1422, VOG3579, VOG4567, VOG1890, VOG2336, VOG9329
36809_982	MabA	36809_982_con_0028:200076-231858	36809_982_con_0028	200076	231858	FALSE	Siphoviridae	VOG2021, VOG2526, VOG4560, VOG4574, VOG1892, VOG5400, VOG4580, VOG4554, VOG4558, VOG1167, VOG1166, VOG1165, VOG4569, VOG5793, VOG4582, VOG4557, VOG1159, VOG1210, VOG4553, VOG4568, VOG4556, VOG4544, VOG1146, VOG1326, VOG4841, VOG1168
36809_982	MabA	36809_982_con_0028:250631-264354	36809_982_con_0028	250631	264354	FALSE	Siphoviridae	VOG0494, VOG1422, VOG0157, VOG3579, VOG0982, VOG2661, VOG8832, VOG2336, VOG7624, VOG4593, VOG8233, VOG4708, VOG0296, VOG3214, VOG1246, VOG6800, VOG0982, VOG8274
36809_983	MabA	36809_983_con_0009:806-22383	36809_983_con_0009	806	22383	FALSE	Siphoviridae	VOG2515, VOG1165, VOG4569, VOG4811, VOG2513, VOG2513, VOG4557, VOG2512, VOG2566, VOG2565, VOG1581, VOG3676, VOG4576, VOG0720, VOG5101, VOG2560, VOG4624, VOG2038, VOG1093
36809_983	MabA	36809_983_con_0010:5049-19250	36809_983_con_0010	5049	19250	FALSE	Siphoviridae	VOG5793, VOG4582, VOG4557, VOG1210, VOG7657, VOG4553, VOG4568, VOG4556, VOG6443, VOG4544, VOG0296
36809_983	MabA	36809_983_con_0003:2597-33087	36809_983_con_0003	2597	33087	FALSE	Siphoviridae	VOG7641, VOG2040, VOG2704, VOG2043, VOG4841, VOG2560, VOG4544, VOG1356, VOG4573, VOG6132, VOG4711, VOG6798, VOG1581, VOG2018, VOG1212, VOG4557, VOG1213, VOG4840, VOG1215, VOG1165, VOG1167, VOG4554, VOG4554, VOG2502, VOG4580, VOG0352, VOG4560, VOG2644, VOG2021, VOG10501
36809_983	MabA	36809_983_con_0012:371983-412102	36809_983_con_0012	371983	412102	FALSE	Siphoviridae	VOG6800, VOG5853, VOG7462, VOG4567, VOG2900, VOG3045, VOG3579, VOG1422, VOG0494, VOG3087, VOG2902, VOG2964, VOG1093, VOG4583, VOG6805, VOG1165, VOG2898, VOG6962, VOG2560, VOG4544, VOG1356, VOG4573, VOG3210, VOG4711, VOG1581, VOG6799, VOG1159, VOG4621, VOG4557, VOG4582, VOG2543, VOG5793, VOG4569, VOG1165, VOG1166, VOG1167, VOG4574, VOG4560, VOG2644
36809_984	MabA	36809_984_con_0001:562906-602610	36809_984_con_0001	562906	602610	FALSE	Siphoviridae	VOG3636, VOG1561, VOG8255, VOG1965, VOG1648, VOG4728, VOG2526, VOG4560, VOG4574, VOG2178, VOG4554, VOG4813, VOG5361, VOG2549, VOG9666, VOG1167, VOG1166, VOG1165, VOG4569, VOG4811, VOG4557, VOG4621, VOG1159, VOG1158, VOG1581, VOG1887, VOG3434, VOG4555, VOG6302, VOG0720, VOG4544, VOG9438, VOG2703, VOG2702, VOG8727, VOG1243, VOG4632
36809_985	MabM	36809_985_con_0001:389982-394184	36809_985_con_0001	389982	394184	FALSE	Siphoviridae	VOG4636, VOG4972, VOG6391, VOG6132, VOG4711
36809_986	MabA	36809_986_con_0025:127045-133490	36809_986_con_0025	127045	133490	FALSE	Unknown	VOG3477, VOG9222, VOG3239
36809_988	MabM	36809_988_con_0005:1395-30856	36809_988_con_0005	1395	30856	FALSE	Siphoviridae	VOG4813, VOG4802, VOG2042, VOG1200, VOG1201, VOG1574, VOG5101, VOG0720, VOG4555, VOG4553, VOG1158, VOG2638, VOG4621, VOG4557, VOG4582, VOG5793, VOG4569, VOG1165, VOG1166, VOG1167, VOG4558, VOG4554, VOG4580, VOG4666, VOG1222
36809_988	MabM	36809_988_con_0004:2793-32127	36809_988_con_0004	2793	32127	FALSE	Siphoviridae	VOG2704, VOG1154, VOG2548, VOG9636, VOG4556, VOG4568, VOG4553, VOG8626, VOG1210, VOG2018, VOG1212, VOG4557, VOG1213, VOG3211, VOG5793, VOG1215, VOG1165, VOG1167, VOG4558, VOG1593, VOG2518, VOG1593, VOG4666, VOG1222
36809_988	MabM	36809_988_con_0001:731042-779832	36809_988_con_0001	731042	779832	FALSE	Siphoviridae	VOG3636, VOG10501, VOG2021, VOG2644, VOG4560, VOG4580, VOG2502, VOG4554, VOG4554, VOG1167, VOG1165, VOG1215, VOG4811, VOG4840, VOG1213, VOG4557, VOG1212, VOG2018, VOG1581, VOG6798, VOG4711, VOG6132, VOG4573, VOG1356, VOG4544, VOG2560, VOG4841, VOG2043, VOG2704, VOG2040, VOG8255, VOG4643, VOG9667, VOG2038, VOG3029, VOG2664, VOG2539, VOG6813, VOG4571, VOG1246, VOG0982, VOG4593, VOG2336, VOG9329, VO…
36809_990	MabA	36809_990_con_0011:731-22765	36809_990_con_0011	731	22765	FALSE	Siphoviridae	VOG2515, VOG1165, VOG4569, VOG4811, VOG2513, VOG2513, VOG4557, VOG2512, VOG2566, VOG2565, VOG1581, VOG3676, VOG4576, VOG0720, VOG5101, VOG2560, VOG4624, VOG2038, VOG1093, VOG6612
36809_990	MabA	36809_990_con_0010:11738-54969	36809_990_con_0010	11738	54969	FALSE	Siphoviridae	VOG4813, VOG0025, VOG2947, VOG1256, VOG9700, VOG4923, VOG4551, VOG9335, VOG4549, VOG0771, VOG6304, VOG1606, VOG1604, VOG1603, VOG0088, VOG1252, VOG1601, VOG6005, VOG0026, VOG1599, VOG9432, VOG0221, VOG2549, VOG4558, VOG2021, VOG1591, VOG1590, VOG1165, VOG4569, VOG4545, VOG1587, VOG4557, VOG1584, VOG1583, VOG4578, VOG1581, VOG4553, VOG4555, VOG4576, VOG0720, VOG5101, VOG4560, VOG4547, VOG2178, VOG…
36809_990	MabA	36809_990_con_0013:4974-19175	36809_990_con_0013	4974	19175	FALSE	Siphoviridae	VOG5793, VOG4582, VOG4557, VOG1210, VOG7657, VOG4553, VOG4568, VOG4556, VOG6443, VOG4544, VOG0296
36809_990	MabA	36809_990_con_0004:2222-36661	36809_990_con_0004	2222	36661	FALSE	Siphoviridae	VOG7642, VOG7641, VOG2040, VOG2704, VOG2043, VOG4841, VOG2560, VOG4544, VOG1356, VOG4573, VOG6132, VOG4711, VOG6798, VOG1581, VOG2018, VOG1212, VOG4557, VOG1213, VOG4840, VOG1215, VOG1165, VOG1167, VOG4554, VOG4554, VOG2502, VOG4580, VOG0352, VOG4560, VOG2644, VOG2021, VOG10501
36809_991	MabM	36809_991_con_0036:87190-136129	36809_991_con_0036	87190	136129	FALSE	Siphoviridae	VOG2842, VOG3447, VOG0275, VOG5042, VOG8401, VOG4602, VOG6495, VOG2703, VOG4552, VOG8274, VOG3214, VOG4600, VOG4360, VOG3215, VOG1246, VOG1422, VOG2539, VOG2664, VOG2038, VOG4869, VOG4602, VOG4643, VOG8255, VOG11078, VOG2040, VOG2704, VOG2043, VOG4841, VOG2560, VOG4544, VOG1356, VOG4573, VOG6132, VOG4711, VOG6798, VOG1581, VOG6799, VOG1212, VOG4557, VOG1213, VOG4840, VOG1215, VOG1165, VOG1167, VO…
36809_991	MabM	36809_991_con_0036:208529-237000	36809_991_con_0036	208529	237000	FALSE	Siphoviridae	VOG2021, VOG2644, VOG4560, VOG4574, VOG2178, VOG1593, VOG2518, VOG4558, VOG1167, VOG1166, VOG1165, VOG4569, VOG5793, VOG2543, VOG4582, VOG4557, VOG4621, VOG1159, VOG6799, VOG1581, VOG4711, VOG3210, VOG4573, VOG1356, VOG4544, VOG2560, VOG6962
36809_991	MabM	36809_991_con_0036:240205-258606	36809_991_con_0036	240205	258606	FALSE	Siphoviridae	VOG4583, VOG1093, VOG2964, VOG2902, VOG3087, VOG4549, VOG3579, VOG3045, VOG4571, VOG2900, VOG4567, VOG7462, VOG5853, VOG6800, VOG1309, VOG4600, VOG3214, VOG8274, VOG4972, VOG1229, VOG6495
36809_991	MabM	36809_991_con_0035:1808-33142	36809_991_con_0035	1808	33142	FALSE	Siphoviridae	VOG4732, VOG2906, VOG3214, VOG4708, VOG7488, VOG5348, VOG2027, VOG3579, VOG3087, VOG1422, VOG0494, VOG2902, VOG9851, VOG6612, VOG4639, VOG1093, VOG2038, VOG10203, VOG4841, VOG4581, VOG4544, VOG6443, VOG4556, VOG4568, VOG4553, VOG7657, VOG1210, VOG4582, VOG4545, VOG4569, VOG3188, VOG1165
36809_992	MabA	36809_992_con_0015:21651-50119	36809_992_con_0015	21651	50119	FALSE	Siphoviridae	VOG4580, VOG4554, VOG2493, VOG1168, VOG1167, VOG1166, VOG1165, VOG4569, VOG5793, VOG4557, VOG1160, VOG1159, VOG1158, VOG1157, VOG4553, VOG6302, VOG0720, VOG4544, VOG1154, VOG2560, VOG2675, VOG8255, VOG2038, VOG8256, VOG2540, VOG5951
36809_993	MabM	36809_993_con_0001:215975-221911	36809_993_con_0001	215975	221911	FALSE	Siphoviridae / Podoviridae	VOG8134, VOG2503, VOG6513, VOG6585, VOG1063
36809_993	MabM	36809_993_con_0012:1026861-1042976	36809_993_con_0012	1026861	1042976	FALSE	Myoviridae / Siphoviridae	VOG3594, VOG0275, VOG2786, VOG4552, VOG8274, VOG8675, VOG3214, VOG4708, VOG8233, VOG9329, VOG2336, VOG4593, VOG0982, VOG1246, VOG4571, VOG3579
36809_993	MabM	36809_993_con_0012:1047098-1075906	36809_993_con_0012	1047098	1075906	FALSE	Siphoviridae	VOG8255, VOG11078, VOG2040, VOG2704, VOG2043, VOG4841, VOG2560, VOG4544, VOG1356, VOG4573, VOG6132, VOG4711, VOG6798, VOG1581, VOG6799, VOG1212, VOG4557, VOG1213, VOG4840, VOG4811, VOG1215, VOG1165, VOG1167, VOG4558, VOG4554, VOG2502, VOG4580, VOG4560, VOG2644, VOG2021
36809_994	MabA	36809_994_con_0012:489237-499205	36809_994_con_0012	489237	499205	FALSE	Siphoviridae	VOG1422, VOG1241, VOG9343, VOG1206, VOG1227, VOG1178, VOG4583, VOG4676, VOG5439, VOG0494, VOG2038, VOG8904, VOG5353, VOG3188
36809_994	MabA	36809_994_con_0012:505450-533334	36809_994_con_0012	505450	533334	FALSE	Siphoviridae	VOG1201, VOG1574, VOG5101, VOG0720, VOG4555, VOG4572, VOG2895, VOG1158, VOG2638, VOG4621, VOG4557, VOG4582, VOG5793, VOG4569, VOG1165, VOG1166, VOG1167, VOG4558, VOG1593, VOG2518, VOG1593, VOG4666, VOG1222
36809_994	MabA	36809_994_con_0020:258561-288055	36809_994_con_0020	258561	288055	FALSE	Siphoviridae	VOG2021, VOG2526, VOG4560, VOG0352, VOG4580, VOG4554, VOG4558, VOG1167, VOG1165, VOG4569, VOG5793, VOG4582, VOG4557, VOG1210, VOG7657, VOG4553, VOG4568, VOG4556, VOG6443, VOG4544, VOG0296, VOG8255, VOG2038, VOG2664, VOG2539
36809_995	MabA	36809_995_con_0012:350017-394651	36809_995_con_0012	350017	394651	FALSE	Siphoviridae	VOG8274, VOG3214, VOG4600, VOG1309, VOG5348, VOG6800, VOG2665, VOG1093, VOG5853, VOG7462, VOG4694, VOG4639, VOG2663, VOG0982, VOG3579, VOG0494, VOG3087, VOG2902, VOG2964, VOG4583, VOG1249, VOG1250, VOG8255, VOG2868, VOG2869, VOG3028, VOG2560, VOG4544, VOG1356, VOG4573, VOG6132, VOG4711, VOG6798, VOG7907, VOG1581, VOG6799, VOG1212, VOG4557, VOG1213, VOG3211, VOG4811, VOG1215, VOG1165, VOG1167, VOG…
36809_996	MabM	36809_996_con_0028:170971-186380	36809_996_con_0028	170971	186380	FALSE	Siphoviridae	VOG0275, VOG1229, VOG2687, VOG3212, VOG2023, VOG10639, VOG1136, VOG9114, VOG7634, VOG2027, VOG2027, VOG4600, VOG1309, VOG3215, VOG4693, VOG3217, VOG4567, VOG4694
36809_996	MabM	36809_996_con_0028:196000-234357	36809_996_con_0028	196000	234357	FALSE	Siphoviridae	VOG4618, VOG7407, VOG1143, VOG1148, VOG1094, VOG1095, VOG5313, VOG0158, VOG4604, VOG1909, VOG1099, VOG1100, VOG1101, VOG2644, VOG4728, VOG1105, VOG1107, VOG1108, VOG1109, VOG1110, VOG4811, VOG1112, VOG1113, VOG1215, VOG1120, VOG1121, VOG2492, VOG1123, VOG1124, VOG1125, VOG2493, VOG2178, VOG4574, VOG4560
36809_997	MabA	36809_997_con_0001:518334-547854	36809_997_con_0001	518334	547854	FALSE	Siphoviridae	VOG2539, VOG2539, VOG2664, VOG2038, VOG8255, VOG0296, VOG4544, VOG6443, VOG4556, VOG4568, VOG4553, VOG7657, VOG1210, VOG4557, VOG4582, VOG5793, VOG4569, VOG1165, VOG1167, VOG4558, VOG4554, VOG4580, VOG0352, VOG4560, VOG2526
36809_998	MabM	36809_998_con_0037:2913-31694	36809_998_con_0037	2913	31694	FALSE	Siphoviridae	VOG6828, VOG1888, VOG1175, VOG0275, VOG8691, VOG4552, VOG8274, VOG3214, VOG4708, VOG8233, VOG9329, VOG2336, VOG4593, VOG1246, VOG4571, VOG3579, VOG1422, VOG0494, VOG2902, VOG9851, VOG6612, VOG4639, VOG1093, VOG1178, VOG2038, VOG8255, VOG4841, VOG4581, VOG4544, VOG6443, VOG4556, VOG4568, VOG4553, VOG7657, VOG1210
36809_998	MabM	36809_998_con_0014:787-31332	36809_998_con_0014	787	31332	FALSE	Siphoviridae	VOG2515, VOG1165, VOG4569, VOG4811, VOG2513, VOG2513, VOG4557, VOG2512, VOG2566, VOG2565, VOG1581, VOG3676, VOG4576, VOG0720, VOG5101, VOG2560, VOG4624, VOG2038, VOG1093, VOG1183, VOG2664, VOG2495, VOG5404, VOG3579, VOG4694, VOG2027, VOG5348, VOG4360, VOG1134, VOG3214, VOG2906, VOG4732
HZ_NTM_133	MabA	1:1239384-1281069	1	1239384	1281069	FALSE	Siphoviridae	VOG0083, VOG5235, VOG8832, VOG3050, VOG4658, VOG4571, VOG0618, VOG1246, VOG3087, VOG2902, VOG2849, VOG4583, VOG2038, VOG9222, VOG8255, VOG2523, VOG6527, VOG4841, VOG1574, VOG5101, VOG0720, VOG2806, VOG9853, VOG3434, VOG1887, VOG2808, VOG1581, VOG2565, VOG2566, VOG2512, VOG4557, VOG2513, VOG2513, VOG6163, VOG4569, VOG1165, VOG2515, VOG4558, VOG2549, VOG4554, VOG4580, VOG7388
HZ_NTM_133	MabA	7:94003-97283	7	94003	97283	FALSE	Unknown	VOG4972, VOG0275
SC2626	MabA	1:315475-321748	1	315475	321748	FALSE	Siphoviridae	VOG4995, VOG5793, VOG4593, VOG9438
SC2626	MabA	5:55760-70851	5	55760	70851	FALSE	Siphoviridae	VOG6967, VOG4552, VOG4552, VOG6495, VOG4972, VOG8274, VOG3214, VOG4600, VOG1309, VOG6800, VOG5853, VOG7462, VOG4658, VOG3045, VOG3579, VOG0494, VOG3087, VOG2902
SC2626	MabA	5:75342-103867	5	75342	103867	FALSE	Siphoviridae	VOG6962, VOG2560, VOG4544, VOG1356, VOG4573, VOG3210, VOG4711, VOG1581, VOG6799, VOG1159, VOG4621, VOG4557, VOG4582, VOG2543, VOG5793, VOG4569, VOG1165, VOG1166, VOG1167, VOG4558, VOG2518, VOG1593, VOG2178, VOG4574, VOG4560, VOG2644, VOG2021

## Sheet: insertion sequences (ISs)
sample	subspecies	pos	id	level	qid	qstart	qend	sid	sstart	send	strand
1185650_1155	MabA	1185650_1155_con_0009:11669-13069	1185650_1155_con_0009_0_is	is	IS256	1	186	1185650_1155_con_0009	11669	13069	+
1185650_1155	MabA	1185650_1155_con_0011:11335-11586	1185650_1155_con_0011_0_domain	domain	IS607	1	91	1185650_1155_con_0011	11335	11586	+
1185650_1155	MabA	1185650_1155_con_0016:32-1253	1185650_1155_con_0016_0_is	is	IS256-ISNCY_ISAzs34_3	1	186	1185650_1155_con_0016	32	1253	-
1185650_1155	MabA	1185650_1155_con_0019:186-1089	1185650_1155_con_0019_0_is	is	IS481-IS6	1	108	1185650_1155_con_0019	186	1089	+
1185650_1155	MabA	1185650_1155_con_0026:3-402	1185650_1155_con_0026_0_orf	orf	IS3_IS51	1	46	1185650_1155_con_0026	3	402	-
1185650_818	MabA	1185650_818_con_0031:11230-11481	1185650_818_con_0031_0_domain	domain	IS607	1	91	1185650_818_con_0031	11230	11481	+
1185650_818	MabA	1185650_818_con_0003:86783-87818	1185650_818_con_0003_0_is	is	IS481	17	108	1185650_818_con_0003	86783	87818	+
1185650_818	MabA	1185650_818_con_0046:176-1395	1185650_818_con_0046_0_is	is	ISNCY_ISAzs34_3-IS256	1	186	1185650_818_con_0046	176	1395	+
1185650_818	MabA	1185650_818_con_0023:213751-214428	1185650_818_con_0023_0_orf	orf	IS481	48	107	1185650_818_con_0023	213751	214428	-
1185650_818	MabA	1185650_818_con_0047:124-1338	1185650_818_con_0047_0_orf	orf	ISNCY_ISBj12_1-ISNCY_ISBli16_1	1	110	1185650_818_con_0047	124	1338	-
1185650_818	MabA	1185650_818_con_0051:151-905	1185650_818_con_0051_0_is	is	IS6-IS481	1	108	1185650_818_con_0051	151	905	-
1185650_819	MabA	1185650_819_con_0025:176-1395	1185650_819_con_0025_0_is	is	ISNCY_ISAzs34_3-IS256	1	186	1185650_819_con_0025	176	1395	+
1185650_819	MabA	1185650_819_con_0029:151-905	1185650_819_con_0029_0_is	is	IS481-IS6	1	108	1185650_819_con_0029	151	905	-
1185650_820	MabA	1185650_820_con_0020:14090-14767	1185650_820_con_0020_0_orf	orf	IS481	48	107	1185650_820_con_0020	14090	14767	-
1185650_820	MabA	1185650_820_con_0035:5-982	1185650_820_con_0035_0_orf	orf	IS3_IS407	1	106	1185650_820_con_0035	5	982	-
1185650_820	MabA	1185650_820_con_0036:261-700	1185650_820_con_0036_0_is	is	IS481	1	30	1185650_820_con_0036	261	700	+
1185650_820	MabA	1185650_820_con_0043:200680-201204	1185650_820_con_0043_0_is	is	IS481	14	108	1185650_820_con_0043	200680	201204	-
1185650_820	MabA	1185650_820_con_0030:17-1218	1185650_820_con_0030_0_is	is	IS256	1	186	1185650_820_con_0030	17	1218	-
1185650_820	MabA	1185650_820_con_0033:35-994	1185650_820_con_0033_0_orf	orf	IS3_IS3	1	106	1185650_820_con_0033	35	994	-
1185650_820	MabA	1185650_820_con_0018:26266-26679	1185650_820_con_0018_0_orf	orf	IS607	1	79	1185650_820_con_0018	26266	26679	-
1185650_820	MabA	1185650_820_con_0031:32-1253	1185650_820_con_0031_0_is	is	ISNCY_ISAzs34_3-IS256	1	186	1185650_820_con_0031	32	1253	-
1185650_821	MabA	1185650_821_con_0022:176-1395	1185650_821_con_0022_0_is	is	ISNCY_ISAzs34_3-IS256	1	186	1185650_821_con_0022	176	1395	+
1185650_821	MabA	1185650_821_con_0026:186-1089	1185650_821_con_0026_0_is	is	IS6-IS481	1	108	1185650_821_con_0026	186	1089	+
1185650_823	MabA	1185650_823_con_0022:32-1253	1185650_823_con_0022_0_is	is	IS256-ISNCY_ISAzs34_3	1	186	1185650_823_con_0022	32	1253	-
1185650_823	MabA	1185650_823_con_0026:151-905	1185650_823_con_0026_0_is	is	IS6-IS481	1	108	1185650_823_con_0026	151	905	-
1185650_823	MabA	1185650_823_con_0018:2139-3539	1185650_823_con_0018_0_is	is	IS256	1	186	1185650_823_con_0018	2139	3539	+
1185650_824	MabA	1185650_824_con_0040:151-905	1185650_824_con_0040_0_is	is	IS481-IS6	1	108	1185650_824_con_0040	151	905	-
1185650_824	MabA	1185650_824_con_0021:9608-10285	1185650_824_con_0021_0_orf	orf	IS481	48	107	1185650_824_con_0021	9608	10285	+
1185650_824	MabA	1185650_824_con_0038:176-1395	1185650_824_con_0038_0_is	is	IS256-ISNCY_ISAzs34_3	1	186	1185650_824_con_0038	176	1395	+
1185650_824	MabA	1185650_824_con_0037:17-1218	1185650_824_con_0037_0_is	is	IS256	1	186	1185650_824_con_0037	17	1218	-
1185650_825	MabA	1185650_825_con_0014:151-1821	1185650_825_con_0014_0_orf	orf	IS21	1	114	1185650_825_con_0014	151	1821	+
1185650_825	MabA	1185650_825_con_0019:151-905	1185650_825_con_0019_0_is	is	IS481-IS6	1	108	1185650_825_con_0019	151	905	-
1185650_825	MabA	1185650_825_con_0004:60626-61360	1185650_825_con_0004_0_orf	orf	IS5_ISL2	2	130	1185650_825_con_0004	60626	61360	+
1185650_825	MabA	1185650_825_con_0010:21108-21770	1185650_825_con_0010_0_orf	orf	IS481	1	39	1185650_825_con_0010	21108	21770	-
1185650_826	MabA	1185650_826_con_0031:32-1253	1185650_826_con_0031_0_is	is	IS256-ISNCY_ISAzs34_3	1	186	1185650_826_con_0031	32	1253	-
1185650_826	MabA	1185650_826_con_0003:124134-125251	1185650_826_con_0003_0_is	is	IS481	1	108	1185650_826_con_0003	124134	125251	-
1185650_826	MabA	1185650_826_con_0028:197-1270	1185650_826_con_0028_0_orf	orf	IS110	1	101	1185650_826_con_0028	197	1270	-
1185650_827	MabA	1185650_827_con_0041:214-1418	1185650_827_con_0041_0_is	is	IS256	1	186	1185650_827_con_0041	214	1418	+
1185650_827	MabA	1185650_827_con_0046:151-905	1185650_827_con_0046_0_is	is	IS6-IS481	1	108	1185650_827_con_0046	151	905	-
1185650_827	MabA	1185650_827_con_0040:36-1286	1185650_827_con_0040_0_orf	orf	IS256	1	186	1185650_827_con_0040	36	1286	-
1185650_827	MabA	1185650_827_con_0042:176-1395	1185650_827_con_0042_0_is	is	IS256-ISNCY_ISAzs34_3	1	186	1185650_827_con_0042	176	1395	+
1185650_828	MabA	1185650_828_con_0032:32-1253	1185650_828_con_0032_0_is	is	IS256-ISNCY_ISAzs34_3	1	186	1185650_828_con_0032	32	1253	-
1185650_828	MabA	1185650_828_con_0038:151-905	1185650_828_con_0038_0_is	is	IS6-IS481	1	108	1185650_828_con_0038	151	905	-
1185650_828	MabA	1185650_828_con_0050:237020-238420	1185650_828_con_0050_0_is	is	IS256	1	186	1185650_828_con_0050	237020	238420	-
1185650_828	MabA	1185650_828_con_0039:80-1030	1185650_828_con_0039_0_is	is	ISL3	1	225	1185650_828_con_0039	80	1030	+
1185650_828	MabA	1185650_828_con_0036:271-1230	1185650_828_con_0036_0_orf	orf	IS3_IS3	1	106	1185650_828_con_0036	271	1230	+
1185650_828	MabA	1185650_828_con_0018:26266-26679	1185650_828_con_0018_0_orf	orf	IS607	1	79	1185650_828_con_0018	26266	26679	-
1185650_828	MabA	1185650_828_con_0037:266-1248	1185650_828_con_0037_0_is	is	IS3_IS407	1	106	1185650_828_con_0037	266	1248	+
1185650_828	MabA	1185650_828_con_0007:114037-114714	1185650_828_con_0007_0_orf	orf	IS481	48	107	1185650_828_con_0007	114037	114714	+
1185650_829	MabA	1185650_829_con_0017:232-1065	1185650_829_con_0017_0_orf	orf	IS3_IS51	1	107	1185650_829_con_0017	232	1065	-
1185650_830	MabA	1185650_830_con_0005:67-1419	1185650_830_con_0005_0_orf	orf	IS256	2	186	1185650_830_con_0005	67	1419	+
1185650_830	MabA	1185650_830_con_0022:167715-167918	1185650_830_con_0022_0_domain	domain	IS607	10	75	1185650_830_con_0022	167715	167918	+
1185650_831	MabA	1185650_831_con_0026:115-1250	1185650_831_con_0026_0_orf	orf	ISL3	1	225	1185650_831_con_0026	115	1250	-
1185650_831	MabA	1185650_831_con_0020:121-1284	1185650_831_con_0020_0_orf	orf	IS21	13	114	1185650_831_con_0020	121	1284	+
1185650_831	MabA	1185650_831_con_0048:2-375	1185650_831_con_0048_0_is	is	IS66	130	200	1185650_831_con_0048	2	375	+
1185650_832	MabA	1185650_832_con_0033:165088-166314	1185650_832_con_0033_0_orf	orf	IS481-ISNCY_ISBli29_4	57	114	1185650_832_con_0033	165088	166314	-
1185650_832	MabA	1185650_832_con_0016:121-1284	1185650_832_con_0016_0_orf	orf	IS21	13	114	1185650_832_con_0016	121	1284	+
1185650_833	MabA	1185650_833_con_0008:4125-5477	1185650_833_con_0008_0_orf	orf	IS256	2	186	1185650_833_con_0008	4125	5477	-
1185650_833	MabA	1185650_833_con_0022:143605-143808	1185650_833_con_0022_0_domain	domain	IS607	10	75	1185650_833_con_0022	143605	143808	+
1185650_834	MabA	1185650_834_con_0016:121-1284	1185650_834_con_0016_0_orf	orf	IS21	13	114	1185650_834_con_0016	121	1284	+
1185650_835	MabA	1185650_835_con_0007:2625-2876	1185650_835_con_0007_0_domain	domain	IS607	1	91	1185650_835_con_0007	2625	2876	+
1185650_836	MabA	1185650_836_con_0044:233562-234803	1185650_836_con_0044_0_orf	orf	IS110	1	101	1185650_836_con_0044	233562	234803	-
1185650_836	MabA	1185650_836_con_0021:121-1284	1185650_836_con_0021_0_orf	orf	IS21	13	114	1185650_836_con_0021	121	1284	+
1185650_839	MabA	1185650_839_con_0030:152030-152233	1185650_839_con_0030_0_domain	domain	IS607	10	75	1185650_839_con_0030	152030	152233	-
1185650_839	MabA	1185650_839_con_0010:31751-33103	1185650_839_con_0010_0_orf	orf	IS256	2	186	1185650_839_con_0010	31751	33103	-
1185650_839	MabA	1185650_839_con_0020:32-1248	1185650_839_con_0020_0_is	is	IS256	1	186	1185650_839_con_0020	32	1248	-
1185650_840	MabA	1185650_840_con_0008:186-1089	1185650_840_con_0008_0_is	is	IS481-IS6	1	108	1185650_840_con_0008	186	1089	+
1185650_841	MabA	1185650_841_con_0018:121-1284	1185650_841_con_0018_0_orf	orf	IS21	13	114	1185650_841_con_0018	121	1284	+
1185650_841	MabA	1185650_841_con_0042:21705-22946	1185650_841_con_0042_0_orf	orf	IS110	1	101	1185650_841_con_0042	21705	22946	+
1185650_842	MabA	1185650_842_con_0014:121-1284	1185650_842_con_0014_0_orf	orf	IS21	13	114	1185650_842_con_0014	121	1284	+
1185650_842	MabA	1185650_842_con_0015:323-1444	1185650_842_con_0015_0_is	is	IS256	1	186	1185650_842_con_0015	323	1444	+
1185650_843	MabA	1185650_843_con_0002:746-1423	1185650_843_con_0002_0_orf	orf	IS481	48	107	1185650_843_con_0002	746	1423	-
1185650_844	MabA	1185650_844_con_0020:121-1284	1185650_844_con_0020_0_orf	orf	IS21	13	114	1185650_844_con_0020	121	1284	+
1185650_845	MabA	1185650_845_con_0025:121-1284	1185650_845_con_0025_0_orf	orf	IS21	13	114	1185650_845_con_0025	121	1284	+
1185650_845	MabA	1185650_845_con_0044:21705-22946	1185650_845_con_0044_0_orf	orf	IS110	1	101	1185650_845_con_0044	21705	22946	+
1185650_848	MabA	1185650_848_con_0007:5945-7213	1185650_848_con_0007_0_orf	orf	IS481	18	106	1185650_848_con_0007	5945	7213	-
1185650_848	MabA	1185650_848_con_0008:8907-9158	1185650_848_con_0008_0_domain	domain	IS607	1	91	1185650_848_con_0008	8907	9158	-
1185650_849	MabA	1185650_849_con_0018:20157-21644	1185650_849_con_0018_0_is	is	IS256	1	186	1185650_849_con_0018	20157	21644	+
1185650_849	MabA	1185650_849_con_0026:182-1396	1185650_849_con_0026_0_is	is	IS256	1	186	1185650_849_con_0026	182	1396	+
1185650_849	MabA	1185650_849_con_0017:30237-31148	1185650_849_con_0017_0_orf	orf	IS481	43	106	1185650_849_con_0017	30237	31148	+
1185650_852	MabA	1185650_852_con_0011:2033-3076	1185650_852_con_0011_0_orf	orf	IS481	1	107	1185650_852_con_0011	2033	3076	+
1185650_852	MabA	1185650_852_con_0033:158998-160190	1185650_852_con_0033_0_is	is	IS481	1	108	1185650_852_con_0033	158998	160190	+
1185650_853	MabA	1185650_853_con_0036:32-1154	1185650_853_con_0036_0_is	is	ISNCY_ISAzs34_3-IS256	1	186	1185650_853_con_0036	32	1154	-
1185650_853	MabA	1185650_853_con_0033:50-1002	1185650_853_con_0033_0_is	is	ISL3	1	191	1185650_853_con_0033	50	1002	-
1185650_853	MabA	1185650_853_con_0031:232-1065	1185650_853_con_0031_0_orf	orf	IS3_IS51	1	107	1185650_853_con_0031	232	1065	-
1185650_853	MabA	1185650_853_con_0035:266-1248	1185650_853_con_0035_0_is	is	IS3_IS407	1	106	1185650_853_con_0035	266	1248	+
1185650_853	MabA	1185650_853_con_0029:215-1419	1185650_853_con_0029_0_is	is	IS256	1	186	1185650_853_con_0029	215	1419	+
1185650_853	MabA	1185650_853_con_0027:77-1421	1185650_853_con_0027_0_is	is	IS3_IS407-IS481	1	108	1185650_853_con_0027	77	1421	-
1185650_854	MabA	1185650_854_con_0016:167499-168104	1185650_854_con_0016_0_orf	orf	IS481	14	106	1185650_854_con_0016	167499	168104	+
1185650_855	MabA	1185650_855_con_0022:161345-161950	1185650_855_con_0022_0_orf	orf	IS481	14	106	1185650_855_con_0022	161345	161950	+
1185650_856	MabA	1185650_856_con_0007:36518-37195	1185650_856_con_0007_0_orf	orf	IS481-IS3_IS407	36	107	1185650_856_con_0007	36518	37195	-
1185650_856	MabA	1185650_856_con_0009:36472-37203	1185650_856_con_0009_0_orf	orf	IS481	3	108	1185650_856_con_0009	36472	37203	-
1185650_856	MabA	1185650_856_con_0037:161398-162003	1185650_856_con_0037_0_orf	orf	IS481	14	106	1185650_856_con_0037	161398	162003	+
1185650_856	MabA	1185650_856_con_0036:28642-29097	1185650_856_con_0036_0_orf	orf	IS200_IS605	1	113	1185650_856_con_0036	28642	29097	+
1185650_856	MabA	1185650_856_con_0036:24932-26074	1185650_856_con_0036_1_orf	orf	IS481	1	108	1185650_856_con_0036	24932	26074	+
1185650_856	MabA	1185650_856_con_0002:19505-19819	1185650_856_con_0002_0_orf	orf	IS5_ISL2	50	130	1185650_856_con_0002	19505	19819	+
1185650_858	MabA	1185650_858_con_0029:433-1458	1185650_858_con_0029_0_orf	orf	IS110	1	101	1185650_858_con_0029	433	1458	+
1185650_858	MabA	1185650_858_con_0030:211-1179	1185650_858_con_0030_0_is	is	IS256	1	186	1185650_858_con_0030	211	1179	-
1185650_859	MabA	1185650_859_con_0042:345-713	1185650_859_con_0042_0_orf	orf	IS1182	102	176	1185650_859_con_0042	345	713	+
1185650_859	MabA	1185650_859_con_0067:123743-124717	1185650_859_con_0067_0_orf	orf	IS3_IS3	1	106	1185650_859_con_0067	123743	124717	+
1185650_859	MabA	1185650_859_con_0067:123008-123524	1185650_859_con_0067_1_is	is	IS3_IS51	27	107	1185650_859_con_0067	123008	123524	-
1185650_863	MabA	1185650_863_con_0004:71149-72417	1185650_863_con_0004_0_orf	orf	IS481	18	106	1185650_863_con_0004	71149	72417	-
1185650_863	MabA	1185650_863_con_0010:150-1820	1185650_863_con_0010_0_orf	orf	IS21	1	114	1185650_863_con_0010	150	1820	+
1185650_863	MabA	1185650_863_con_0026:3266-4330	1185650_863_con_0026_0_orf	orf	IS110	1	100	1185650_863_con_0026	3266	4330	-
1185650_864	MabA	1185650_864_con_0041:158127-159191	1185650_864_con_0041_0_orf	orf	IS110	1	100	1185650_864_con_0041	158127	159191	+
1185650_864	MabA	1185650_864_con_0042:82468-83736	1185650_864_con_0042_0_orf	orf	IS481	18	106	1185650_864_con_0042	82468	83736	-
1185650_865	MabA	1185650_865_con_0029:142944-144224	1185650_865_con_0029_0_orf	orf	IS481	58	108	1185650_865_con_0029	142944	144224	-
1185650_865	MabA	1185650_865_con_0010:3-1069	1185650_865_con_0010_0_orf	orf	ISL3	1	224	1185650_865_con_0010	3	1069	-
1185650_866	MabA	1185650_866_con_0014:1-976	1185650_866_con_0014_0_is	is	ISL3	1	225	1185650_866_con_0014	1	976	+
1185650_868	MabA	1185650_868_con_0017:151-905	1185650_868_con_0017_0_is	is	IS6-IS481	1	108	1185650_868_con_0017	151	905	-
1185650_868	MabA	1185650_868_con_0014:283-1347	1185650_868_con_0014_0_is	is	IS3_IS51	1	107	1185650_868_con_0014	283	1347	+
1185650_869	MabA	1185650_869_con_0038:52-867	1185650_869_con_0038_0_orf	orf	IS256	1	186	1185650_869_con_0038	52	867	+
1185650_869	MabA	1185650_869_con_0021:16504-16755	1185650_869_con_0021_0_domain	domain	IS607	1	91	1185650_869_con_0021	16504	16755	+
1185650_869	MabA	1185650_869_con_0032:433-1458	1185650_869_con_0032_0_orf	orf	IS110	1	101	1185650_869_con_0032	433	1458	+
1185650_871	MabA	1185650_871_con_0025:247771-248835	1185650_871_con_0025_0_orf	orf	IS110	1	100	1185650_871_con_0025	247771	248835	+
1185650_871	MabA	1185650_871_con_0025:105583-106452	1185650_871_con_0025_1_orf	orf	IS3_IS51-IS3_IS3	1	101	1185650_871_con_0025	105583	106452	+
1185650_872	MabA	1185650_872_con_0021:186-1089	1185650_872_con_0021_0_is	is	IS6-IS481	1	108	1185650_872_con_0021	186	1089	+
1185650_872	MabA	1185650_872_con_0034:88716-89270	1185650_872_con_0034_0_orf	orf	IS3_IS3-IS3_IS51	1	103	1185650_872_con_0034	88716	89270	+
1185650_872	MabA	1185650_872_con_0008:6583-6951	1185650_872_con_0008_0_orf	orf	IS1182	103	176	1185650_872_con_0008	6583	6951	+
1185650_874	MabA	1185650_874_con_0006:5710-6078	1185650_874_con_0006_0_orf	orf	IS1182	103	176	1185650_874_con_0006	5710	6078	-
1185650_874	MabA	1185650_874_con_0025:186-1089	1185650_874_con_0025_0_is	is	IS481-IS6	1	108	1185650_874_con_0025	186	1089	+
1185650_874	MabA	1185650_874_con_0034:88716-89270	1185650_874_con_0034_0_orf	orf	IS3_IS51-IS3_IS3	1	103	1185650_874_con_0034	88716	89270	+
1185650_877	MabA	1185650_877_con_0004:21609-23207	1185650_877_con_0004_0_orf	orf	IS21	1	114	1185650_877_con_0004	21609	23207	-
1185650_879	MabA	1185650_879_con_0025:167499-168104	1185650_879_con_0025_0_orf	orf	IS481	14	106	1185650_879_con_0025	167499	168104	+
1185650_880	MabA	1185650_880_con_0023:167793-168398	1185650_880_con_0023_0_orf	orf	IS481	14	106	1185650_880_con_0023	167793	168398	+
1185650_883	MabA	1185650_883_con_0002:167493-168098	1185650_883_con_0002_0_orf	orf	IS481	14	106	1185650_883_con_0002	167493	168098	+
1185650_885	MabA	1185650_885_con_0003:167794-168399	1185650_885_con_0003_0_orf	orf	IS481	14	106	1185650_885_con_0003	167794	168399	+
1185650_886	MabA	1185650_886_con_0008:239-1270	1185650_886_con_0008_0_orf	orf	IS110	1	101	1185650_886_con_0008	239	1270	-
1185650_888	MabA	1185650_888_con_0002:103503-103655	1185650_888_con_0002_0_domain	domain	IS3_IS407-IS3_IS3	56	107	1185650_888_con_0002	103503	103655	+
1185650_888	MabA	1185650_888_con_0032:62-521	1185650_888_con_0032_0_orf	orf	IS6-IS3_IS407-IS3_IS3	10	130	1185650_888_con_0032	62	521	-
1185650_888	MabA	1185650_888_con_0019:383-1270	1185650_888_con_0019_0_is	is	ISL3	1	158	1185650_888_con_0019	383	1270	+
1185650_888	MabA	1185650_888_con_0021:49-852	1185650_888_con_0021_0_is	is	IS256	1	186	1185650_888_con_0021	49	852	-
1185650_888	MabA	1185650_888_con_0008:5564-5836	1185650_888_con_0008_0_orf	orf	IS1182	103	174	1185650_888_con_0008	5564	5836	-
1185650_888	MabA	1185650_888_con_0005:28750-29355	1185650_888_con_0005_0_orf	orf	IS481	14	106	1185650_888_con_0005	28750	29355	-
1185650_889	MabA	1185650_889_con_0004:88866-89305	1185650_889_con_0004_0_orf	orf	IS3_IS3	9	106	1185650_889_con_0004	88866	89305	+
1185650_890	MabA	1185650_890_con_0002:6713-6985	1185650_890_con_0002_0_orf	orf	IS1182	103	174	1185650_890_con_0002	6713	6985	+
1185650_891	MabA	1185650_891_con_0004:38936-40274	1185650_891_con_0004_0_is	is	IS3_IS3	1	106	1185650_891_con_0004	38936	40274	+
1185650_891	MabA	1185650_891_con_0030:40787-41569	1185650_891_con_0030_0_orf	orf	IS481	57	108	1185650_891_con_0030	40787	41569	-
1185650_891	MabA	1185650_891_con_0010:5568-5840	1185650_891_con_0010_0_orf	orf	IS1182	103	174	1185650_891_con_0010	5568	5840	-
1185650_891	MabA	1185650_891_con_0020:346-567	1185650_891_con_0020_0_domain	domain	IS607	1	83	1185650_891_con_0020	346	567	-
1185650_894	MabA	1185650_894_con_0005:6619-6987	1185650_894_con_0005_0_orf	orf	IS1182	103	176	1185650_894_con_0005	6619	6987	+
1185650_895	MabA	1185650_895_con_0033:17-1218	1185650_895_con_0033_0_is	is	IS256	1	186	1185650_895_con_0033	17	1218	-
1185650_895	MabA	1185650_895_con_0035:32-1253	1185650_895_con_0035_0_is	is	ISNCY_ISAzs34_3-IS256	1	186	1185650_895_con_0035	32	1253	-
1185650_895	MabA	1185650_895_con_0022:8935-9186	1185650_895_con_0022_0_domain	domain	IS607	1	91	1185650_895_con_0022	8935	9186	-
1185650_895	MabA	1185650_895_con_0038:151-905	1185650_895_con_0038_0_is	is	IS481-IS6	1	108	1185650_895_con_0038	151	905	-
1185650_896	MabA	1185650_896_con_0039:176-1395	1185650_896_con_0039_0_is	is	ISNCY_ISAzs34_3-IS256	1	186	1185650_896_con_0039	176	1395	+
1185650_896	MabA	1185650_896_con_0043:5-982	1185650_896_con_0043_0_orf	orf	IS3_IS407	1	106	1185650_896_con_0043	5	982	-
1185650_896	MabA	1185650_896_con_0022:14090-14767	1185650_896_con_0022_0_orf	orf	IS481	48	107	1185650_896_con_0022	14090	14767	-
1185650_896	MabA	1185650_896_con_0042:271-1230	1185650_896_con_0042_0_orf	orf	IS3_IS3	1	106	1185650_896_con_0042	271	1230	+
1185650_896	MabA	1185650_896_con_0038:17-1218	1185650_896_con_0038_0_is	is	IS256	1	186	1185650_896_con_0038	17	1218	-
1185650_896	MabA	1185650_896_con_0020:26266-26679	1185650_896_con_0020_0_orf	orf	IS607	1	79	1185650_896_con_0020	26266	26679	-
1185650_896	MabA	1185650_896_con_0044:151-905	1185650_896_con_0044_0_is	is	IS6-IS481	1	108	1185650_896_con_0044	151	905	-
1185650_897	MabA	1185650_897_con_0039:151-905	1185650_897_con_0039_0_is	is	IS481-IS6	1	108	1185650_897_con_0039	151	905	-
1185650_897	MabA	1185650_897_con_0040:1-618	1185650_897_con_0040_0_orf	orf	ISL3	42	225	1185650_897_con_0040	1	618	+
1185650_897	MabA	1185650_897_con_0037:32-1253	1185650_897_con_0037_0_is	is	ISNCY_ISAzs34_3-IS256	1	186	1185650_897_con_0037	32	1253	-
1185650_897	MabA	1185650_897_con_0042:330-811	1185650_897_con_0042_0_is	is	ISL3	1	41	1185650_897_con_0042	330	811	+
1185650_897	MabA	1185650_897_con_0036:17-1218	1185650_897_con_0036_0_is	is	IS256	1	186	1185650_897_con_0036	17	1218	-
1185650_897	MabA	1185650_897_con_0024:11522-11773	1185650_897_con_0024_0_domain	domain	IS607	1	91	1185650_897_con_0024	11522	11773	-
1185650_898	MabA	1185650_898_con_0015:10837-11733	1185650_898_con_0015_0_orf	orf	IS3_IS407	1	106	1185650_898_con_0015	10837	11733	-
1185650_898	MabA	1185650_898_con_0015:10381-10938	1185650_898_con_0015_1_orf	orf	IS3_IS407	34	106	1185650_898_con_0015	10381	10938	-
1185650_898	MabA	1185650_898_con_0040:36-995	1185650_898_con_0040_0_orf	orf	IS3_IS3	1	106	1185650_898_con_0040	36	995	-
1185650_898	MabA	1185650_898_con_0042:454-834	1185650_898_con_0042_0_orf	orf	IS200_IS605	1	107	1185650_898_con_0042	454	834	+
1185650_898	MabA	1185650_898_con_0014:11669-13069	1185650_898_con_0014_0_is	is	IS256	1	186	1185650_898_con_0014	11669	13069	+
1185650_898	MabA	1185650_898_con_0014:38097-39497	1185650_898_con_0014_1_is	is	IS256	1	186	1185650_898_con_0014	38097	39497	+
1185650_898	MabA	1185650_898_con_0016:2421-4091	1185650_898_con_0016_0_orf	orf	IS21	1	114	1185650_898_con_0016	2421	4091	+
1185650_898	MabA	1185650_898_con_0016:47085-47720	1185650_898_con_0016_1_orf	orf	IS607	1	94	1185650_898_con_0016	47085	47720	-
1185650_898	MabA	1185650_898_con_0041:151-905	1185650_898_con_0041_0_is	is	IS6-IS481	1	108	1185650_898_con_0041	151	905	-
1185650_898	MabA	1185650_898_con_0038:254-1269	1185650_898_con_0038_0_is	is	ISNCY_ISAzs34_3-IS256	1	186	1185650_898_con_0038	254	1269	+
1185650_899	MabA	1185650_899_con_0006:5945-7213	1185650_899_con_0006_0_orf	orf	IS481	18	106	1185650_899_con_0006	5945	7213	-
1185650_899	MabA	1185650_899_con_0002:56387-57064	1185650_899_con_0002_0_orf	orf	IS481	46	107	1185650_899_con_0002	56387	57064	+
1185650_899	MabA	1185650_899_con_0007:4250-4501	1185650_899_con_0007_0_domain	domain	IS607	1	91	1185650_899_con_0007	4250	4501	+
1185650_900	MabA	1185650_900_con_0008:1239-2507	1185650_900_con_0008_0_orf	orf	IS481	18	106	1185650_900_con_0008	1239	2507	+
1185650_902	MabA	1185650_902_con_0022:5-982	1185650_902_con_0022_0_orf	orf	IS3_IS407	1	106	1185650_902_con_0022	5	982	-
1185650_902	MabA	1185650_902_con_0024:151-905	1185650_902_con_0024_0_is	is	IS6-IS481	1	108	1185650_902_con_0024	151	905	-
1185650_904	MabA	1185650_904_con_0006:6931-7182	1185650_904_con_0006_0_domain	domain	IS607	1	91	1185650_904_con_0006	6931	7182	+
1185650_904	MabA	1185650_904_con_0035:72-486	1185650_904_con_0035_0_orf	orf	IS30-IS3_IS407-IS481-ISNCY_IS1202	3	117	1185650_904_con_0035	72	486	-
1185650_904	MabA	1185650_904_con_0030:5-552	1185650_904_con_0030_0_is	is	ISL3	10	185	1185650_904_con_0030	5	552	-
1185650_906	MabA	1185650_906_con_0011:5945-7213	1185650_906_con_0011_0_orf	orf	IS481	18	106	1185650_906_con_0011	5945	7213	-
1185650_906	MabA	1185650_906_con_0025:73-522	1185650_906_con_0025_0_orf	orf	ISNCY_ISBli16_1-ISNCY_ISBj12_1	1	110	1185650_906_con_0025	73	522	+
1185650_906	MabA	1185650_906_con_0010:3685-3936	1185650_906_con_0010_0_domain	domain	IS607	1	91	1185650_906_con_0010	3685	3936	+
1185650_907	MabA	1185650_907_con_0007:5945-7213	1185650_907_con_0007_0_orf	orf	IS481	18	106	1185650_907_con_0007	5945	7213	-
1185650_908	MabA	1185650_908_con_0002:48759-50066	1185650_908_con_0002_0_orf	orf	IS256	1	186	1185650_908_con_0002	48759	50066	-
1185650_908	MabA	1185650_908_con_0002:67144-67334	1185650_908_con_0002_1_orf	orf	IS3_IS407-IS3_IS3	56	107	1185650_908_con_0002	67144	67334	-
1185650_908	MabA	1185650_908_con_0016:62-931	1185650_908_con_0016_0_orf	orf	IS3_IS407	1	106	1185650_908_con_0016	62	931	-
1185650_908	MabA	1185650_908_con_0020:150-852	1185650_908_con_0020_0_orf	orf	IS481-IS6	1	108	1185650_908_con_0020	150	852	-
1185650_908	MabA	1185650_908_con_0008:28720-29745	1185650_908_con_0008_0_orf	orf	IS481-IS3_IS407	56	108	1185650_908_con_0008	28720	29745	+
1185650_911	MabA	1185650_911_con_0024:232-1065	1185650_911_con_0024_0_orf	orf	IS3_IS51	1	107	1185650_911_con_0024	232	1065	-
1185650_913	MabA	1185650_913_con_0026:161693-162298	1185650_913_con_0026_0_orf	orf	IS481	14	106	1185650_913_con_0026	161693	162298	+
1185650_914	MabA	1185650_914_con_0031:161574-162179	1185650_914_con_0031_0_orf	orf	IS481	14	106	1185650_914_con_0031	161574	162179	+
1185650_915	MabA	1185650_915_con_0002:99-1383	1185650_915_con_0002_0_is	is	ISL3	1	225	1185650_915_con_0002	99	1383	-
1185650_916	MabA	1185650_916_con_0024:5-982	1185650_916_con_0024_0_orf	orf	IS3_IS407	1	106	1185650_916_con_0024	5	982	-
1185650_916	MabA	1185650_916_con_0025:186-1089	1185650_916_con_0025_0_is	is	IS6-IS481	1	108	1185650_916_con_0025	186	1089	+
1185650_917	MabA	1185650_917_con_0023:200029-200634	1185650_917_con_0023_0_orf	orf	IS481	14	106	1185650_917_con_0023	200029	200634	+
1185650_917	MabA	1185650_917_con_0006:6713-6985	1185650_917_con_0006_0_orf	orf	IS1182	103	174	1185650_917_con_0006	6713	6985	+
1185650_918	MabA	1185650_918_con_0009:3732-5000	1185650_918_con_0009_0_orf	orf	IS481	18	106	1185650_918_con_0009	3732	5000	-
1185650_918	MabA	1185650_918_con_0027:50-1297	1185650_918_con_0027_0_orf	orf	IS21	3	114	1185650_918_con_0027	50	1297	+
1185650_918	MabA	1185650_918_con_0045:54293-55204	1185650_918_con_0045_0_orf	orf	IS481	44	106	1185650_918_con_0045	54293	55204	+
1185650_919	MabA	1185650_919_con_0015:43875-44279	1185650_919_con_0015_0_orf	orf	IS110	1	95	1185650_919_con_0015	43875	44279	-
1185650_919	MabA	1185650_919_con_0037:154-906	1185650_919_con_0037_0_orf	orf	IS481-IS6	1	108	1185650_919_con_0037	154	906	-
1185650_919	MabA	1185650_919_con_0008:1564-2240	1185650_919_con_0008_0_orf	orf	IS3_IS3	9	106	1185650_919_con_0008	1564	2240	-
1185650_920	MabA	1185650_920_con_0024:3472-4077	1185650_920_con_0024_0_orf	orf	IS481	14	106	1185650_920_con_0024	3472	4077	-
1185650_920	MabA	1185650_920_con_0023:142791-144071	1185650_920_con_0023_0_orf	orf	IS481	58	108	1185650_920_con_0023	142791	144071	-
1185650_922	MabA	1185650_922_con_0006:9711-9962	1185650_922_con_0006_0_domain	domain	IS607	1	91	1185650_922_con_0006	9711	9962	+
1185650_922	MabA	1185650_922_con_0014:44-532	1185650_922_con_0014_0_orf	orf	IS3_IS407	1	64	1185650_922_con_0014	44	532	-
1185650_923	MabA	1185650_923_con_0038:66308-66553	1185650_923_con_0038_0_orf	orf	IS256	127	186	1185650_923_con_0038	66308	66553	-
1185650_923	MabA	1185650_923_con_0003:3792-4196	1185650_923_con_0003_0_orf	orf	IS110	1	95	1185650_923_con_0003	3792	4196	+
1185650_923	MabA	1185650_923_con_0005:1564-2240	1185650_923_con_0005_0_orf	orf	IS3_IS3	9	106	1185650_923_con_0005	1564	2240	-
1185650_924	MabA	1185650_924_con_0026:433-1458	1185650_924_con_0026_0_orf	orf	IS110	1	101	1185650_924_con_0026	433	1458	+
1185650_924	MabA	1185650_924_con_0003:57272-58452	1185650_924_con_0003_0_is	is	IS3_IS407-ISNCY_IS1202-IS481	30	115	1185650_924_con_0003	57272	58452	+
1185650_924	MabA	1185650_924_con_0019:1079-1330	1185650_924_con_0019_0_domain	domain	IS607	1	91	1185650_924_con_0019	1079	1330	+
1185650_926	MabA	1185650_926_con_0031:239-1267	1185650_926_con_0031_0_orf	orf	IS110	1	101	1185650_926_con_0031	239	1267	-
1185650_926	MabA	1185650_926_con_0021:221-472	1185650_926_con_0021_0_domain	domain	IS607	1	91	1185650_926_con_0021	221	472	+
1185650_926	MabA	1185650_926_con_0035:175-1443	1185650_926_con_0035_0_is	is	IS256	1	186	1185650_926_con_0035	175	1443	+
1185650_927	MabA	1185650_927_con_0056:142-467	1185650_927_con_0056_0_orf	orf	IS110	1	100	1185650_927_con_0056	142	467	-
1185650_927	MabA	1185650_927_con_0045:66004-66249	1185650_927_con_0045_0_orf	orf	IS256	127	186	1185650_927_con_0045	66004	66249	-
1185650_927	MabA	1185650_927_con_0021:3720-4124	1185650_927_con_0021_0_orf	orf	IS110	1	95	1185650_927_con_0021	3720	4124	+
1185650_927	MabA	1185650_927_con_0006:1737-2176	1185650_927_con_0006_0_orf	orf	IS3_IS3	9	106	1185650_927_con_0006	1737	2176	-
1185650_929	MabA	1185650_929_con_0032:184-1425	1185650_929_con_0032_0_is	is	IS256	1	186	1185650_929_con_0032	184	1425	+
1185650_929	MabA	1185650_929_con_0030:433-1458	1185650_929_con_0030_0_orf	orf	IS110	1	101	1185650_929_con_0030	433	1458	+
1185650_930	MabA	1185650_930_con_0047:158127-159191	1185650_930_con_0047_0_orf	orf	IS110	1	100	1185650_930_con_0047	158127	159191	+
1185650_930	MabA	1185650_930_con_0003:82468-83736	1185650_930_con_0003_0_orf	orf	IS481	18	106	1185650_930_con_0003	82468	83736	-
1185650_931	MabA	1185650_931_con_0030:167499-168104	1185650_931_con_0030_0_orf	orf	IS481	14	106	1185650_931_con_0030	167499	168104	+
1185650_931	MabA	1185650_931_con_0010:7-768	1185650_931_con_0010_0_orf	orf	ISL3	1	126	1185650_931_con_0010	7	768	-
1185650_932	MabA	1185650_932_con_0004:120065-120504	1185650_932_con_0004_0_orf	orf	IS3_IS3	9	106	1185650_932_con_0004	120065	120504	+
1185650_932	MabA	1185650_932_con_0006:101908-102312	1185650_932_con_0006_0_orf	orf	IS110	1	95	1185650_932_con_0006	101908	102312	-
1185650_933	MabA	1185650_933_con_0009:45-1190	1185650_933_con_0009_0_orf	orf	IS256-IS1	1	186	1185650_933_con_0009	45	1190	-
1185650_936	MabA	1185650_936_con_0011:86943-87461	1185650_936_con_0011_0_orf	orf	IS607	1	79	1185650_936_con_0011	86943	87461	-
1185650_937	MabA	1185650_937_con_0017:199-1347	1185650_937_con_0017_0_orf	orf	IS256-IS1	1	186	1185650_937_con_0017	199	1347	+
1185650_938	MabA	1185650_938_con_0009:5568-5840	1185650_938_con_0009_0_orf	orf	IS1182	103	174	1185650_938_con_0009	5568	5840	-
1185650_938	MabA	1185650_938_con_0004:143644-144982	1185650_938_con_0004_0_is	is	IS3_IS3	1	106	1185650_938_con_0004	143644	144982	-
1185650_938	MabA	1185650_938_con_0026:81928-82170	1185650_938_con_0026_0_domain	domain	IS607	1	77	1185650_938_con_0026	81928	82170	+
1185650_938	MabA	1185650_938_con_0028:56215-56997	1185650_938_con_0028_0_orf	orf	IS481	57	108	1185650_938_con_0028	56215	56997	-
1185650_939	MabA	1185650_939_con_0035:42-1246	1185650_939_con_0035_00_is	is	IS4_IS4Sa-IS4_IS4	2	195	1185650_939_con_0035	42	1246	+
1185650_939	MabA	1185650_939_con_0019:292-1494	1185650_939_con_0019_00_orf	orf	IS3_IS3-IS6	1	131	1185650_939_con_0019	292	1494	-
1185650_939	MabA	1185650_939_con_0019:2106-3510	1185650_939_con_0019_01_is	is	IS4_IS4Sa-IS4_IS231	2	228	1185650_939_con_0019	2106	3510	+
1185650_939	MabA	1185650_939_con_0020:2107-2746	1185650_939_con_0020_0_is	is	IS200_IS605	1	113	1185650_939_con_0020	2107	2746	-
1185650_939	MabA	1185650_939_con_0022:387-1709	1185650_939_con_0022_0_orf	orf	IS3_IS3-IS6	1	133	1185650_939_con_0022	387	1709	-
1185650_939	MabA	1185650_939_con_0038:53-741	1185650_939_con_0038_00_is	is	IS1182	5	202	1185650_939_con_0038	53	741	+
1185650_939	MabA	1185650_939_con_0030:360-1094	1185650_939_con_0030_0_is	is	IS200_IS605	1	113	1185650_939_con_0030	360	1094	-
1185650_939	MabA	1185650_939_con_0026:206-1610	1185650_939_con_0026_00_is	is	IS4_IS4Sa-IS4_IS231	2	227	1185650_939_con_0026	206	1610	+
1185650_939	MabA	1185650_939_con_0018:717-2121	1185650_939_con_0018_00_is	is	IS4_IS4Sa-IS4_IS231	2	227	1185650_939_con_0018	717	2121	+
1185650_939	MabA	1185650_939_con_0018:2190-3592	1185650_939_con_0018_01_is	is	IS4_IS4Sa-IS4_IS4	2	195	1185650_939_con_0018	2190	3592	+
1185650_939	MabA	1185650_939_con_0018:3956-5344	1185650_939_con_0018_02_orf	orf	ISLre2	1	193	1185650_939_con_0018	3956	5344	+
1185650_939	MabA	1185650_939_con_0029:20-1429	1185650_939_con_0029_0_orf	orf	Tn3	1	216	1185650_939_con_0029	20	1429	+
1185650_939	MabA	1185650_939_con_0028:270-1532	1185650_939_con_0028_00_is	is	IS4_IS4Sa-IS4_IS231	2	228	1185650_939_con_0028	270	1532	-
1185650_939	MabA	1185650_939_con_0027:290-1312	1185650_939_con_0027_0_orf	orf	IS110	1	102	1185650_939_con_0027	290	1312	+
1246644_3	MabA	ANAR01000064:2817-3059	ANAR01000064_0_domain	domain	IS607	1	88	ANAR01000064	2817	3059	-
1246644_3	MabA	ANAR01000072:189-1094	ANAR01000072_0_is	is	IS6-IS481	1	108	ANAR01000072	189	1094	+
1962118_314	MabM	1962118_314_con_0050:158990-159638	1962118_314_con_0050_0_orf	orf	IS256	55	186	1962118_314_con_0050	158990	159638	-
1962118_314	MabM	1962118_314_con_0050:150110-151402	1962118_314_con_0050_1_orf	orf	IS481	57	108	1962118_314_con_0050	150110	151402	-
1962118_314	MabM	1962118_314_con_0051:94093-95067	1962118_314_con_0051_0_orf	orf	IS3_IS3	1	106	1962118_314_con_0051	94093	95067	-
1962118_314	MabM	1962118_314_con_0051:95286-95802	1962118_314_con_0051_1_is	is	IS3_IS51	27	107	1962118_314_con_0051	95286	95802	+
1962118_314	MabM	1962118_314_con_0040:276-1286	1962118_314_con_0040_0_orf	orf	IS3_IS51	1	107	1962118_314_con_0040	276	1286	+
1962118_315	MabM	1962118_315_con_0013:121-1284	1962118_315_con_0013_0_orf	orf	IS21	13	114	1962118_315_con_0013	121	1284	+
1962118_316	MabM	1962118_316_con_0014:57-1079	1962118_316_con_0014_0_is	is	IS3_IS407-IS481	1	108	1962118_316_con_0014	57	1079	+
1962118_319	MabM	1962118_319_con_0009:121-1284	1962118_319_con_0009_0_orf	orf	IS21	13	114	1962118_319_con_0009	121	1284	+
1962118_320	MabM	1962118_320_con_0014:57-1079	1962118_320_con_0014_0_is	is	IS3_IS407-IS481	1	108	1962118_320_con_0014	57	1079	+
1962118_321	MabM	1962118_321_con_0004:1129-2292	1962118_321_con_0004_0_orf	orf	IS21	13	114	1962118_321_con_0004	1129	2292	-
1962118_322	MabM	1962118_322_con_0013:57-1079	1962118_322_con_0013_0_is	is	IS481-IS3_IS407	1	108	1962118_322_con_0013	57	1079	+
1962118_323	MabM	1962118_323_con_0009:121-1284	1962118_323_con_0009_0_orf	orf	IS21	13	114	1962118_323_con_0009	121	1284	+
1962118_324	MabM	1962118_324_con_0017:12-525	1962118_324_con_0017_0_is	is	ISL3	38	199	1962118_324_con_0017	12	525	+
1962118_324	MabM	1962118_324_con_0005:337-826	1962118_324_con_0005_0_is	is	ISL3	1	41	1962118_324_con_0005	337	826	+
1962118_324	MabM	1962118_324_con_0003:121-1284	1962118_324_con_0003_0_orf	orf	IS21	13	114	1962118_324_con_0003	121	1284	+
1962118_325	MabM	1962118_325_con_0017:123853-124635	1962118_325_con_0017_0_orf	orf	IS481	57	108	1962118_325_con_0017	123853	124635	+
1962118_326	MabM	1962118_326_con_0026:276-1286	1962118_326_con_0026_0_orf	orf	IS3_IS51	1	107	1962118_326_con_0026	276	1286	+
1962118_326	MabM	1962118_326_con_0037:94093-95067	1962118_326_con_0037_0_orf	orf	IS3_IS3	1	106	1962118_326_con_0037	94093	95067	-
1962118_326	MabM	1962118_326_con_0037:95286-95802	1962118_326_con_0037_1_is	is	IS3_IS51	27	107	1962118_326_con_0037	95286	95802	+
1962118_326	MabM	1962118_326_con_0036:155373-156021	1962118_326_con_0036_0_orf	orf	IS256	55	186	1962118_326_con_0036	155373	156021	-
1962118_326	MabM	1962118_326_con_0036:146493-147785	1962118_326_con_0036_1_orf	orf	IS481	57	108	1962118_326_con_0036	146493	147785	-
1962118_328	MabM	1962118_328_con_0018:108482-109130	1962118_328_con_0018_0_orf	orf	IS256	55	186	1962118_328_con_0018	108482	109130	+
1962118_328	MabM	1962118_328_con_0018:116718-118010	1962118_328_con_0018_1_orf	orf	IS481	57	108	1962118_328_con_0018	116718	118010	+
1962118_330	MabM	1962118_330_con_0017:200-619	1962118_330_con_0017_0_orf	orf	IS4_IS4Sa-IS4_IS231	2	55	1962118_330_con_0017	200	619	+
1962118_330	MabM	1962118_330_con_0018:6-467	1962118_330_con_0018_00_orf	orf	IS4_IS4Sa	53	185	1962118_330_con_0018	6	467	+
1962118_330	MabM	1962118_330_con_0016:43-708	1962118_330_con_0016_0_orf	orf	IS5_IS5_model2	51	247	1962118_330_con_0016	43	708	-
1962118_330	MabM	1962118_330_con_0011:57-1079	1962118_330_con_0011_0_is	is	IS481-IS3_IS407	1	108	1962118_330_con_0011	57	1079	+
1962118_331	MabM	1962118_331_con_0025:158837-159485	1962118_331_con_0025_0_orf	orf	IS256	55	186	1962118_331_con_0025	158837	159485	-
1962118_331	MabM	1962118_331_con_0025:149957-151249	1962118_331_con_0025_1_orf	orf	IS481	57	108	1962118_331_con_0025	149957	151249	-
1962118_332	MabM	1962118_332_con_0014:57-1079	1962118_332_con_0014_0_is	is	IS481-IS3_IS407	1	108	1962118_332_con_0014	57	1079	+
1962118_333	MabM	1962118_333_con_0002:1129-2292	1962118_333_con_0002_0_orf	orf	IS21	13	114	1962118_333_con_0002	1129	2292	-
1962118_335	MabM	1962118_335_con_0011:57-1079	1962118_335_con_0011_0_is	is	IS481-IS3_IS407	1	108	1962118_335_con_0011	57	1079	+
1962118_336	MabM	1962118_336_con_0009:1129-2292	1962118_336_con_0009_0_orf	orf	IS21	13	114	1962118_336_con_0009	1129	2292	-
1962118_337	MabM	1962118_337_con_0020:155373-156021	1962118_337_con_0020_0_orf	orf	IS256	55	186	1962118_337_con_0020	155373	156021	-
1962118_337	MabM	1962118_337_con_0020:146493-147785	1962118_337_con_0020_1_orf	orf	IS481	57	108	1962118_337_con_0020	146493	147785	-
1962118_338	MabM	1962118_338_con_0065:3-919	1962118_338_con_0065_0_is	is	IS630	1	124	1962118_338_con_0065	3	919	-
1962118_338	MabM	1962118_338_con_0061:64-1044	1962118_338_con_0061_0_orf	orf	IS1380	2	208	1962118_338_con_0061	64	1044	-
1962118_338	MabM	1962118_338_con_0058:124-1338	1962118_338_con_0058_0_orf	orf	ISNCY_ISBli16_1-ISNCY_ISBj12_1	1	110	1962118_338_con_0058	124	1338	-
1962118_338	MabM	1962118_338_con_0064:3-906	1962118_338_con_0064_0_is	is	IS630-IS6	1	126	1962118_338_con_0064	3	906	-
1962118_338	MabM	1962118_338_con_0055:198-1488	1962118_338_con_0055_0_is	is	IS256	1	186	1962118_338_con_0055	198	1488	+
1962118_338	MabM	1962118_338_con_0057:35-1289	1962118_338_con_0057_0_is	is	IS256	1	186	1962118_338_con_0057	35	1289	-
1962118_338	MabM	1962118_338_con_0007:2910-4232	1962118_338_con_0007_0_orf	orf	ISNCY_ISBli29_4	65	116	1962118_338_con_0007	2910	4232	+
1962118_339	MabM	1962118_339_con_0005:20252-21388	1962118_339_con_0005_0_is	is	IS3_IS51	1	107	1962118_339_con_0005	20252	21388	-
1962118_339	MabM	1962118_339_con_0002:7969-9765	1962118_339_con_0002_0_orf	orf	IS21-IS481-IS3_IS407	8	114	1962118_339_con_0002	7969	9765	+
1962118_339	MabM	1962118_339_con_0006:299-1297	1962118_339_con_0006_0_orf	orf	IS3_IS51	1	107	1962118_339_con_0006	299	1297	+
1962118_340	MabM	1962118_340_con_0035:181389-182216	1962118_340_con_0035_0_orf	orf	IS21	16	114	1962118_340_con_0035	181389	182216	-
1962118_341	MabM	1962118_341_con_0020:158837-159485	1962118_341_con_0020_0_orf	orf	IS256	55	186	1962118_341_con_0020	158837	159485	-
1962118_341	MabM	1962118_341_con_0020:149957-151249	1962118_341_con_0020_1_orf	orf	IS481	57	108	1962118_341_con_0020	149957	151249	-
1962118_342	MabM	1962118_342_con_0009:1129-2292	1962118_342_con_0009_0_orf	orf	IS21	13	114	1962118_342_con_0009	1129	2292	-
1962118_344	MabM	1962118_344_con_0010:164648-165253	1962118_344_con_0010_0_orf	orf	IS481	14	106	1962118_344_con_0010	164648	165253	+
1962118_345	MabM	1962118_345_con_0014:291-1796	1962118_345_con_0014_0_orf	orf	IS1182-ISNCY_ISDol1-IS5_ISAcma45_1	2	346	1962118_345_con_0014	291	1796	-
1962118_345	MabM	1962118_345_con_0014:2194-3306	1962118_345_con_0014_1_orf	orf	IS1182-IS5_IS5_model2	3	247	1962118_345_con_0014	2194	3306	-
1962118_345	MabM	1962118_345_con_0027:2508-3242	1962118_345_con_0027_0_orf	orf	IS3_IS150-IS3_IS2-IS3_IS3-IS481	61	110	1962118_345_con_0027	2508	3242	+
1962118_345	MabM	1962118_345_con_0027:1978-2556	1962118_345_con_0027_1_orf	orf	IS3_IS2-IS481	64	110	1962118_345_con_0027	1978	2556	-
1962118_345	MabM	1962118_345_con_0036:1355-1948	1962118_345_con_0036_0_orf	orf	IS1182-ISNCY_ISCahy1_1	30	270	1962118_345_con_0036	1355	1948	-
1962118_345	MabM	1962118_345_con_0038:1425-2387	1962118_345_con_0038_0_orf	orf	IS3_IS150-IS6	1	132	1962118_345_con_0038	1425	2387	-
1962118_345	MabM	1962118_345_con_0037:948-2528	1962118_345_con_0037_00_orf	orf	IS4_IS4Sa-IS1634-IS4_IS10	1	287	1962118_345_con_0037	948	2528	-
1962118_345	MabM	1962118_345_con_0010:4528-5760	1962118_345_con_0010_00_orf	orf	IS3_IS150-IS481	1	106	1962118_345_con_0010	4528	5760	+
1962118_345	MabM	1962118_345_con_0010:1870-3345	1962118_345_con_0010_01_orf	orf	IS5_IS5_model2	2	247	1962118_345_con_0010	1870	3345	-
1962118_345	MabM	1962118_345_con_0006:22884-23180	1962118_345_con_0006_0_orf	orf	IS607	1	79	1962118_345_con_0006	22884	23180	+
1962118_345	MabM	1962118_345_con_0039:1795-2787	1962118_345_con_0039_0_orf	orf	IS3_IS407-IS3_IS150-IS6	3	131	1962118_345_con_0039	1795	2787	+
1962118_345	MabM	1962118_345_con_0025:2245-3528	1962118_345_con_0025_0_orf	orf	IS110	1	102	1962118_345_con_0025	2245	3528	+
1962118_345	MabM	1962118_345_con_0017:1590-3271	1962118_345_con_0017_0_is	is	IS21	1	114	1962118_345_con_0017	1590	3271	+
1962118_345	MabM	1962118_345_con_0017:1221-1430	1962118_345_con_0017_1_orf	orf	IS4_IS4Sa-IS4_IS10	120	189	1962118_345_con_0017	1221	1430	-
1962118_345	MabM	1962118_345_con_0031:663-1865	1962118_345_con_0031_0_orf	orf	IS110	1	102	1962118_345_con_0031	663	1865	+
1962118_345	MabM	1962118_345_con_0031:2140-3399	1962118_345_con_0031_1_orf	orf	IS110	1	102	1962118_345_con_0031	2140	3399	+
1962118_345	MabM	1962118_345_con_0041:754-1938	1962118_345_con_0041_0_orf	orf	IS91	1	126	1962118_345_con_0041	754	1938	+
1962118_346	MabM	1962118_346_con_0015:121-1284	1962118_346_con_0015_0_orf	orf	IS21	13	114	1962118_346_con_0015	121	1284	+
1962118_347	MabM	1962118_347_con_0013:57-1079	1962118_347_con_0013_0_is	is	IS3_IS407-IS481	1	108	1962118_347_con_0013	57	1079	+
1962118_348	MabM	1962118_348_con_0014:40-1038	1962118_348_con_0014_0_orf	orf	IS3_IS51	1	107	1962118_348_con_0014	40	1038	-
1962118_348	MabM	1962118_348_con_0013:20252-21388	1962118_348_con_0013_0_is	is	IS3_IS51	1	107	1962118_348_con_0013	20252	21388	-
1962118_349	MabM	1962118_349_con_0004:1129-2292	1962118_349_con_0004_0_orf	orf	IS21	13	114	1962118_349_con_0004	1129	2292	-
1962118_350	MabM	1962118_350_con_0009:143-671	1962118_350_con_0009_0_is	is	ISL3	1	107	1962118_350_con_0009	143	671	+
1962118_351	MabM	1962118_351_con_0007:1129-2292	1962118_351_con_0007_0_orf	orf	IS21	13	114	1962118_351_con_0007	1129	2292	-
36809_427	MabA	36809_427_con_0005:121-1284	36809_427_con_0005_0_orf	orf	IS21	13	114	36809_427_con_0005	121	1284	+
36809_428	MabM	36809_428_con_0004:155220-155868	36809_428_con_0004_0_orf	orf	IS256	55	186	36809_428_con_0004	155220	155868	-
36809_428	MabM	36809_428_con_0004:146340-147632	36809_428_con_0004_1_orf	orf	IS481	57	108	36809_428_con_0004	146340	147632	-
36809_434	MabA	36809_434_con_0006:1129-2292	36809_434_con_0006_0_orf	orf	IS21	13	114	36809_434_con_0006	1129	2292	-
36809_436	MabA	36809_436_con_0021:32-1253	36809_436_con_0021_0_is	is	IS256-ISNCY_ISAzs34_3	1	186	36809_436_con_0021	32	1253	-
36809_436	MabA	36809_436_con_0008:929-2494	36809_436_con_0008_0_orf	orf	IS21	3	114	36809_436_con_0008	929	2494	-
36809_436	MabA	36809_436_con_0008:9242-10216	36809_436_con_0008_1_orf	orf	IS3_IS3	1	106	36809_436_con_0008	9242	10216	-
36809_436	MabA	36809_436_con_0008:10435-10951	36809_436_con_0008_2_is	is	IS3_IS51	27	107	36809_436_con_0008	10435	10951	+
36809_436	MabA	36809_436_con_0011:22645-22896	36809_436_con_0011_0_domain	domain	IS607	1	91	36809_436_con_0011	22645	22896	-
36809_436	MabA	36809_436_con_0020:17-1218	36809_436_con_0020_0_is	is	IS256	1	186	36809_436_con_0020	17	1218	-
36809_438	MabM	36809_438_con_0009:36-1268	36809_438_con_0009_0_orf	orf	IS256	1	186	36809_438_con_0009	36	1268	-
36809_439	MabA	36809_439_con_0011:232-1065	36809_439_con_0011_0_orf	orf	IS3_IS51	1	107	36809_439_con_0011	232	1065	-
36809_440	MabM	36809_440_con_0007:82-1296	36809_440_con_0007_0_orf	orf	ISNCY_ISBj12_1-ISNCY_ISBli16_1	1	110	36809_440_con_0007	82	1296	+
36809_442	MabA	36809_442_con_0017:186-1089	36809_442_con_0017_0_is	is	IS6-IS481	1	108	36809_442_con_0017	186	1089	+
36809_442	MabA	36809_442_con_0006:63509-64186	36809_442_con_0006_00_orf	orf	IS481	48	107	36809_442_con_0006	63509	64186	+
36809_442	MabA	36809_442_con_0006:79574-80788	36809_442_con_0006_01_orf	orf	ISNCY_ISBli16_1-ISNCY_ISBj12_1	1	110	36809_442_con_0006	79574	80788	+
36809_442	MabA	36809_442_con_0015:214-1418	36809_442_con_0015_0_is	is	IS256	1	186	36809_442_con_0015	214	1418	+
36809_442	MabA	36809_442_con_0016:32-1253	36809_442_con_0016_0_is	is	ISNCY_ISAzs34_3-IS256	1	186	36809_442_con_0016	32	1253	-
36809_442	MabA	36809_442_con_0014:2434-3111	36809_442_con_0014_0_orf	orf	IS481	48	107	36809_442_con_0014	2434	3111	-
36809_443	MabA	36809_443_con_0009:186-1089	36809_443_con_0009_0_is	is	IS481-IS6	1	108	36809_443_con_0009	186	1089	+
36809_444	MabA	36809_444_con_0016:5568-5840	36809_444_con_0016_0_orf	orf	IS1182	103	174	36809_444_con_0016	5568	5840	-
36809_445	MabM	36809_445_con_0010:121-1284	36809_445_con_0010_0_orf	orf	IS21	13	114	36809_445_con_0010	121	1284	+
36809_446	MabM	36809_446_con_0005:197-1427	36809_446_con_0005_0_is	is	IS256	1	186	36809_446_con_0005	197	1427	+
36809_449	MabA	36809_449_con_0007:5945-7213	36809_449_con_0007_0_orf	orf	IS481	18	106	36809_449_con_0007	5945	7213	-
36809_449	MabA	36809_449_con_0006:8446-8697	36809_449_con_0006_0_domain	domain	IS607	1	91	36809_449_con_0006	8446	8697	+
36809_450	MabA	36809_450_con_0005:2288-2539	36809_450_con_0005_0_domain	domain	IS607	1	91	36809_450_con_0005	2288	2539	-
36809_450	MabA	36809_450_con_0006:1239-2507	36809_450_con_0006_0_orf	orf	IS481	18	106	36809_450_con_0006	1239	2507	+
36809_451	MabM	36809_451_con_0003:110357-111005	36809_451_con_0003_0_orf	orf	IS256	55	186	36809_451_con_0003	110357	111005	+
36809_451	MabM	36809_451_con_0003:118593-119885	36809_451_con_0003_1_orf	orf	IS481	57	108	36809_451_con_0003	118593	119885	+
36809_452	MabM	36809_452_con_0005:256-1389	36809_452_con_0005_0_orf	orf	ISL3	1	226	36809_452_con_0005	256	1389	+
36809_452	MabM	36809_452_con_0004:121-1284	36809_452_con_0004_0_orf	orf	IS21	13	114	36809_452_con_0004	121	1284	+
36809_452	MabM	36809_452_con_0006:328-1263	36809_452_con_0006_0_orf	orf	IS3_IS3	1	106	36809_452_con_0006	328	1263	+
36809_453	MabA	36809_453_con_0005:7706-7957	36809_453_con_0005_0_domain	domain	IS607	1	91	36809_453_con_0005	7706	7957	-
36809_453	MabA	36809_453_con_0006:1239-2507	36809_453_con_0006_0_orf	orf	IS481	18	106	36809_453_con_0006	1239	2507	+
36809_455	MabA	36809_455_con_0004:11942-12193	36809_455_con_0004_0_domain	domain	IS607	1	91	36809_455_con_0004	11942	12193	+
36809_458	MabA	36809_458_con_0003:151-905	36809_458_con_0003_0_is	is	IS6-IS481	1	108	36809_458_con_0003	151	905	-
36809_459	MabA	36809_459_con_0007:32-1253	36809_459_con_0007_0_is	is	ISNCY_ISAzs34_3-IS256	1	186	36809_459_con_0007	32	1253	-
36809_459	MabA	36809_459_con_0008:151-905	36809_459_con_0008_0_is	is	IS6-IS481	1	108	36809_459_con_0008	151	905	-
36809_460	MabA	36809_460_con_0006:182-1472	36809_460_con_0006_0_is	is	IS256	1	186	36809_460_con_0006	182	1472	+
36809_460	MabA	36809_460_con_0004:71149-72487	36809_460_con_0004_0_is	is	IS3_IS3	1	106	36809_460_con_0004	71149	72487	+
36809_460	MabA	36809_460_con_0004:11601-11753	36809_460_con_0004_1_domain	domain	IS3_IS407-IS3_IS3	56	107	36809_460_con_0004	11601	11753	+
36809_481	MabM	36809_481_con_0017:53509-54861	36809_481_con_0017_0_orf	orf	IS256	2	186	36809_481_con_0017	53509	54861	+
36809_481	MabM	36809_481_con_0025:12089-12916	36809_481_con_0025_0_orf	orf	IS21	16	114	36809_481_con_0025	12089	12916	-
36809_481	MabM	36809_481_con_0006:3678-4713	36809_481_con_0006_0_is	is	IS481	17	108	36809_481_con_0006	3678	4713	+
36809_482	MabA	36809_482_con_0002:239-1270	36809_482_con_0002_0_orf	orf	IS110	1	101	36809_482_con_0002	239	1270	-
36809_483	MabA	36809_483_con_0049:114421-115203	36809_483_con_0049_0_orf	orf	IS3_IS407-IS481	56	108	36809_483_con_0049	114421	115203	+
36809_485	MabA	36809_485_con_0020:55503-56285	36809_485_con_0020_0_orf	orf	IS3_IS407-IS481	56	108	36809_485_con_0020	55503	56285	-
36809_485	MabA	36809_485_con_0012:71149-72487	36809_485_con_0012_0_is	is	IS3_IS3	1	106	36809_485_con_0012	71149	72487	+
36809_485	MabA	36809_485_con_0012:11601-11753	36809_485_con_0012_1_domain	domain	IS3_IS407-IS3_IS3	56	107	36809_485_con_0012	11601	11753	+
36809_485	MabA	36809_485_con_0086:7-519	36809_485_con_0086_0_orf	orf	IS110	13	102	36809_485_con_0086	7	519	+
36809_485	MabA	36809_485_con_0049:213-1021	36809_485_con_0049_0_is	is	IS630-IS6	1	133	36809_485_con_0049	213	1021	+
36809_485	MabA	36809_485_con_0077:125445-126803	36809_485_con_0077_0_is	is	IS3_IS407-IS481	1	108	36809_485_con_0077	125445	126803	-
36809_487	MabA	36809_487_con_0067:110182-111408	36809_487_con_0067_0_orf	orf	ISNCY_ISBli29_4-IS481	57	114	36809_487_con_0067	110182	111408	+
36809_487	MabA	36809_487_con_0014:454-1182	36809_487_con_0014_0_orf	orf	IS21	14	114	36809_487_con_0014	454	1182	-
36809_488	MabA	36809_488_con_0012:449-1919	36809_488_con_0012_0_is	is	IS256	1	186	36809_488_con_0012	449	1919	-
36809_489	MabA	36809_489_con_0013:16597-16848	36809_489_con_0013_0_domain	domain	IS607	1	91	36809_489_con_0013	16597	16848	+
36809_489	MabA	36809_489_con_0017:36-1266	36809_489_con_0017_0_is	is	IS256	1	186	36809_489_con_0017	36	1266	-
36809_489	MabA	36809_489_con_0016:433-1458	36809_489_con_0016_0_orf	orf	IS110	1	101	36809_489_con_0016	433	1458	+
36809_490	MabM	36809_490_con_0034:5570-6952	36809_490_con_0034_0_is	is	IS3_IS407-IS481	1	108	36809_490_con_0034	5570	6952	-
36809_490	MabM	36809_490_con_0027:11202-11879	36809_490_con_0027_0_orf	orf	IS481	48	107	36809_490_con_0027	11202	11879	-
36809_490	MabM	36809_490_con_0012:232979-234335	36809_490_con_0012_0_is	is	IS3_IS407-IS481	1	108	36809_490_con_0012	232979	234335	-
36809_491	MabA	36809_491_con_0007:5497-5748	36809_491_con_0007_0_domain	domain	IS607	1	91	36809_491_con_0007	5497	5748	+
36809_491	MabA	36809_491_con_0006:89425-90102	36809_491_con_0006_0_orf	orf	IS481	46	107	36809_491_con_0006	89425	90102	-
36809_491	MabA	36809_491_con_0008:5945-7213	36809_491_con_0008_0_orf	orf	IS481	18	106	36809_491_con_0008	5945	7213	-
36809_492	MabA	36809_492_con_0017:6713-6985	36809_492_con_0017_0_orf	orf	IS1182	103	174	36809_492_con_0017	6713	6985	+
36809_493	MabA	36809_493_con_0005:57311-58491	36809_493_con_0005_0_is	is	ISNCY_IS1202-IS3_IS407-IS481	30	115	36809_493_con_0005	57311	58491	+
36809_493	MabA	36809_493_con_0044:275514-276478	36809_493_con_0044_0_is	is	IS256	1	102	36809_493_con_0044	275514	276478	+
36809_493	MabA	36809_493_con_0032:14159-14410	36809_493_con_0032_0_domain	domain	IS607	1	91	36809_493_con_0032	14159	14410	-
36809_493	MabA	36809_493_con_0052:135-593	36809_493_con_0052_0_is	is	IS256	79	186	36809_493_con_0052	135	593	-
36809_493	MabA	36809_493_con_0047:433-1458	36809_493_con_0047_0_orf	orf	IS110	1	101	36809_493_con_0047	433	1458	+
36809_494	MabA	36809_494_con_0011:4125-5477	36809_494_con_0011_0_orf	orf	IS256	2	186	36809_494_con_0011	4125	5477	-
36809_496	MabA	36809_496_con_0150:70506-71708	36809_496_con_0150_0_orf	orf	IS110	1	101	36809_496_con_0150	70506	71708	+
36809_496	MabA	36809_496_con_0140:8638-9660	36809_496_con_0140_0_orf	orf	IS3_IS3	1	106	36809_496_con_0140	8638	9660	-
36809_496	MabA	36809_496_con_0140:9831-10347	36809_496_con_0140_1_is	is	IS3_IS51	27	107	36809_496_con_0140	9831	10347	+
36809_496	MabA	36809_496_con_0100:1748-2974	36809_496_con_0100_0_orf	orf	ISNCY_ISBli29_4-IS481-IS3_IS407	56	114	36809_496_con_0100	1748	2974	+
36809_496	MabA	36809_496_con_0171:131445-132083	36809_496_con_0171_0_orf	orf	IS481	46	107	36809_496_con_0171	131445	132083	-
36809_496	MabA	36809_496_con_0151:3303-4466	36809_496_con_0151_0_orf	orf	IS21	13	114	36809_496_con_0151	3303	4466	-
36809_497	MabA	36809_497_con_0037:214-1418	36809_497_con_0037_0_is	is	IS256	1	186	36809_497_con_0037	214	1418	+
36809_497	MabA	36809_497_con_0038:176-1395	36809_497_con_0038_0_is	is	IS256-ISNCY_ISAzs34_3	1	186	36809_497_con_0038	176	1395	+
36809_497	MabA	36809_497_con_0026:585-836	36809_497_con_0026_0_domain	domain	IS607	1	91	36809_497_con_0026	585	836	+
36809_497	MabA	36809_497_con_0027:929-2494	36809_497_con_0027_0_orf	orf	IS21	3	114	36809_497_con_0027	929	2494	-
36809_497	MabA	36809_497_con_0027:9242-10216	36809_497_con_0027_1_orf	orf	IS3_IS3	1	106	36809_497_con_0027	9242	10216	-
36809_497	MabA	36809_497_con_0027:10435-10951	36809_497_con_0027_2_is	is	IS3_IS51	27	107	36809_497_con_0027	10435	10951	+
36809_498	MabA	36809_498_con_0013:28750-29355	36809_498_con_0013_0_orf	orf	IS481	14	106	36809_498_con_0013	28750	29355	-
36809_498	MabA	36809_498_con_0014:5575-5847	36809_498_con_0014_0_orf	orf	IS1182	103	174	36809_498_con_0014	5575	5847	-
36809_501	MabA	36809_501_con_0041:17-1218	36809_501_con_0041_0_is	is	IS256	1	186	36809_501_con_0041	17	1218	-
36809_501	MabA	36809_501_con_0043:186-1089	36809_501_con_0043_0_is	is	IS481-IS6	1	108	36809_501_con_0043	186	1089	+
36809_501	MabA	36809_501_con_0042:176-1395	36809_501_con_0042_0_is	is	ISNCY_ISAzs34_3-IS256	1	186	36809_501_con_0042	176	1395	+
36809_501	MabA	36809_501_con_0022:12343-13020	36809_501_con_0022_0_orf	orf	IS481	48	107	36809_501_con_0022	12343	13020	+
36809_502	MabA	36809_502_con_0055:35341-36573	36809_502_con_0055_0_orf	orf	IS110	1	101	36809_502_con_0055	35341	36573	-
36809_502	MabA	36809_502_con_0110:106343-107020	36809_502_con_0110_0_orf	orf	IS481	48	107	36809_502_con_0110	106343	107020	-
36809_502	MabA	36809_502_con_0018:186-1089	36809_502_con_0018_0_is	is	IS481-IS6	1	108	36809_502_con_0018	186	1089	+
36809_503	MabA	36809_503_con_0050:22116-23327	36809_503_con_0050_0_orf	orf	IS110	1	101	36809_503_con_0050	22116	23327	-
36809_503	MabA	36809_503_con_0018:70723-71400	36809_503_con_0018_0_orf	orf	IS481-IS3_IS407	36	107	36809_503_con_0018	70723	71400	-
36809_503	MabA	36809_503_con_0012:128013-129351	36809_503_con_0012_0_is	is	IS3_IS3	1	106	36809_503_con_0012	128013	129351	-
36809_503	MabA	36809_503_con_0012:188754-188906	36809_503_con_0012_1_domain	domain	IS3_IS407-IS3_IS3	56	107	36809_503_con_0012	188754	188906	-
36809_504	MabA	36809_504_con_0017:186-1089	36809_504_con_0017_0_is	is	IS481-IS6	1	108	36809_504_con_0017	186	1089	+
36809_504	MabA	36809_504_con_0005:62763-63440	36809_504_con_0005_00_orf	orf	IS481	48	107	36809_504_con_0005	62763	63440	+
36809_504	MabA	36809_504_con_0005:78828-80042	36809_504_con_0005_01_orf	orf	ISNCY_ISBj12_1-ISNCY_ISBli16_1	1	110	36809_504_con_0005	78828	80042	+
36809_504	MabA	36809_504_con_0016:176-1395	36809_504_con_0016_0_is	is	ISNCY_ISAzs34_3-IS256	1	186	36809_504_con_0016	176	1395	+
36809_504	MabA	36809_504_con_0015:214-1418	36809_504_con_0015_0_is	is	IS256	1	186	36809_504_con_0015	214	1418	+
36809_505	MabA	36809_505_con_0015:214-1418	36809_505_con_0015_0_is	is	IS256	1	186	36809_505_con_0015	214	1418	+
36809_505	MabA	36809_505_con_0004:36230-36907	36809_505_con_0004_00_orf	orf	IS481	48	107	36809_505_con_0004	36230	36907	-
36809_505	MabA	36809_505_con_0004:19628-20842	36809_505_con_0004_01_orf	orf	ISNCY_ISBj12_1-ISNCY_ISBli16_1	1	110	36809_505_con_0004	19628	20842	-
36809_505	MabA	36809_505_con_0016:32-1253	36809_505_con_0016_0_is	is	ISNCY_ISAzs34_3-IS256	1	186	36809_505_con_0016	32	1253	-
36809_505	MabA	36809_505_con_0017:186-1089	36809_505_con_0017_0_is	is	IS6-IS481	1	108	36809_505_con_0017	186	1089	+
36809_506	MabA	36809_506_con_0008:6731-7003	36809_506_con_0008_0_orf	orf	IS1182	103	174	36809_506_con_0008	6731	7003	+
36809_507	MabA	36809_507_con_0045:77595-78506	36809_507_con_0045_0_orf	orf	IS481	44	106	36809_507_con_0045	77595	78506	-
36809_510	MabA	36809_510_con_0025:216-1420	36809_510_con_0025_0_is	is	IS256	1	186	36809_510_con_0025	216	1420	+
36809_510	MabA	36809_510_con_0027:35-994	36809_510_con_0027_0_orf	orf	IS3_IS3	1	106	36809_510_con_0027	35	994	-
36809_510	MabA	36809_510_con_0015:22047-22460	36809_510_con_0015_0_orf	orf	IS607	1	79	36809_510_con_0015	22047	22460	+
36809_510	MabA	36809_510_con_0032:260-855	36809_510_con_0032_0_is	is	IS481	1	80	36809_510_con_0032	260	855	+
36809_510	MabA	36809_510_con_0026:176-1395	36809_510_con_0026_0_is	is	IS256-ISNCY_ISAzs34_3	1	186	36809_510_con_0026	176	1395	+
36809_510	MabA	36809_510_con_0002:5-376	36809_510_con_0002_0_orf	orf	IS481	56	108	36809_510_con_0002	5	376	+
36809_510	MabA	36809_510_con_0028:5-982	36809_510_con_0028_0_orf	orf	IS3_IS407	1	106	36809_510_con_0028	5	982	-
36809_511	MabA	36809_511_con_0021:215-1228	36809_511_con_0021_0_orf	orf	IS256	1	186	36809_511_con_0021	215	1228	-
36809_511	MabA	36809_511_con_0020:239-1267	36809_511_con_0020_0_orf	orf	IS110	1	101	36809_511_con_0020	239	1267	-
36809_511	MabA	36809_511_con_0015:11106-11357	36809_511_con_0015_0_domain	domain	IS607	1	91	36809_511_con_0015	11106	11357	-
36809_512	MabA	36809_512_con_0017:186-1089	36809_512_con_0017_0_is	is	IS481-IS6	1	108	36809_512_con_0017	186	1089	+
36809_512	MabA	36809_512_con_0004:62763-63440	36809_512_con_0004_00_orf	orf	IS481	48	107	36809_512_con_0004	62763	63440	+
36809_512	MabA	36809_512_con_0004:78828-80042	36809_512_con_0004_01_orf	orf	ISNCY_ISBli16_1-ISNCY_ISBj12_1	1	110	36809_512_con_0004	78828	80042	+
36809_512	MabA	36809_512_con_0016:32-1253	36809_512_con_0016_0_is	is	IS256-ISNCY_ISAzs34_3	1	186	36809_512_con_0016	32	1253	-
36809_512	MabA	36809_512_con_0015:214-1418	36809_512_con_0015_0_is	is	IS256	1	186	36809_512_con_0015	214	1418	+
36809_514	MabA	36809_514_con_0022:176-1395	36809_514_con_0022_0_is	is	ISNCY_ISAzs34_3-IS256	1	186	36809_514_con_0022	176	1395	+
36809_514	MabA	36809_514_con_0023:151-905	36809_514_con_0023_0_is	is	IS6-IS481	1	108	36809_514_con_0023	151	905	-
36809_514	MabA	36809_514_con_0020:214-1418	36809_514_con_0020_0_is	is	IS256	1	186	36809_514_con_0020	214	1418	+
36809_515	MabA	36809_515_con_0055:6713-6985	36809_515_con_0055_0_orf	orf	IS1182	103	174	36809_515_con_0055	6713	6985	+
36809_515	MabA	36809_515_con_0016:16846-17628	36809_515_con_0016_0_orf	orf	IS481-IS3_IS407	56	108	36809_515_con_0016	16846	17628	+
36809_515	MabA	36809_515_con_0003:53779-54022	36809_515_con_0003_0_orf	orf	IS607	1	77	36809_515_con_0003	53779	54022	-
36809_518	MabA	36809_518_con_0006:176-1395	36809_518_con_0006_0_is	is	IS256-ISNCY_ISAzs34_3	1	186	36809_518_con_0006	176	1395	+
36809_518	MabA	36809_518_con_0068:14090-14767	36809_518_con_0068_0_orf	orf	IS481	48	107	36809_518_con_0068	14090	14767	-
36809_518	MabA	36809_518_con_0005:214-1418	36809_518_con_0005_0_is	is	IS256	1	186	36809_518_con_0005	214	1418	+
36809_518	MabA	36809_518_con_0007:151-905	36809_518_con_0007_0_is	is	IS481-IS6	1	108	36809_518_con_0007	151	905	-
36809_518	MabA	36809_518_con_0008:35-805	36809_518_con_0008_0_orf	orf	IS3_IS3	1	106	36809_518_con_0008	35	805	-
36809_518	MabA	36809_518_con_0044:4-587	36809_518_con_0044_0_is	is	IS3_IS407	1	106	36809_518_con_0044	4	587	+
36809_518	MabA	36809_518_con_0044:26748-27161	36809_518_con_0044_1_orf	orf	IS607	1	79	36809_518_con_0044	26748	27161	-
36809_519	MabM	36809_519_con_0004:64168-64902	36809_519_con_0004_0_orf	orf	IS5_ISL2	2	130	36809_519_con_0004	64168	64902	-
36809_520	MabA	36809_520_con_0003:12-1338	36809_520_con_0003_0_is	is	IS481-IS3_IS407	1	108	36809_520_con_0003	12	1338	-
36809_522	MabA	36809_522_con_0008:67-1419	36809_522_con_0008_0_orf	orf	IS256	2	186	36809_522_con_0008	67	1419	+
36809_523	MabA	36809_523_con_0028:121-1284	36809_523_con_0028_0_orf	orf	IS21	13	114	36809_523_con_0028	121	1284	+
36809_524	MabM	36809_524_con_0004:121-1284	36809_524_con_0004_0_orf	orf	IS21	13	114	36809_524_con_0004	121	1284	+
36809_525	MabA	36809_525_con_0038:433-1458	36809_525_con_0038_0_orf	orf	IS110	1	101	36809_525_con_0038	433	1458	+
36809_525	MabA	36809_525_con_0040:211-1198	36809_525_con_0040_0_is	is	IS256	1	186	36809_525_con_0040	211	1198	-
36809_525	MabA	36809_525_con_0017:44970-46150	36809_525_con_0017_0_is	is	IS481-ISNCY_IS1202-IS3_IS407	30	115	36809_525_con_0017	44970	46150	-
36809_525	MabA	36809_525_con_0003:185598-186224	36809_525_con_0003_0_orf	orf	IS481	1	108	36809_525_con_0003	185598	186224	-
36809_525	MabA	36809_525_con_0024:1660-1911	36809_525_con_0024_0_domain	domain	IS607	1	91	36809_525_con_0024	1660	1911	+
36809_526	MabA	36809_526_con_0003:4126-5478	36809_526_con_0003_0_orf	orf	IS256	2	186	36809_526_con_0003	4126	5478	-
36809_526	MabA	36809_526_con_0005:7-918	36809_526_con_0005_0_is	is	IS6-IS481	1	108	36809_526_con_0005	7	918	-
36809_527	MabA	36809_527_con_0035:128242-128484	36809_527_con_0035_0_domain	domain	IS607	1	77	36809_527_con_0035	128242	128484	+
36809_527	MabA	36809_527_con_0038:56215-56997	36809_527_con_0038_0_orf	orf	IS481-IS3_IS407	56	108	36809_527_con_0038	56215	56997	-
36809_527	MabA	36809_527_con_0097:39186-40524	36809_527_con_0097_0_is	is	IS3_IS3	1	106	36809_527_con_0097	39186	40524	+
36809_527	MabA	36809_527_con_0084:2147-2752	36809_527_con_0084_0_orf	orf	IS481	14	106	36809_527_con_0084	2147	2752	-
36809_527	MabA	36809_527_con_0024:26993-28058	36809_527_con_0024_0_orf	orf	IS481	1	108	36809_527_con_0024	26993	28058	-
36809_527	MabA	36809_527_con_0077:5568-5840	36809_527_con_0077_0_orf	orf	IS1182	103	174	36809_527_con_0077	5568	5840	-
36809_528	MabA	36809_528_con_0026:17-1218	36809_528_con_0026_0_is	is	IS256	1	186	36809_528_con_0026	17	1218	-
36809_528	MabA	36809_528_con_0029:298-1079	36809_528_con_0029_0_is	is	IS256-ISNCY_ISAzs34_3	1	157	36809_528_con_0029	298	1079	+
36809_528	MabA	36809_528_con_0028:151-905	36809_528_con_0028_0_is	is	IS6-IS481	1	108	36809_528_con_0028	151	905	-
36809_529	MabA	36809_529_con_0005:96950-98130	36809_529_con_0005_0_is	is	IS3_IS407-ISNCY_IS1202-IS481	30	115	36809_529_con_0005	96950	98130	-
36809_529	MabA	36809_529_con_0048:433-1431	36809_529_con_0048_0_orf	orf	IS110	1	101	36809_529_con_0048	433	1431	+
36809_529	MabA	36809_529_con_0051:117-643	36809_529_con_0051_0_is	is	IS256	1	137	36809_529_con_0051	117	643	+
36809_531	MabA	36809_531_con_0014:29525-30163	36809_531_con_0014_0_orf	orf	IS481	46	107	36809_531_con_0014	29525	30163	+
36809_532	MabM	36809_532_con_0002:150510-152223	36809_532_con_0002_0_is	is	IS21	1	114	36809_532_con_0002	150510	152223	-
36809_532	MabM	36809_532_con_0002:118706-120028	36809_532_con_0002_1_orf	orf	ISNCY_ISBli29_4	65	116	36809_532_con_0002	118706	120028	+
36809_532	MabM	36809_532_con_0035:152-1047	36809_532_con_0035_0_orf	orf	IS481-ISNCY_IS1202	1	117	36809_532_con_0035	152	1047	-
36809_532	MabM	36809_532_con_0037:36-1286	36809_532_con_0037_0_orf	orf	IS256	1	186	36809_532_con_0037	36	1286	-
36809_532	MabM	36809_532_con_0016:33015-34441	36809_532_con_0016_0_is	is	IS256	1	186	36809_532_con_0016	33015	34441	+
36809_532	MabM	36809_532_con_0036:36-1288	36809_532_con_0036_0_is	is	IS256	1	186	36809_532_con_0036	36	1288	-
36809_532	MabM	36809_532_con_0034:92-1312	36809_532_con_0034_0_orf	orf	IS6-IS256	2	185	36809_532_con_0034	92	1312	+
36809_532	MabM	36809_532_con_0031:1188-2420	36809_532_con_0031_0_orf	orf	IS481-IS3_IS407	4	108	36809_532_con_0031	1188	2420	-
36809_532	MabM	36809_532_con_0017:10066-11367	36809_532_con_0017_0_orf	orf	IS481	57	108	36809_532_con_0017	10066	11367	+
36809_532	MabM	36809_532_con_0013:29783-30994	36809_532_con_0013_0_orf	orf	IS21	14	114	36809_532_con_0013	29783	30994	+
36809_532	MabM	36809_532_con_0039:233-1079	36809_532_con_0039_0_is	is	IS6-IS481	1	131	36809_532_con_0039	233	1079	+
36809_533	MabA	36809_533_con_0037:6-624	36809_533_con_0037_0_is	is	IS256	1	186	36809_533_con_0037	6	624	-
36809_533	MabA	36809_533_con_0031:239-1267	36809_533_con_0031_0_orf	orf	IS110	1	101	36809_533_con_0031	239	1267	-
36809_533	MabA	36809_533_con_0035:186-1089	36809_533_con_0035_0_is	is	IS6-IS481	1	108	36809_533_con_0035	186	1089	+
36809_533	MabA	36809_533_con_0032:214-1418	36809_533_con_0032_0_is	is	IS256	1	186	36809_533_con_0032	214	1418	+
36809_534	MabM	36809_534_con_0036:15699-17186	36809_534_con_0036_0_is	is	IS256	1	186	36809_534_con_0036	15699	17186	-
36809_534	MabM	36809_534_con_0049:82-1296	36809_534_con_0049_0_orf	orf	ISNCY_ISBj12_1-ISNCY_ISBli16_1	1	110	36809_534_con_0049	82	1296	+
36809_534	MabM	36809_534_con_0050:230-1074	36809_534_con_0050_0_is	is	IS6-IS481	1	131	36809_534_con_0050	230	1074	+
36809_534	MabM	36809_534_con_0009:86727-87375	36809_534_con_0009_0_orf	orf	IS256	55	186	36809_534_con_0009	86727	87375	+
36809_534	MabM	36809_534_con_0009:94963-96255	36809_534_con_0009_1_orf	orf	IS481	57	108	36809_534_con_0009	94963	96255	+
36809_534	MabM	36809_534_con_0051:135473-136447	36809_534_con_0051_0_orf	orf	IS3_IS3	1	106	36809_534_con_0051	135473	136447	+
36809_534	MabM	36809_534_con_0051:134738-135254	36809_534_con_0051_1_is	is	IS3_IS51	27	107	36809_534_con_0051	134738	135254	-
36809_534	MabM	36809_534_con_0052:205108-205482	36809_534_con_0052_0_orf	orf	IS481	48	106	36809_534_con_0052	205108	205482	+
36809_535	MabA	36809_535_con_0045:3-606	36809_535_con_0045_0_orf	orf	IS3_IS407	1	75	36809_535_con_0045	3	606	-
36809_535	MabA	36809_535_con_0044:107955-108866	36809_535_con_0044_0_orf	orf	IS481	44	106	36809_535_con_0044	107955	108866	-
36809_535	MabA	36809_535_con_0044:231598-232328	36809_535_con_0044_1_is	is	IS481	1	41	36809_535_con_0044	231598	232328	+
36809_536	MabA	36809_536_con_0037:5-411	36809_536_con_0037_0_is	is	IS256	1	93	36809_536_con_0037	5	411	-
36809_536	MabA	36809_536_con_0013:32828-34008	36809_536_con_0013_0_is	is	IS3_IS407-ISNCY_IS1202-IS481	30	115	36809_536_con_0013	32828	34008	-
36809_536	MabA	36809_536_con_0035:239-1267	36809_536_con_0035_0_orf	orf	IS110	1	101	36809_536_con_0035	239	1267	-
36809_539	MabM	36809_539_con_0005:155220-155868	36809_539_con_0005_0_orf	orf	IS256	55	186	36809_539_con_0005	155220	155868	-
36809_539	MabM	36809_539_con_0005:146340-147632	36809_539_con_0005_1_orf	orf	IS481	57	108	36809_539_con_0005	146340	147632	-
36809_540	MabA	36809_540_con_0029:40632-41858	36809_540_con_0029_0_orf	orf	ISNCY_ISBli29_4-IS3_IS407-IS481	56	114	36809_540_con_0029	40632	41858	+
36809_540	MabA	36809_540_con_0043:2737-2988	36809_540_con_0043_0_domain	domain	IS607	1	91	36809_540_con_0043	2737	2988	-
36809_540	MabA	36809_540_con_0011:3074-4342	36809_540_con_0011_0_orf	orf	IS481	18	106	36809_540_con_0011	3074	4342	-
36809_541	MabA	36809_541_con_0012:30237-31148	36809_541_con_0012_0_orf	orf	IS481	44	106	36809_541_con_0012	30237	31148	+
36809_543	MabM	36809_543_con_0011:37850-38885	36809_543_con_0011_0_is	is	IS481-IS3_IS407	17	108	36809_543_con_0011	37850	38885	+
36809_543	MabM	36809_543_con_0016:1129-2292	36809_543_con_0016_0_orf	orf	IS21	13	114	36809_543_con_0016	1129	2292	-
36809_544	MabA	36809_544_con_0032:5554-5826	36809_544_con_0032_0_orf	orf	IS1182	103	174	36809_544_con_0032	5554	5826	-
36809_544	MabA	36809_544_con_0046:163927-164796	36809_544_con_0046_0_orf	orf	IS3_IS51-IS3_IS3	1	101	36809_544_con_0046	163927	164796	-
36809_546	MabM	36809_546_con_0003:9808-11072	36809_546_con_0003_0_is	is	IS256	1	186	36809_546_con_0003	9808	11072	+
36809_546	MabM	36809_546_con_0006:212-1753	36809_546_con_0006_0_orf	orf	IS1634-IS4_IS4-IS4_IS231	1	287	36809_546_con_0006	212	1753	+
36809_546	MabM	36809_546_con_0007:4-1236	36809_546_con_0007_0_orf	orf	IS4_IS4Sa-IS4_IS4-IS1182-IS701	1	194	36809_546_con_0007	4	1236	-
36809_546	MabM	36809_546_con_0004:1897-2973	36809_546_con_0004_0_orf	orf	IS110	1	100	36809_546_con_0004	1897	2973	-
36809_546	MabM	36809_546_con_0004:5956-7149	36809_546_con_0004_1_orf	orf	IS30	1	104	36809_546_con_0004	5956	7149	-
36809_546	MabM	36809_546_con_0002:2089-2340	36809_546_con_0002_0_domain	domain	IS607	1	91	36809_546_con_0002	2089	2340	-
36809_546	MabM	36809_546_con_0008:297-1127	36809_546_con_0008_0_orf	orf	IS3_IS51	1	107	36809_546_con_0008	297	1127	+
36809_547	MabA	36809_547_con_0007:91480-91683	36809_547_con_0007_0_domain	domain	IS607	10	75	36809_547_con_0007	91480	91683	+
36809_549	MabA	36809_549_con_0053:140879-142026	36809_549_con_0053_0_is	is	IS481	1	108	36809_549_con_0053	140879	142026	+
36809_549	MabA	36809_549_con_0035:900-1151	36809_549_con_0035_0_domain	domain	IS607	1	91	36809_549_con_0035	900	1151	+
36809_549	MabA	36809_549_con_0021:40875-41690	36809_549_con_0021_0_is	is	IS481	1	73	36809_549_con_0021	40875	41690	+
36809_551	MabA	36809_551_con_0014:151-905	36809_551_con_0014_0_is	is	IS481-IS6	1	108	36809_551_con_0014	151	905	-
36809_551	MabA	36809_551_con_0010:17-1218	36809_551_con_0010_0_is	is	IS256	1	186	36809_551_con_0010	17	1218	-
36809_551	MabA	36809_551_con_0011:176-1395	36809_551_con_0011_0_is	is	IS256-ISNCY_ISAzs34_3	1	186	36809_551_con_0011	176	1395	+
36809_554	MabA	36809_554_con_0025:239-1267	36809_554_con_0025_0_orf	orf	IS110	1	101	36809_554_con_0025	239	1267	-
36809_930	MabA	36809_930_con_0112:4125-5477	36809_930_con_0112_0_orf	orf	IS256	2	186	36809_930_con_0112	4125	5477	-
36809_930	MabA	36809_930_con_0299:1484-1687	36809_930_con_0299_0_domain	domain	IS607	10	75	36809_930_con_0299	1484	1687	+
36809_930	MabA	36809_930_con_0208:187-1090	36809_930_con_0208_0_is	is	IS6-IS481	1	108	36809_930_con_0208	187	1090	+
36809_930	MabA	36809_930_con_0028:5067-5306	36809_930_con_0028_0_domain	domain	IS607	1	86	36809_930_con_0028	5067	5306	+
36809_930	MabA	36809_930_con_0255:23064-23477	36809_930_con_0255_0_orf	orf	IS607	1	79	36809_930_con_0255	23064	23477	-
36809_931	MabA	36809_931_con_0002:6698-8185	36809_931_con_0002_0_is	is	IS256	1	186	36809_931_con_0002	6698	8185	-
36809_931	MabA	36809_931_con_0045:47005-47979	36809_931_con_0045_0_orf	orf	IS3_IS3	1	106	36809_931_con_0045	47005	47979	+
36809_931	MabA	36809_931_con_0045:46270-46786	36809_931_con_0045_1_is	is	IS3_IS51	27	107	36809_931_con_0045	46270	46786	-
36809_931	MabA	36809_931_con_0035:182-1396	36809_931_con_0035_0_is	is	IS256	1	186	36809_931_con_0035	182	1396	+
36809_932	MabM	36809_932_con_0018:65152-65667	36809_932_con_0018_0_orf	orf	IS5_ISL2	2	130	36809_932_con_0018	65152	65667	-
36809_932	MabM	36809_932_con_0010:175-1704	36809_932_con_0010_0_orf	orf	IS21	1	114	36809_932_con_0010	175	1704	+
36809_933	MabM	36809_933_con_0005:433-1468	36809_933_con_0005_0_is	is	IS481-IS3_IS407	17	108	36809_933_con_0005	433	1468	+
36809_936	MabM	36809_936_con_0025:125-1339	36809_936_con_0025_0_orf	orf	ISNCY_ISBj12_1-ISNCY_ISBli16_1	1	110	36809_936_con_0025	125	1339	-
36809_936	MabM	36809_936_con_0024:108-2091	36809_936_con_0024_0_is	is	ISL3	1	225	36809_936_con_0024	108	2091	+
36809_936	MabM	36809_936_con_0015:5262-6089	36809_936_con_0015_0_orf	orf	IS21	16	114	36809_936_con_0015	5262	6089	-
36809_937	MabA	36809_937_con_0007:28800-29405	36809_937_con_0007_0_orf	orf	IS481	14	106	36809_937_con_0007	28800	29405	-
36809_937	MabA	36809_937_con_0003:62713-63848	36809_937_con_0003_0_is	is	IS481	1	108	36809_937_con_0003	62713	63848	-
36809_937	MabA	36809_937_con_0021:163791-164084	36809_937_con_0021_0_orf	orf	IS607	1	77	36809_937_con_0021	163791	164084	-
36809_938	MabA	36809_938_con_0022:32-1253	36809_938_con_0022_0_is	is	IS256-ISNCY_ISAzs34_3	1	186	36809_938_con_0022	32	1253	-
36809_938	MabA	36809_938_con_0025:186-1089	36809_938_con_0025_0_is	is	IS481-IS6	1	108	36809_938_con_0025	186	1089	+
36809_939	MabA	36809_939_con_0019:7759-8157	36809_939_con_0019_0_orf	orf	IS200_IS605	1	112	36809_939_con_0019	7759	8157	+
36809_939	MabA	36809_939_con_0019:10369-11096	36809_939_con_0019_1_orf	orf	IS481	48	106	36809_939_con_0019	10369	11096	-
36809_939	MabA	36809_939_con_0034:115035-116600	36809_939_con_0034_0_orf	orf	IS21	3	114	36809_939_con_0034	115035	116600	-
36809_939	MabA	36809_939_con_0034:123348-124322	36809_939_con_0034_1_orf	orf	IS3_IS3	1	106	36809_939_con_0034	123348	124322	-
36809_939	MabA	36809_939_con_0034:124559-125056	36809_939_con_0034_2_is	is	IS3_IS51	27	107	36809_939_con_0034	124559	125056	+
36809_940	MabM	36809_940_con_0258:121-1284	36809_940_con_0258_0_orf	orf	IS21	13	114	36809_940_con_0258	121	1284	+
36809_940	MabM	36809_940_con_0199:867-1902	36809_940_con_0199_0_is	is	IS3_IS407-IS481	10	108	36809_940_con_0199	867	1902	-
36809_940	MabM	36809_940_con_0380:11270-11875	36809_940_con_0380_0_orf	orf	IS481	14	106	36809_940_con_0380	11270	11875	+
36809_940	MabM	36809_940_con_0035:835-1617	36809_940_con_0035_0_orf	orf	IS3_IS407-IS481	56	108	36809_940_con_0035	835	1617	+
36809_941	MabA	36809_941_con_0518:214-1418	36809_941_con_0518_0_is	is	IS256	1	186	36809_941_con_0518	214	1418	+
36809_941	MabA	36809_941_con_0524:151-905	36809_941_con_0524_0_is	is	IS481-IS6	1	108	36809_941_con_0524	151	905	-
36809_941	MabA	36809_941_con_0563:32984-33661	36809_941_con_0563_0_orf	orf	IS481	48	107	36809_941_con_0563	32984	33661	-
36809_941	MabA	36809_941_con_0519:176-1395	36809_941_con_0519_0_is	is	ISNCY_ISAzs34_3-IS256	1	186	36809_941_con_0519	176	1395	+
36809_941	MabA	36809_941_con_0412:6903-7154	36809_941_con_0412_0_domain	domain	IS607	1	91	36809_941_con_0412	6903	7154	-
36809_942	MabA	36809_942_con_0030:186-1089	36809_942_con_0030_0_is	is	IS481-IS6	1	108	36809_942_con_0030	186	1089	+
36809_942	MabA	36809_942_con_0028:17-1218	36809_942_con_0028_0_is	is	IS256	1	186	36809_942_con_0028	17	1218	-
36809_942	MabA	36809_942_con_0029:32-1253	36809_942_con_0029_0_is	is	IS256-ISNCY_ISAzs34_3	1	186	36809_942_con_0029	32	1253	-
36809_943	MabM	36809_943_con_0061:74-1608	36809_943_con_0061_0_is	is	IS1380	2	208	36809_943_con_0061	74	1608	-
36809_943	MabM	36809_943_con_0065:190-1107	36809_943_con_0065_0_orf	orf	IS630	1	124	36809_943_con_0065	190	1107	+
36809_943	MabM	36809_943_con_0016:91343-92468	36809_943_con_0016_0_is	is	IS630	1	126	36809_943_con_0016	91343	92468	+
36809_943	MabM	36809_943_con_0062:124-1338	36809_943_con_0062_0_orf	orf	ISNCY_ISBj12_1-ISNCY_ISBli16_1	1	110	36809_943_con_0062	124	1338	-
36809_943	MabM	36809_943_con_0007:2960-4282	36809_943_con_0007_0_orf	orf	ISNCY_ISBli29_4	65	116	36809_943_con_0007	2960	4282	+
36809_944	MabA	36809_944_con_0013:121-1284	36809_944_con_0013_0_orf	orf	IS21	13	114	36809_944_con_0013	121	1284	+
36809_946	MabM	36809_946_con_0005:121-1284	36809_946_con_0005_0_orf	orf	IS21	13	114	36809_946_con_0005	121	1284	+
36809_947	MabM	36809_947_con_0006:107-909	36809_947_con_0006_0_is	is	IS481-IS3_IS407	1	108	36809_947_con_0006	107	909	+
36809_948	MabA	36809_948_con_0031:232-1065	36809_948_con_0031_0_orf	orf	IS3_IS51	1	107	36809_948_con_0031	232	1065	-
36809_948	MabA	36809_948_con_0041:30424-33097	36809_948_con_0041_0_is	is	ISNCY_ISBli29_4	12	113	36809_948_con_0041	30424	33097	+
36809_948	MabA	36809_948_con_0041:2-2675	36809_948_con_0041_1_is	is	ISNCY_ISBli29_4	12	113	36809_948_con_0041	2	2675	+
36809_949	MabA	36809_949_con_0004:3998-4402	36809_949_con_0004_0_orf	orf	IS110	1	95	36809_949_con_0004	3998	4402	+
36809_949	MabA	36809_949_con_0008:89280-89890	36809_949_con_0008_0_orf	orf	IS3_IS3	9	106	36809_949_con_0008	89280	89890	+
36809_950	MabA	36809_950_con_0002:156420-157940	36809_950_con_0002_0_orf	orf	IS21	12	114	36809_950_con_0002	156420	157940	-
36809_950	MabA	36809_950_con_0024:186-1089	36809_950_con_0024_0_is	is	IS6-IS481	1	108	36809_950_con_0024	186	1089	+
36809_950	MabA	36809_950_con_0022:5-982	36809_950_con_0022_0_orf	orf	IS3_IS407	1	106	36809_950_con_0022	5	982	-
36809_951	MabM	36809_951_con_0005:1129-2292	36809_951_con_0005_0_orf	orf	IS21	13	114	36809_951_con_0005	1129	2292	-
36809_953	MabA	36809_953_con_0010:10342-10593	36809_953_con_0010_0_domain	domain	IS607	1	91	36809_953_con_0010	10342	10593	+
36809_953	MabA	36809_953_con_0009:23672-23854	36809_953_con_0009_0_domain	domain	IS607	24	85	36809_953_con_0009	23672	23854	+
36809_953	MabA	36809_953_con_0014:5701-5973	36809_953_con_0014_0_orf	orf	IS1182	103	174	36809_953_con_0014	5701	5973	-
36809_954	MabM	36809_954_con_0008:107-909	36809_954_con_0008_0_is	is	IS481-IS3_IS407	1	108	36809_954_con_0008	107	909	+
36809_955	MabM	36809_955_con_0005:121-1284	36809_955_con_0005_0_orf	orf	IS21	13	114	36809_955_con_0005	121	1284	+
36809_956	MabM	36809_956_con_0016:2-1083	36809_956_con_0016_0_is	is	IS3_IS407-IS481	1	108	36809_956_con_0016	2	1083	-
36809_957	MabM	36809_957_con_0005:1129-2292	36809_957_con_0005_0_orf	orf	IS21	13	114	36809_957_con_0005	1129	2292	-
36809_958	MabA	36809_958_con_0005:113309-115983	36809_958_con_0005_0_is	is	ISNCY_ISBli29_4	12	113	36809_958_con_0005	113309	115983	-
36809_958	MabA	36809_958_con_0005:82888-85563	36809_958_con_0005_1_is	is	ISNCY_ISBli29_4	12	113	36809_958_con_0005	82888	85563	-
36809_958	MabA	36809_958_con_0022:2249-2926	36809_958_con_0022_0_orf	orf	IS481	48	107	36809_958_con_0022	2249	2926	+
36809_958	MabA	36809_958_con_0024:149-905	36809_958_con_0024_0_is	is	IS481-IS6	1	108	36809_958_con_0024	149	905	-
36809_958	MabA	36809_958_con_0017:79-1473	36809_958_con_0017_0_is	is	IS256	1	186	36809_958_con_0017	79	1473	-
36809_959	MabA	36809_959_con_0010:5677-5949	36809_959_con_0010_0_orf	orf	IS1182	103	174	36809_959_con_0010	5677	5949	-
36809_959	MabA	36809_959_con_0028:15608-15790	36809_959_con_0028_0_domain	domain	IS607	24	85	36809_959_con_0028	15608	15790	-
36809_959	MabA	36809_959_con_0008:2975-3226	36809_959_con_0008_0_domain	domain	IS607	1	91	36809_959_con_0008	2975	3226	-
36809_960	MabA	36809_960_con_0005:16438-16620	36809_960_con_0005_0_domain	domain	IS607	24	85	36809_960_con_0005	16438	16620	+
36809_960	MabA	36809_960_con_0009:21174-21425	36809_960_con_0009_0_domain	domain	IS607	1	91	36809_960_con_0009	21174	21425	-
36809_960	MabA	36809_960_con_0025:66008-67346	36809_960_con_0025_0_is	is	IS3_IS3	1	106	36809_960_con_0025	66008	67346	-
36809_960	MabA	36809_960_con_0025:126741-126893	36809_960_con_0025_1_domain	domain	IS3_IS3-IS3_IS407	56	107	36809_960_con_0025	126741	126893	-
36809_962	MabA	36809_962_con_0019:5552-5824	36809_962_con_0019_0_orf	orf	IS1182	103	174	36809_962_con_0019	5552	5824	-
36809_962	MabA	36809_962_con_0005:45620-46057	36809_962_con_0005_0_orf	orf	IS200_IS605	1	113	36809_962_con_0005	45620	46057	-
36809_962	MabA	36809_962_con_0007:12308-13646	36809_962_con_0007_0_is	is	IS3_IS3	1	106	36809_962_con_0007	12308	13646	-
36809_962	MabA	36809_962_con_0007:73041-73193	36809_962_con_0007_1_domain	domain	IS3_IS3-IS3_IS407	56	107	36809_962_con_0007	73041	73193	-
36809_963	MabA	36809_963_con_0010:28527-29264	36809_963_con_0010_0_orf	orf	IS481	48	106	36809_963_con_0010	28527	29264	-
36809_963	MabA	36809_963_con_0022:186-1089	36809_963_con_0022_0_is	is	IS6-IS481	1	108	36809_963_con_0022	186	1089	+
36809_963	MabA	36809_963_con_0032:199737-200291	36809_963_con_0032_0_orf	orf	IS3_IS51-IS3_IS3	1	103	36809_963_con_0032	199737	200291	-
36809_964	MabA	36809_964_con_0068:15608-15790	36809_964_con_0068_0_domain	domain	IS607	24	85	36809_964_con_0068	15608	15790	-
36809_964	MabA	36809_964_con_0002:64758-66096	36809_964_con_0002_0_is	is	IS3_IS3	1	106	36809_964_con_0002	64758	66096	+
36809_964	MabA	36809_964_con_0002:5210-5362	36809_964_con_0002_1_domain	domain	IS3_IS407-IS3_IS3	56	107	36809_964_con_0002	5210	5362	+
36809_964	MabA	36809_964_con_0012:6808-7080	36809_964_con_0012_0_orf	orf	IS1182	103	174	36809_964_con_0012	6808	7080	+
36809_965	MabA	36809_965_con_0003:200731-201124	36809_965_con_0003_0_is	is	IS481	52	108	36809_965_con_0003	200731	201124	-
36809_965	MabA	36809_965_con_0014:22097-22510	36809_965_con_0014_0_orf	orf	IS607	1	79	36809_965_con_0014	22097	22510	+
36809_965	MabA	36809_965_con_0029:267-1249	36809_965_con_0029_0_is	is	IS3_IS407	1	106	36809_965_con_0029	267	1249	+
36809_965	MabA	36809_965_con_0013:14140-14817	36809_965_con_0013_0_orf	orf	IS481	48	107	36809_965_con_0013	14140	14817	-
36809_965	MabA	36809_965_con_0030:186-1089	36809_965_con_0030_0_is	is	IS481-IS6	1	108	36809_965_con_0030	186	1089	+
36809_965	MabA	36809_965_con_0034:1-340	36809_965_con_0034_0_is	is	IS481	52	108	36809_965_con_0034	1	340	+
36809_965	MabA	36809_965_con_0028:35-994	36809_965_con_0028_0_orf	orf	IS3_IS3	1	106	36809_965_con_0028	35	994	-
36809_966	MabM	36809_966_con_0008:17025-17673	36809_966_con_0008_0_orf	orf	IS256	55	186	36809_966_con_0008	17025	17673	-
36809_966	MabM	36809_966_con_0008:8145-9437	36809_966_con_0008_1_orf	orf	IS481	57	108	36809_966_con_0008	8145	9437	-
36809_968	MabA	36809_968_con_0015:186286-186528	36809_968_con_0015_0_domain	domain	IS607	1	77	36809_968_con_0015	186286	186528	-
36809_969	MabA	36809_969_con_0015:17692-17943	36809_969_con_0015_0_domain	domain	IS607	1	91	36809_969_con_0015	17692	17943	-
36809_969	MabA	36809_969_con_0003:10855-12193	36809_969_con_0003_0_is	is	IS3_IS3	1	106	36809_969_con_0003	10855	12193	-
36809_969	MabA	36809_969_con_0003:71593-71745	36809_969_con_0003_1_domain	domain	IS3_IS407-IS3_IS3	56	107	36809_969_con_0003	71593	71745	-
36809_969	MabA	36809_969_con_0004:79590-80948	36809_969_con_0004_0_is	is	IS3_IS407-IS481	1	108	36809_969_con_0004	79590	80948	+
36809_970	MabA	36809_970_con_0003:30424-33097	36809_970_con_0003_0_is	is	ISNCY_ISBli29_4	12	113	36809_970_con_0003	30424	33097	+
36809_970	MabA	36809_970_con_0003:2-2675	36809_970_con_0003_1_is	is	ISNCY_ISBli29_4	12	113	36809_970_con_0003	2	2675	+
36809_970	MabA	36809_970_con_0032:284-1347	36809_970_con_0032_0_is	is	IS3_IS51	1	107	36809_970_con_0032	284	1347	+
36809_970	MabA	36809_970_con_0037:77867-79093	36809_970_con_0037_0_orf	orf	IS481-ISNCY_ISBli29_4	57	114	36809_970_con_0037	77867	79093	+
36809_971	MabA	36809_971_con_0204:180-422	36809_971_con_0204_0_domain	domain	IS607	1	77	36809_971_con_0204	180	422	+
36809_972	MabA	36809_972_con_0021:1129-2292	36809_972_con_0021_0_orf	orf	IS21	13	114	36809_972_con_0021	1129	2292	-
36809_973	MabA	36809_973_con_0002:90759-91037	36809_973_con_0002_0_orf	orf	IS607	1	77	36809_973_con_0002	90759	91037	-
36809_974	MabA	36809_974_con_0004:4367-5278	36809_974_con_0004_0_orf	orf	IS481	44	106	36809_974_con_0004	4367	5278	-
36809_974	MabA	36809_974_con_0011:3782-5050	36809_974_con_0011_0_orf	orf	IS481	18	106	36809_974_con_0011	3782	5050	-
36809_974	MabA	36809_974_con_0027:959-2206	36809_974_con_0027_0_orf	orf	IS21	3	114	36809_974_con_0027	959	2206	-
36809_975	MabA	36809_975_con_0010:110586-111864	36809_975_con_0010_0_is	is	IS256	1	186	36809_975_con_0010	110586	111864	-
36809_975	MabA	36809_975_con_0019:6-602	36809_975_con_0019_0_orf	orf	IS3_IS407	1	74	36809_975_con_0019	6	602	-
36809_975	MabA	36809_975_con_0042:36-995	36809_975_con_0042_0_orf	orf	IS3_IS3	1	106	36809_975_con_0042	36	995	-
36809_975	MabA	36809_975_con_0043:186-1089	36809_975_con_0043_0_is	is	IS481-IS6	1	108	36809_975_con_0043	186	1089	+
36809_975	MabA	36809_975_con_0032:11309-11699	36809_975_con_0032_00_orf	orf	IS3_IS407	36	106	36809_975_con_0032	11309	11699	-
36809_975	MabA	36809_975_con_0032:10853-11383	36809_975_con_0032_01_orf	orf	IS3_IS407	34	106	36809_975_con_0032	10853	11383	-
36809_975	MabA	36809_975_con_0016:79408-79842	36809_975_con_0016_0_orf	orf	IS200_IS605	1	113	36809_975_con_0016	79408	79842	-
36809_975	MabA	36809_975_con_0016:70408-70842	36809_975_con_0016_1_orf	orf	IS200_IS605	1	113	36809_975_con_0016	70408	70842	-
36809_975	MabA	36809_975_con_0016:2471-4141	36809_975_con_0016_2_orf	orf	IS21	1	114	36809_975_con_0016	2471	4141	+
36809_975	MabA	36809_975_con_0016:47135-47770	36809_975_con_0016_3_orf	orf	IS607	1	94	36809_975_con_0016	47135	47770	-
36809_976	MabA	36809_976_con_0033:5-394	36809_976_con_0033_00_orf	orf	IS3_IS407	36	106	36809_976_con_0033	5	394	+
36809_976	MabA	36809_976_con_0033:320-850	36809_976_con_0033_01_orf	orf	IS3_IS407	34	106	36809_976_con_0033	320	850	+
36809_976	MabA	36809_976_con_0017:79977-80411	36809_976_con_0017_0_orf	orf	IS200_IS605	1	113	36809_976_con_0017	79977	80411	-
36809_976	MabA	36809_976_con_0017:70977-71411	36809_976_con_0017_1_orf	orf	IS200_IS605	1	113	36809_976_con_0017	70977	71411	-
36809_976	MabA	36809_976_con_0017:3040-4710	36809_976_con_0017_2_orf	orf	IS21	1	114	36809_976_con_0017	3040	4710	+
36809_976	MabA	36809_976_con_0017:47704-48339	36809_976_con_0017_3_orf	orf	IS607	1	94	36809_976_con_0017	47704	48339	-
36809_976	MabA	36809_976_con_0020:2-602	36809_976_con_0020_0_orf	orf	IS3_IS407	1	74	36809_976_con_0020	2	602	-
36809_979	MabA	36809_979_con_0004:21659-23257	36809_979_con_0004_0_orf	orf	IS21	1	114	36809_979_con_0004	21659	23257	-
36809_980	MabA	36809_980_con_0008:168-1348	36809_980_con_0008_0_is	is	IS481-IS3_IS407-ISNCY_IS1202	30	115	36809_980_con_0008	168	1348	+
36809_980	MabA	36809_980_con_0038:433-1458	36809_980_con_0038_0_orf	orf	IS110	1	101	36809_980_con_0038	433	1458	+
36809_980	MabA	36809_980_con_0027:6903-7154	36809_980_con_0027_0_domain	domain	IS607	1	91	36809_980_con_0027	6903	7154	-
36809_980	MabA	36809_980_con_0042:211-1026	36809_980_con_0042_0_is	is	IS256	1	186	36809_980_con_0042	211	1026	-
36809_981	MabA	36809_981_con_0012:162722-163696	36809_981_con_0012_0_orf	orf	IS3_IS3	1	106	36809_981_con_0012	162722	163696	-
36809_981	MabA	36809_981_con_0012:163915-164431	36809_981_con_0012_1_is	is	IS3_IS51	27	107	36809_981_con_0012	163915	164431	+
36809_982	MabA	36809_982_con_0017:2249-2926	36809_982_con_0017_0_orf	orf	IS481	48	107	36809_982_con_0017	2249	2926	+
36809_982	MabA	36809_982_con_0021:189-1094	36809_982_con_0021_0_is	is	IS481-IS6	1	108	36809_982_con_0021	189	1094	+
36809_982	MabA	36809_982_con_0013:5652-7046	36809_982_con_0013_0_is	is	IS256	1	186	36809_982_con_0013	5652	7046	+
36809_982	MabA	36809_982_con_0019:914-2509	36809_982_con_0019_0_orf	orf	IS21	1	114	36809_982_con_0019	914	2509	-
36809_983	MabA	36809_983_con_0020:121-1284	36809_983_con_0020_0_orf	orf	IS21	13	114	36809_983_con_0020	121	1284	+
36809_984	MabA	36809_984_con_0008:89599-90038	36809_984_con_0008_0_orf	orf	IS3_IS3	9	106	36809_984_con_0008	89599	90038	+
36809_984	MabA	36809_984_con_0005:3960-4364	36809_984_con_0005_0_orf	orf	IS110	1	95	36809_984_con_0005	3960	4364	+
36809_989	MabA	36809_989_con_0013:161549-162154	36809_989_con_0013_0_orf	orf	IS481	14	106	36809_989_con_0013	161549	162154	+
36809_990	MabA	36809_990_con_0036:233612-234853	36809_990_con_0036_0_orf	orf	IS110	1	101	36809_990_con_0036	233612	234853	-
36809_990	MabA	36809_990_con_0024:121-1284	36809_990_con_0024_0_orf	orf	IS21	13	114	36809_990_con_0024	121	1284	+
36809_991	MabM	36809_991_con_0002:151962-152567	36809_991_con_0002_0_orf	orf	IS481	14	106	36809_991_con_0002	151962	152567	+
36809_991	MabM	36809_991_con_0022:16672-17385	36809_991_con_0022_0_orf	orf	IS5_ISL2	2	130	36809_991_con_0022	16672	17385	-
36809_992	MabA	36809_992_con_0050:914-2509	36809_992_con_0050_0_orf	orf	IS21	1	114	36809_992_con_0050	914	2509	-
36809_992	MabA	36809_992_con_0003:36154-37074	36809_992_con_0003_0_orf	orf	IS481	58	108	36809_992_con_0003	36154	37074	-
36809_992	MabA	36809_992_con_0018:54339-55486	36809_992_con_0018_0_is	is	IS481	1	108	36809_992_con_0018	54339	55486	-
36809_992	MabA	36809_992_con_0043:292-1356	36809_992_con_0043_0_is	is	IS3_IS51	1	107	36809_992_con_0043	292	1356	+
36809_992	MabA	36809_992_con_0005:4453-5847	36809_992_con_0005_0_is	is	IS256	1	186	36809_992_con_0005	4453	5847	-
36809_992	MabA	36809_992_con_0005:30169-31098	36809_992_con_0005_1_orf	orf	IS481	46	107	36809_992_con_0005	30169	31098	-
36809_993	MabM	36809_993_con_0015:292-1355	36809_993_con_0015_0_is	is	IS3_IS51	1	107	36809_993_con_0015	292	1355	+
36809_994	MabA	36809_994_con_0025:162690-163712	36809_994_con_0025_0_orf	orf	IS3_IS3	1	106	36809_994_con_0025	162690	163712	-
36809_994	MabA	36809_994_con_0025:163883-164399	36809_994_con_0025_1_is	is	IS3_IS51	27	107	36809_994_con_0025	163883	164399	+
36809_994	MabA	36809_994_con_0005:15145-16371	36809_994_con_0005_0_orf	orf	ISNCY_ISBli29_4-IS481	57	114	36809_994_con_0005	15145	16371	-
36809_994	MabA	36809_994_con_0014:7216-7893	36809_994_con_0014_0_orf	orf	IS481	48	107	36809_994_con_0014	7216	7893	-
36809_995	MabA	36809_995_con_0006:89500-90110	36809_995_con_0006_0_orf	orf	IS3_IS3	9	106	36809_995_con_0006	89500	90110	+
36809_995	MabA	36809_995_con_0034:24211-25568	36809_995_con_0034_0_is	is	IS3_IS407-IS481	1	108	36809_995_con_0034	24211	25568	+
36809_996	MabM	36809_996_con_0019:41464-42141	36809_996_con_0019_0_orf	orf	IS481	48	107	36809_996_con_0019	41464	42141	+
36809_998	MabM	36809_998_con_0052:12654-12908	36809_998_con_0052_0_domain	domain	IS607	1	75	36809_998_con_0052	12654	12908	+
36809_998	MabM	36809_998_con_0089:308-1343	36809_998_con_0089_0_is	is	IS481-IS3_IS407	70	108	36809_998_con_0089	308	1343	-
SC2626	MabA	11:24326-25255	11_0_orf	orf	IS481	46	107	11	24326	25255	-
SC2626	MabA	25:32-1253	25_0_is	is	ISNCY_ISAzs34_3-IS256	1	186	25	32	1253	-
SC2626	MabA	26:151-905	26_0_is	is	IS481-IS6	1	108	26	151	905	-

## Sheet: genome islands
sample	subspecies	contig	start	end
1185650_1155	MabA	1185650_1155_con_0012	227317	244391
1185650_1155	MabA	1185650_1155_con_0012	578743	616823
1185650_1155	MabA	1185650_1155_con_0043	9566	21086
1185650_1155	MabA	1185650_1155_con_0044	203962	224523
1185650_818	MabA	1185650_818_con_0003	79423	96726
1185650_818	MabA	1185650_818_con_0010	1727	8121
1185650_818	MabA	1185650_818_con_0012	344536	361610
1185650_818	MabA	1185650_818_con_0023	216934	226754
1185650_818	MabA	1185650_818_con_0045	183644	219887
1185650_819	MabA	1185650_819_con_0034	10983	19959
1185650_820	MabA	1185650_820_con_0016	1509	12120
1185650_820	MabA	1185650_820_con_0023	40439	66770
1185650_820	MabA	1185650_820_con_0041	227317	244391
1185650_821	MabA	1185650_821_con_0023	222060	246163
1185650_821	MabA	1185650_821_con_0034	10370	19346
1185650_823	MabA	1185650_823_con_0001	222291	246394
1185650_823	MabA	1185650_823_con_0012	332965	357939
1185650_824	MabA	1185650_824_con_0023	365411	376139
1185650_824	MabA	1185650_824_con_0023	394417	406516
1185650_825	MabA	1185650_825_con_0012	3774	47303
1185650_825	MabA	1185650_825_con_0033	9102	20623
1185650_826	MabA	1185650_826_con_0001	227317	244391
1185650_826	MabA	1185650_826_con_0001	578745	616825
1185650_826	MabA	1185650_826_con_0012	485249	499233
1185650_826	MabA	1185650_826_con_0045	9643	21163
1185650_827	MabA	1185650_827_con_0034	9102	20623
1185650_827	MabA	1185650_827_con_0056	226737	234737
1185650_828	MabA	1185650_828_con_0009	1509	13556
1185650_828	MabA	1185650_828_con_0045	227317	244391
1185650_829	MabA	1185650_829_con_0001	217761	234794
1185650_829	MabA	1185650_829_con_0003	1008	12571
1185650_829	MabA	1185650_829_con_0012	354945	384790
1185650_829	MabA	1185650_829_con_0012	425264	431811
1185650_829	MabA	1185650_829_con_0025	375938	384033
1185650_829	MabA	1185650_829_con_0029	271416	281331
1185650_830	MabA	1185650_830_con_0001	698725	707536
1185650_830	MabA	1185650_830_con_0001	865061	876606
1185650_830	MabA	1185650_830_con_0012	98039	137635
1185650_831	MabA	1185650_831_con_0012	20056	33962
1185650_831	MabA	1185650_831_con_0023	351201	435430
1185650_831	MabA	1185650_831_con_0045	375938	386399
1185650_832	MabA	1185650_832_con_0023	20056	33258
1185650_832	MabA	1185650_832_con_0029	351201	435430
1185650_832	MabA	1185650_832_con_0030	375938	386399
1185650_833	MabA	1185650_833_con_0001	479801	493904
1185650_833	MabA	1185650_833_con_0012	642819	651630
1185650_834	MabA	1185650_834_con_0001	207988	226838
1185650_834	MabA	1185650_834_con_0012	108501	161876
1185650_834	MabA	1185650_834_con_0033	358768	440509
1185650_834	MabA	1185650_834_con_0034	397201	423911
1185650_834	MabA	1185650_834_con_0035	375938	386399
1185650_835	MabA	1185650_835_con_0019	14481	79907
1185650_835	MabA	1185650_835_con_0021	415784	436115
1185650_835	MabA	1185650_835_con_0022	373211	386399
1185650_836	MabA	1185650_836_con_0012	20056	33258
1185650_836	MabA	1185650_836_con_0041	351201	430750
1185650_836	MabA	1185650_836_con_0042	375001	385462
1185650_836	MabA	1185650_836_con_0044	217762	234795
1185650_837	MabA	1185650_837_con_0001	521564	537318
1185650_837	MabA	1185650_837_con_0025	42269	54704
1185650_838	MabA	1185650_838_con_0001	1405929	1445525
1185650_838	MabA	1185650_838_con_0001	419204	488836
1185650_838	MabA	1185650_838_con_0001	797194	800806
1185650_838	MabA	1185650_838_con_0004	381767	393312
1185650_838	MabA	1185650_838_con_0005	135788	148127
1185650_838	MabA	1185650_838_con_0006	172242	190694
1185650_839	MabA	1185650_839_con_0031	216895	229326
1185650_840	MabA	1185650_840_con_0001	921474	971853
1185650_840	MabA	1185650_840_con_0012	364459	378917
1185650_840	MabA	1185650_840_con_0012	754925	792929
1185650_840	MabA	1185650_840_con_0016	381035	392580
1185650_841	MabA	1185650_841_con_0001	207492	231715
1185650_841	MabA	1185650_841_con_0012	20056	33258
1185650_841	MabA	1185650_841_con_0038	351201	432792
1185650_841	MabA	1185650_841_con_0039	377302	386434
1185650_841	MabA	1185650_841_con_0042	21714	34053
1185650_842	MabA	1185650_842_con_0023	351201	435430
1185650_842	MabA	1185650_842_con_0029	6110	33962
1185650_842	MabA	1185650_842_con_0030	375938	386399
1185650_843	MabA	1185650_843_con_0013	151631	210149
1185650_843	MabA	1185650_843_con_0013	556278	565352
1185650_843	MabA	1185650_843_con_0014	302576	342172
1185650_843	MabA	1185650_843_con_0016	15697	33383
1185650_843	MabA	1185650_843_con_0017	2947	17606
1185650_844	MabA	1185650_844_con_0001	358233	443153
1185650_844	MabA	1185650_844_con_0045	395777	410918
1185650_844	MabA	1185650_844_con_0049	2992	15708
1185650_845	MabA	1185650_845_con_0002	192033	203321
1185650_845	MabA	1185650_845_con_0023	20056	33258
1185650_845	MabA	1185650_845_con_0044	21714	34053
1185650_846	MabA	1185650_846_con_0001	1638646	1727680
1185650_846	MabA	1185650_846_con_0010	475271	535805
1185650_846	MabA	1185650_846_con_0013	375946	386407
1185650_847	MabA	1185650_847_con_0012	475630	554177
1185650_847	MabA	1185650_847_con_0016	190127	206332
1185650_848	MabA	1185650_848_con_0012	14481	79907
1185650_848	MabA	1185650_848_con_0043	376356	386401
1185650_849	MabA	1185650_849_con_0012	428778	440815
1185650_850	MabA	1185650_850_con_0017	4147	10797
1185650_850	MabA	1185650_850_con_0018	428782	440819
1185650_851	MabA	1185650_851_con_0019	4147	10797
1185650_851	MabA	1185650_851_con_0020	428780	440817
1185650_852	MabA	1185650_852_con_0001	3026	25884
1185650_852	MabA	1185650_852_con_0001	614324	627196
1185650_852	MabA	1185650_852_con_0001	663571	685452
1185650_852	MabA	1185650_852_con_0005	69448	78862
1185650_852	MabA	1185650_852_con_0012	281809	293818
1185650_852	MabA	1185650_852_con_0023	224694	234580
1185650_852	MabA	1185650_852_con_0023	98232	152261
1185650_852	MabA	1185650_852_con_0031	195154	214970
1185650_853	MabA	1185650_853_con_0001	227320	244395
1185650_853	MabA	1185650_853_con_0003	173009	203781
1185650_853	MabA	1185650_853_con_0044	111840	132947
1185650_853	MabA	1185650_853_con_0045	92714	110895
1185650_853	MabA	1185650_853_con_0046	9643	21164
1185650_854	MabA	1185650_854_con_0001	1262503	1278972
1185650_854	MabA	1185650_854_con_0011	12078	32809
1185650_854	MabA	1185650_854_con_0012	205530	222983
1185650_854	MabA	1185650_854_con_0012	668979	686091
1185650_854	MabA	1185650_854_con_0016	161300	184081
1185650_855	MabA	1185650_855_con_0001	852881	873037
1185650_855	MabA	1185650_855_con_0004	1860	7194
1185650_855	MabA	1185650_855_con_0012	692958	700724
1185650_855	MabA	1185650_855_con_0012	942628	958181
1185650_855	MabA	1185650_855_con_0019	377909	424692
1185650_855	MabA	1185650_855_con_0020	156337	184149
1185650_855	MabA	1185650_855_con_0022	155146	162747
1185650_856	MabA	1185650_856_con_0012	355983	371535
1185650_856	MabA	1185650_856_con_0012	442494	486464
1185650_856	MabA	1185650_856_con_0023	268627	280637
1185650_856	MabA	1185650_856_con_0023	299124	346617
1185650_856	MabA	1185650_856_con_0037	155199	162800
1185650_857	MabA	1185650_857_con_0012	106356	114122
1185650_857	MabA	1185650_857_con_0012	356026	371578
1185650_857	MabA	1185650_857_con_0012	442537	480763
1185650_857	MabA	1185650_857_con_0022	380097	426880
1185650_857	MabA	1185650_857_con_0023	701352	708953
1185650_858	MabA	1185650_858_con_0001	718882	763476
1185650_858	MabA	1185650_858_con_0003	1955	24695
1185650_858	MabA	1185650_858_con_0023	613	41988
1185650_858	MabA	1185650_858_con_0042	16262	35964
1185650_859	MabA	1185650_859_con_0023	4147	10797
1185650_859	MabA	1185650_859_con_0067	123893	135589
1185650_860	MabA	1185650_860_con_0012	547704	552561
1185650_860	MabA	1185650_860_con_0018	4147	12636
1185650_860	MabA	1185650_860_con_0019	161703	184334
1185650_860	MabA	1185650_860_con_0019	281663	290198
1185650_861	MabA	1185650_861_con_0012	139017	150134
1185650_861	MabA	1185650_861_con_0023	463998	507588
1185650_863	MabA	1185650_863_con_0001	1090089	1151520
1185650_863	MabA	1185650_863_con_0001	922297	931853
1185650_863	MabA	1185650_863_con_0004	72808	85870
1185650_863	MabA	1185650_863_con_0021	500770	545426
1185650_863	MabA	1185650_863_con_0022	4147	12634
1185650_863	MabA	1185650_863_con_0026	3264	10576
1185650_863	MabA	1185650_863_con_0027	2539	9867
1185650_864	MabA	1185650_864_con_0012	673556	744618
1185650_864	MabA	1185650_864_con_0034	265884	295337
1185650_864	MabA	1185650_864_con_0034	4148	10795
1185650_864	MabA	1185650_864_con_0040	3025	25708
1185650_864	MabA	1185650_864_con_0042	85882	95702
1185650_865	MabA	1185650_865_con_0001	301880	317104
1185650_865	MabA	1185650_865_con_0012	387204	406166
1185650_865	MabA	1185650_865_con_0012	532831	551656
1185650_865	MabA	1185650_865_con_0012	766446	822732
1185650_865	MabA	1185650_865_con_0023	268831	303857
1185650_865	MabA	1185650_865_con_0023	334416	385131
1185650_865	MabA	1185650_865_con_0026	155177	172521
1185650_865	MabA	1185650_865_con_0026	212761	244758
1185650_865	MabA	1185650_865_con_0026	399144	412978
1185650_866	MabA	1185650_866_con_0023	4148	10798
1185650_866	MabA	1185650_866_con_0028	41913	61437
1185650_867	MabA	1185650_867_con_0016	222737	243031
1185650_868	MabA	1185650_868_con_0001	348134	381930
1185650_868	MabA	1185650_868_con_0012	627133	648605
1185650_868	MabA	1185650_868_con_0027	175969	195579
1185650_868	MabA	1185650_868_con_0032	15346	51862
1185650_869	MabA	1185650_869_con_0001	357508	381962
1185650_869	MabA	1185650_869_con_0006	15321	56048
1185650_869	MabA	1185650_869_con_0023	400908	440819
1185650_870	MabA	1185650_870_con_0012	142496	150262
1185650_870	MabA	1185650_870_con_0023	4148	12637
1185650_870	MabA	1185650_870_con_0024	321020	338481
1185650_871	MabA	1185650_871_con_0005	63996	82994
1185650_871	MabA	1185650_871_con_0021	165457	184012
1185650_871	MabA	1185650_871_con_0025	92390	105329
1185650_872	MabA	1185650_872_con_0012	224597	231206
1185650_872	MabA	1185650_872_con_0029	547840	560999
1185650_872	MabA	1185650_872_con_0034	245667	261267
1185650_873	MabA	1185650_873_con_0005	34045	45800
1185650_873	MabA	1185650_873_con_0030	45013	65357
1185650_874	MabA	1185650_874_con_0012	254602	275942
1185650_874	MabA	1185650_874_con_0023	528954	534870
1185650_874	MabA	1185650_874_con_0031	547840	560999
1185650_874	MabA	1185650_874_con_0034	245667	261267
1185650_875	MabA	1185650_875_con_0024	191205	201810
1185650_875	MabA	1185650_875_con_0028	191528	227375
1185650_876	MabA	1185650_876_con_0001	671677	685484
1185650_876	MabA	1185650_876_con_0001	720678	745423
1185650_876	MabA	1185650_876_con_0012	257759	280498
1185650_876	MabA	1185650_876_con_0012	609004	626116
1185650_876	MabA	1185650_876_con_0016	106760	124992
1185650_876	MabA	1185650_876_con_0016	403579	440951
1185650_876	MabA	1185650_876_con_0016	505950	528942
1185650_876	MabA	1185650_876_con_0017	2673	14969
1185650_876	MabA	1185650_876_con_0018	68529	90245
1185650_876	MabA	1185650_876_con_0019	126171	154404
1185650_876	MabA	1185650_876_con_0020	2108	48825
1185650_877	MabA	1185650_877_con_0006	40240	51288
1185650_877	MabA	1185650_877_con_0012	309015	335411
1185650_877	MabA	1185650_877_con_0023	201173	210321
1185650_878	MabA	1185650_878_con_0001	855596	868467
1185650_879	MabA	1185650_879_con_0012	35639	61395
1185650_879	MabA	1185650_879_con_0012	388252	421954
1185650_879	MabA	1185650_879_con_0019	529672	539291
1185650_879	MabA	1185650_879_con_0021	3047	24685
1185650_879	MabA	1185650_879_con_0025	147500	168901
1185650_880	MabA	1185650_880_con_0001	725980	748230
1185650_880	MabA	1185650_880_con_0012	792851	842937
1185650_880	MabA	1185650_880_con_0021	11121	21731
1185650_880	MabA	1185650_880_con_0023	161594	169195
1185650_881	MabA	1185650_881_con_0012	145207	152973
1185650_881	MabA	1185650_881_con_0012	408463	423784
1185650_881	MabA	1185650_881_con_0016	209246	234236
1185650_883	MabA	1185650_883_con_0002	161294	184082
1185650_883	MabA	1185650_883_con_0012	277586	297952
1185650_883	MabA	1185650_883_con_0012	315783	362887
1185650_883	MabA	1185650_883_con_0014	2574	14870
1185650_883	MabA	1185650_883_con_0015	122469	147417
1185650_883	MabA	1185650_883_con_0018	100461	124992
1185650_884	MabA	1185650_884_con_0012	277652	298069
1185650_884	MabA	1185650_884_con_0018	139344	167730
1185650_884	MabA	1185650_884_con_0020	277620	301426
1185650_885	MabA	1185650_885_con_0001	231662	236277
1185650_885	MabA	1185650_885_con_0002	199289	217151
1185650_885	MabA	1185650_885_con_0003	161595	169196
1185650_885	MabA	1185650_885_con_0020	15694	61650
1185650_885	MabA	1185650_885_con_0021	26020	49175
1185650_886	MabA	1185650_886_con_0001	100485	118201
1185650_886	MabA	1185650_886_con_0012	688611	707768
1185650_886	MabA	1185650_886_con_0020	188025	216192
1185650_886	MabA	1185650_886_con_0022	1147	14685
1185650_887	MabA	1185650_887_con_0012	143050	151512
1185650_888	MabA	1185650_888_con_0012	361693	378776
1185650_888	MabA	1185650_888_con_0023	268774	280783
1185650_888	MabA	1185650_888_con_0023	299269	345941
1185650_888	MabA	1185650_888_con_0034	119591	172592
1185650_889	MabA	1185650_889_con_0001	838035	918893
1185650_889	MabA	1185650_889_con_0023	252596	279381
1185650_890	MabA	1185650_890_con_0001	1341633	1361079
1185650_890	MabA	1185650_890_con_0001	539486	555757
1185650_890	MabA	1185650_890_con_0014	372779	382503
1185650_890	MabA	1185650_890_con_0017	138720	167106
1185650_890	MabA	1185650_890_con_0018	192618	207458
1185650_891	MabA	1185650_891_con_0001	533417	580946
1185650_891	MabA	1185650_891_con_0004	30504	60315
1185650_891	MabA	1185650_891_con_0007	92385	97447
1185650_891	MabA	1185650_891_con_0023	382747	398328
1185650_891	MabA	1185650_891_con_0025	148103	168133
1185650_891	MabA	1185650_891_con_0027	13476	32991
1185650_892	MabA	1185650_892_con_0001	530263	543132
1185650_892	MabA	1185650_892_con_0011	40379	55370
1185650_893	MabA	1185650_893_con_0001	508152	558812
1185650_893	MabA	1185650_893_con_0001	754554	768426
1185650_893	MabA	1185650_893_con_0015	202841	235228
1185650_893	MabA	1185650_893_con_0016	434744	463416
1185650_893	MabA	1185650_893_con_0017	303414	325225
1185650_893	MabA	1185650_893_con_0017	89628	115315
1185650_893	MabA	1185650_893_con_0018	127965	154557
1185650_893	MabA	1185650_893_con_0020	143755	162484
1185650_894	MabA	1185650_894_con_0001	530289	543643
1185650_895	MabA	1185650_895_con_0001	222623	246726
1185650_895	MabA	1185650_895_con_0045	39479	49302
1185650_895	MabA	1185650_895_con_0045	9102	20623
1185650_896	MabA	1185650_896_con_0011	1509	13556
1185650_896	MabA	1185650_896_con_0023	292590	317888
1185650_896	MabA	1185650_896_con_0045	227317	244391
1185650_897	MabA	1185650_897_con_0001	222623	246726
1185650_897	MabA	1185650_897_con_0034	255488	266216
1185650_897	MabA	1185650_897_con_0034	284494	310762
1185650_898	MabA	1185650_898_con_0001	2498	22075
1185650_898	MabA	1185650_898_con_0003	2717	18509
1185650_898	MabA	1185650_898_con_0007	10370	20623
1185650_898	MabA	1185650_898_con_0015	4777	12872
1185650_898	MabA	1185650_898_con_0016	4145	10357
1185650_898	MabA	1185650_898_con_0023	117580	134654
1185650_898	MabA	1185650_898_con_0051	203952	230955
1185650_899	MabA	1185650_899_con_0012	100495	165921
1185650_899	MabA	1185650_899_con_0018	376826	386871
1185650_900	MabA	1185650_900_con_0012	197258	233209
1185650_900	MabA	1185650_900_con_0040	373211	386399
1185650_901	MabA	1185650_901_con_0001	802622	827603
1185650_901	MabA	1185650_901_con_0012	413143	437366
1185650_901	MabA	1185650_901_con_0020	411167	418684
1185650_902	MabA	1185650_902_con_0001	523475	533011
1185650_902	MabA	1185650_902_con_0002	203954	221001
1185650_902	MabA	1185650_902_con_0032	322534	333689
1185650_902	MabA	1185650_902_con_0033	9102	21201
1185650_902	MabA	1185650_902_con_0034	117272	134189
1185650_903	MabA	1185650_903_con_0001	26531	38076
1185650_903	MabA	1185650_903_con_0003	927422	967018
1185650_903	MabA	1185650_903_con_0004	341031	355444
1185650_903	MabA	1185650_903_con_0005	172231	190683
1185650_904	MabA	1185650_904_con_0012	146855	209505
1185650_904	MabA	1185650_904_con_0012	415784	445021
1185650_904	MabA	1185650_904_con_0023	477375	542420
1185650_904	MabA	1185650_904_con_0036	375938	386399
1185650_905	MabA	1185650_905_con_0012	475636	537652
1185650_905	MabA	1185650_905_con_0024	376348	386393
1185650_906	MabA	1185650_906_con_0012	100508	165934
1185650_906	MabA	1185650_906_con_0028	415784	436115
1185650_906	MabA	1185650_906_con_0030	376354	386399
1185650_907	MabA	1185650_907_con_0018	332617	352470
1185650_907	MabA	1185650_907_con_0019	415784	436115
1185650_907	MabA	1185650_907_con_0021	2992	15708
1185650_908	MabA	1185650_908_con_0001	864912	876331
1185650_908	MabA	1185650_908_con_0012	6003	18345
1185650_908	MabA	1185650_908_con_0023	221292	236753
1185650_908	MabA	1185650_908_con_0043	225538	238104
1185650_908	MabA	1185650_908_con_0043	254603	268432
1185650_908	MabA	1185650_908_con_0043	85797	92816
1185650_910	MabA	1185650_910_con_0017	428776	440813
1185650_911	MabA	1185650_911_con_0001	217761	234794
1185650_911	MabA	1185650_911_con_0008	84950	94481
1185650_911	MabA	1185650_911_con_0012	79896	108465
1185650_911	MabA	1185650_911_con_0023	740	9649
1185650_911	MabA	1185650_911_con_0039	1008	12571
1185650_912	MabA	1185650_912_con_0020	4147	10797
1185650_912	MabA	1185650_912_con_0021	428776	440813
1185650_913	MabA	1185650_913_con_0001	1044764	1065472
1185650_913	MabA	1185650_913_con_0001	130440	195860
1185650_913	MabA	1185650_913_con_0003	88930	108935
1185650_913	MabA	1185650_913_con_0021	257496	280651
1185650_913	MabA	1185650_913_con_0026	155494	163095
1185650_914	MabA	1185650_914_con_0001	1196384	1217092
1185650_914	MabA	1185650_914_con_0001	282695	348115
1185650_914	MabA	1185650_914_con_0026	420670	444705
1185650_914	MabA	1185650_914_con_0031	155375	162976
1185650_915	MabA	1185650_915_con_0012	100479	118195
1185650_915	MabA	1185650_915_con_0012	857700	876639
1185650_915	MabA	1185650_915_con_0021	254034	277488
1185650_915	MabA	1185650_915_con_0021	607610	623191
1185650_915	MabA	1185650_915_con_0022	366791	386399
1185650_916	MabA	1185650_916_con_0001	523475	533011
1185650_916	MabA	1185650_916_con_0023	240795	267126
1185650_916	MabA	1185650_916_con_0035	322534	333689
1185650_916	MabA	1185650_916_con_0037	203888	220935
1185650_916	MabA	1185650_916_con_0038	39284	52537
1185650_917	MabA	1185650_917_con_0001	279967	310893
1185650_917	MabA	1185650_917_con_0001	641047	656628
1185650_917	MabA	1185650_917_con_0004	82605	97445
1185650_917	MabA	1185650_917_con_0012	100501	116168
1185650_917	MabA	1185650_917_con_0012	514344	530168
1185650_917	MabA	1185650_917_con_0020	3516	15529
1185650_918	MabA	1185650_918_con_0003	2961	18742
1185650_918	MabA	1185650_918_con_0045	43155	66575
1185650_919	MabA	1185650_919_con_0002	140597	152651
1185650_919	MabA	1185650_919_con_0004	115141	132837
1185650_919	MabA	1185650_919_con_0015	37274	44259
1185650_919	MabA	1185650_919_con_0023	86153	104851
1185650_919	MabA	1185650_919_con_0045	37729	48225
1185650_920	MabA	1185650_920_con_0001	670611	689658
1185650_920	MabA	1185650_920_con_0012	100515	154767
1185650_920	MabA	1185650_920_con_0012	371491	383856
1185650_920	MabA	1185650_920_con_0012	516418	537902
1185650_920	MabA	1185650_920_con_0019	268825	303851
1185650_920	MabA	1185650_920_con_0019	334410	385125
1185650_920	MabA	1185650_920_con_0022	231287	243990
1185650_920	MabA	1185650_920_con_0022	47509	75770
1185650_920	MabA	1185650_920_con_0024	1669	10884
1185650_921	MabA	1185650_921_con_0012	870441	878903
1185650_921	MabA	1185650_921_con_0018	807206	854617
1185650_922	MabA	1185650_922_con_0021	354379	366720
1185650_922	MabA	1185650_922_con_0022	165457	184012
1185650_922	MabA	1185650_922_con_0023	154320	173474
1185650_922	MabA	1185650_922_con_0024	200935	213889
1185650_923	MabA	1185650_923_con_0001	227280	241549
1185650_923	MabA	1185650_923_con_0003	1975	11395
1185650_923	MabA	1185650_923_con_0036	105292	123080
1185650_924	MabA	1185650_924_con_0034	353593	376039
1185650_925	MabA	1185650_925_con_0014	45331	65625
1185650_925	MabA	1185650_925_con_0015	222570	260904
1185650_926	MabA	1185650_926_con_0010	848	11884
1185650_926	MabA	1185650_926_con_0012	393568	451560
1185650_927	MabA	1185650_927_con_0001	14325	52900
1185650_927	MabA	1185650_927_con_0045	51278	89273
1185650_928	MabA	1185650_928_con_0009	311315	335936
1185650_928	MabA	1185650_928_con_0010	344005	349556
1185650_929	MabA	1185650_929_con_0034	13041	37495
1185650_930	MabA	1185650_930_con_0003	85882	95702
1185650_930	MabA	1185650_930_con_0023	284616	312219
1185650_930	MabA	1185650_930_con_0045	3025	25708
1185650_931	MabA	1185650_931_con_0001	3047	28223
1185650_931	MabA	1185650_931_con_0023	677491	696965
1185650_931	MabA	1185650_931_con_0023	716970	749151
1185650_931	MabA	1185650_931_con_0025	1559	14451
1185650_931	MabA	1185650_931_con_0030	147500	168901
1185650_932	MabA	1185650_932_con_0002	1917	16871
1185650_932	MabA	1185650_932_con_0003	43418	50935
1185650_932	MabA	1185650_932_con_0006	94710	102292
1185650_932	MabA	1185650_932_con_0012	272334	280887
1185650_933	MabA	1185650_933_con_0001	890580	896916
1185650_933	MabA	1185650_933_con_0012	349459	362330
1185650_933	MabA	1185650_933_con_0020	267206	354491
1185650_933	MabA	1185650_933_con_0022	193400	199839
1185650_934	MabA	1185650_934_con_0006	530087	542956
1185650_934	MabA	1185650_934_con_0008	173928	256534
1185650_935	MabA	1185650_935_con_0001	280075	305825
1185650_935	MabA	1185650_935_con_0001	640825	656406
1185650_935	MabA	1185650_935_con_0010	100479	118195
1185650_935	MabA	1185650_935_con_0010	511966	526687
1185650_935	MabA	1185650_935_con_0011	497752	526137
1185650_935	MabA	1185650_935_con_0011	637335	693349
1185650_935	MabA	1185650_935_con_0012	2673	14969
1185650_935	MabA	1185650_935_con_0013	88335	107218
1185650_936	MabA	1185650_936_con_0001	1282804	1300793
1185650_936	MabA	1185650_936_con_0001	530088	543457
1185650_937	MabA	1185650_937_con_0001	530100	543466
1185650_937	MabA	1185650_937_con_0012	890424	896760
1185650_937	MabA	1185650_937_con_0022	1058	57933
1185650_938	MabA	1185650_938_con_0001	148102	170181
1185650_938	MabA	1185650_938_con_0004	126184	154570
1185650_938	MabA	1185650_938_con_0007	92385	97447
1185650_938	MabA	1185650_938_con_0022	177245	196090
1185650_938	MabA	1185650_938_con_0023	114405	129986
1185650_938	MabA	1185650_938_con_0025	13279	33688
1185650_939	MabA	1185650_939_con_0001	837769	918627
1185650_939	MabA	1185650_939_con_0023	267348	279317
1185650_940	MabA	1185650_940_con_0001	3046	25013
1185650_940	MabA	1185650_940_con_0012	14459	30141
1185650_940	MabA	1185650_940_con_0012	339256	377395
1185650_940	MabA	1185650_940_con_0023	254003	276996
1185650_940	MabA	1185650_940_con_0023	605559	622670
1185650_940	MabA	1185650_940_con_0024	388547	423741
1185650_940	MabA	1185650_940_con_0026	156396	202358
1185650_940	MabA	1185650_940_con_0027	303414	321276
1185650_940	MabA	1185650_940_con_0027	84720	115315
1185650_940	MabA	1185650_940_con_0028	127970	154562
1246644_3	MabA	ANAR01000014	10906	19882
1246644_3	MabA	ANAR01000039	503	8681
1246644_3	MabA	ANAR01000046	16623	36322
1246644_3	MabA	ANAR01000057	227161	235645
1962118_313	MabM	1962118_313_con_0001	341589	358655
1962118_313	MabM	1962118_313_con_0009	164225	206475
1962118_313	MabM	1962118_313_con_0009	331328	343758
1962118_313	MabM	1962118_313_con_0009	406935	425052
1962118_313	MabM	1962118_313_con_0014	199807	218360
1962118_314	MabM	1962118_314_con_0004	4460	16228
1962118_314	MabM	1962118_314_con_0009	2973	12639
1962118_314	MabM	1962118_314_con_0012	145278	161631
1962118_314	MabM	1962118_314_con_0012	348102	359318
1962118_315	MabM	1962118_315_con_0004	39063	51729
1962118_315	MabM	1962118_315_con_0006	4779	19131
1962118_315	MabM	1962118_315_con_0018	199673	216244
1962118_315	MabM	1962118_315_con_0018	353956	367171
1962118_316	MabM	1962118_316_con_0003	2973	13482
1962118_316	MabM	1962118_316_con_0023	185555	197756
1962118_316	MabM	1962118_316_con_0023	251565	263766
1962118_316	MabM	1962118_316_con_0034	286718	333457
1962118_317	MabM	1962118_317_con_0001	275187	298194
1962118_317	MabM	1962118_317_con_0017	590965	601602
1962118_317	MabM	1962118_317_con_0023	2924	13241
1962118_318	MabM	1962118_318_con_0001	191537	226747
1962118_318	MabM	1962118_318_con_0001	539978	552408
1962118_318	MabM	1962118_318_con_0001	615581	632152
1962118_318	MabM	1962118_318_con_0004	1040821	1061088
1962118_318	MabM	1962118_318_con_0005	270074	300010
1962118_318	MabM	1962118_318_con_0006	360547	397123
1962118_319	MabM	1962118_319_con_0003	29132	41083
1962118_319	MabM	1962118_319_con_0005	33334	43920
1962118_319	MabM	1962118_319_con_0012	199673	217790
1962118_319	MabM	1962118_319_con_0019	360498	383702
1962118_319	MabM	1962118_319_con_0019	389723	398142
1962118_320	MabM	1962118_320_con_0001	1054257	1072095
1962118_320	MabM	1962118_320_con_0022	247786	260060
1962118_320	MabM	1962118_320_con_0024	96369	127075
1962118_320	MabM	1962118_320_con_0025	182604	197759
1962118_321	MabM	1962118_321_con_0012	635896	652962
1962118_321	MabM	1962118_321_con_0015	461416	479521
1962118_322	MabM	1962118_322_con_0003	2924	13241
1962118_322	MabM	1962118_322_con_0022	286846	333585
1962118_322	MabM	1962118_322_con_0023	276364	298194
1962118_323	MabM	1962118_323_con_0003	28084	41083
1962118_323	MabM	1962118_323_con_0005	33334	43920
1962118_323	MabM	1962118_323_con_0012	199673	217790
1962118_323	MabM	1962118_323_con_0019	360498	383702
1962118_323	MabM	1962118_323_con_0019	389723	398142
1962118_324	MabM	1962118_324_con_0001	1818740	1835279
1962118_324	MabM	1962118_324_con_0012	461416	479521
1962118_324	MabM	1962118_324_con_0023	360548	383752
1962118_324	MabM	1962118_324_con_0023	389773	398192
1962118_325	MabM	1962118_325_con_0001	155309	217011
1962118_325	MabM	1962118_325_con_0018	2406	15773
1962118_326	MabM	1962118_326_con_0012	298120	311277
1962118_326	MabM	1962118_326_con_0012	95296	111649
1962118_326	MabM	1962118_326_con_0023	2924	14084
1962118_326	MabM	1962118_326_con_0035	253933	264899
1962118_327	MabM	1962118_327_con_0001	289015	298216
1962118_327	MabM	1962118_327_con_0003	2973	13482
1962118_327	MabM	1962118_327_con_0012	26066	48808
1962118_327	MabM	1962118_327_con_0024	276364	298194
1962118_328	MabM	1962118_328_con_0012	4758	16158
1962118_328	MabM	1962118_328_con_0014	136011	152364
1962118_328	MabM	1962118_328_con_0014	338835	351992
1962118_329	MabM	1962118_329_con_0012	635895	652961
1962118_329	MabM	1962118_329_con_0028	400537	412267
1962118_329	MabM	1962118_329_con_0029	331328	342844
1962118_329	MabM	1962118_329_con_0030	220400	229833
1962118_330	MabM	1962118_330_con_0003	2973	13482
1962118_330	MabM	1962118_330_con_0023	143562	187248
1962118_330	MabM	1962118_330_con_0026	276364	298194
1962118_331	MabM	1962118_331_con_0001	155307	213825
1962118_331	MabM	1962118_331_con_0001	568284	592827
1962118_331	MabM	1962118_331_con_0023	136011	152364
1962118_331	MabM	1962118_331_con_0023	338835	351992
1962118_332	MabM	1962118_332_con_0004	2924	13241
1962118_332	MabM	1962118_332_con_0023	143562	187248
1962118_332	MabM	1962118_332_con_0024	276364	298194
1962118_333	MabM	1962118_333_con_0006	199673	217790
1962118_333	MabM	1962118_333_con_0008	360548	383752
1962118_333	MabM	1962118_333_con_0008	389773	397289
1962118_334	MabM	1962118_334_con_0001	272423	321291
1962118_334	MabM	1962118_334_con_0001	648334	664873
1962118_334	MabM	1962118_334_con_0032	305708	358536
1962118_334	MabM	1962118_334_con_0033	333353	342794
1962118_334	MabM	1962118_334_con_0033	410121	431955
1962118_335	MabM	1962118_335_con_0004	2973	13482
1962118_335	MabM	1962118_335_con_0021	143562	187248
1962118_335	MabM	1962118_335_con_0022	276364	298194
1962118_336	MabM	1962118_336_con_0001	859294	875833
1962118_336	MabM	1962118_336_con_0005	33352	44804
1962118_336	MabM	1962118_336_con_0012	322590	337063
1962118_336	MabM	1962118_336_con_0012	472013	489316
1962118_337	MabM	1962118_337_con_0014	4523	16291
1962118_337	MabM	1962118_337_con_0015	136011	152364
1962118_337	MabM	1962118_337_con_0015	338836	351993
1962118_337	MabM	1962118_337_con_0017	2838	13998
1962118_338	MabM	1962118_338_con_0030	1427	16335
1962118_339	MabM	1962118_339_con_0002	1621	23915
1962118_339	MabM	1962118_339_con_0009	179491	217156
1962118_339	MabM	1962118_339_con_0009	342009	353525
1962118_339	MabM	1962118_339_con_0009	417615	434186
1962118_339	MabM	1962118_339_con_0013	36688	65802
1962118_339	MabM	1962118_339_con_0015	167336	199583
1962118_340	MabM	1962118_340_con_0001	175471	191008
1962118_340	MabM	1962118_340_con_0001	478037	495103
1962118_340	MabM	1962118_340_con_0012	142428	154858
1962118_340	MabM	1962118_340_con_0012	218037	234608
1962118_340	MabM	1962118_340_con_0012	2947	11841
1962118_340	MabM	1962118_340_con_0030	54949	86418
1962118_341	MabM	1962118_341_con_0001	1135419	1151310
1962118_341	MabM	1962118_341_con_0001	936802	949959
1962118_341	MabM	1962118_341_con_0018	29629	54172
1962118_342	MabM	1962118_342_con_0001	343377	360443
1962118_342	MabM	1962118_342_con_0012	3555	14427
1962118_342	MabM	1962118_342_con_0014	322578	337051
1962118_342	MabM	1962118_342_con_0014	471199	489304
1962118_343	MabM	1962118_343_con_0001	272423	321291
1962118_343	MabM	1962118_343_con_0001	648334	664873
1962118_343	MabM	1962118_343_con_0032	305708	358536
1962118_343	MabM	1962118_343_con_0033	333353	342794
1962118_343	MabM	1962118_343_con_0033	410121	431955
1962118_344	MabM	1962118_344_con_0001	1279172	1313117
1962118_344	MabM	1962118_344_con_0006	33992	38559
1962118_344	MabM	1962118_344_con_0010	146519	178064
1962118_345	MabM	1962118_345_con_0001	1329839	1351669
1962118_345	MabM	1962118_345_con_0002	2973	15689
1962118_345	MabM	1962118_345_con_0023	282300	323577
1962118_346	MabM	1962118_346_con_0001	322590	337063
1962118_346	MabM	1962118_346_con_0001	472013	489316
1962118_346	MabM	1962118_346_con_0009	33352	44803
1962118_347	MabM	1962118_347_con_0003	2973	13482
1962118_347	MabM	1962118_347_con_0022	143562	187248
1962118_347	MabM	1962118_347_con_0023	174037	197759
1962118_348	MabM	1962118_348_con_0001	515602	546793
1962118_348	MabM	1962118_348_con_0001	751598	775837
1962118_348	MabM	1962118_348_con_0001	897755	935400
1962118_348	MabM	1962118_348_con_0012	341959	353475
1962118_348	MabM	1962118_348_con_0012	417565	434136
1962118_348	MabM	1962118_348_con_0020	36688	65802
1962118_349	MabM	1962118_349_con_0012	3174	27548
1962118_349	MabM	1962118_349_con_0017	461416	479521
1962118_349	MabM	1962118_349_con_0023	155595	164014
1962118_350	MabM	1962118_350_con_0001	295160	316512
1962118_350	MabM	1962118_350_con_0012	329298	341728
1962118_350	MabM	1962118_350_con_0012	404904	421475
1962118_350	MabM	1962118_350_con_0022	62030	76729
1962118_351	MabM	1962118_351_con_0002	155595	164014
1962118_351	MabM	1962118_351_con_0012	635831	652897
1962118_351	MabM	1962118_351_con_0014	199673	216244
1962118_465	MabM	1962118_465_con_0001	1217477	1283031
1962118_465	MabM	1962118_465_con_0001	587954	612156
1962118_465	MabM	1962118_465_con_0002	168771	206436
1962118_465	MabM	1962118_465_con_0002	331289	342805
1962118_465	MabM	1962118_465_con_0002	406884	466167
36809_1006	MabA	36809_1006_con_0004	338711	353498
36809_1006	MabA	36809_1006_con_0005	147016	169063
36809_1007	MabA	36809_1007_con_0003	338711	353498
36809_1007	MabA	36809_1007_con_0004	147016	169063
36809_1008	MabA	36809_1008_con_0004	338711	353498
36809_1008	MabA	36809_1008_con_0005	147016	169063
36809_1009	MabA	36809_1009_con_0005	338711	353498
36809_1009	MabA	36809_1009_con_0008	147016	169063
36809_1010	MabA	36809_1010_con_0004	4170	10820
36809_1010	MabA	36809_1010_con_0004	599524	626653
36809_1010	MabA	36809_1010_con_0005	340726	363006
36809_1011	MabA	36809_1011_con_0003	4170	10820
36809_1011	MabA	36809_1011_con_0003	599524	626653
36809_1011	MabA	36809_1011_con_0004	340726	363006
36809_1012	MabA	36809_1012_con_0004	338711	353498
36809_1012	MabA	36809_1012_con_0005	147016	169063
36809_1013	MabA	36809_1013_con_0003	4170	10820
36809_1013	MabA	36809_1013_con_0003	599524	626653
36809_1013	MabA	36809_1013_con_0004	340726	363006
36809_1014	MabA	36809_1014_con_0003	338711	353498
36809_1014	MabA	36809_1014_con_0004	147016	169063
36809_1015	MabA	36809_1015_con_0003	4170	10820
36809_1015	MabA	36809_1015_con_0003	599524	626653
36809_1015	MabA	36809_1015_con_0004	147016	169063
36809_1016	MabA	36809_1016_con_0003	4170	10820
36809_1016	MabA	36809_1016_con_0003	599524	626653
36809_1016	MabA	36809_1016_con_0004	147016	169063
36809_1017	MabA	36809_1017_con_0004	338711	353498
36809_1017	MabA	36809_1017_con_0005	340726	363006
36809_1018	MabA	36809_1018_con_0004	338711	353498
36809_1018	MabA	36809_1018_con_0005	147016	169063
36809_1019	MabA	36809_1019_con_0004	4170	10820
36809_1019	MabA	36809_1019_con_0004	599524	626653
36809_1019	MabA	36809_1019_con_0005	147016	169063
36809_1020	MabA	36809_1020_con_0004	338711	353498
36809_1020	MabA	36809_1020_con_0005	147016	169063
36809_1021	MabA	36809_1021_con_0004	338711	353498
36809_1021	MabA	36809_1021_con_0005	340726	363006
36809_427	MabA	36809_427_con_0008	153453	202640
36809_427	MabA	36809_427_con_0009	350755	426619
36809_427	MabA	36809_427_con_0013	278327	281843
36809_428	MabM	36809_428_con_0001	2730200	2797557
36809_428	MabM	36809_428_con_0001	3152015	3176558
36809_428	MabM	36809_428_con_0002	292651	308542
36809_428	MabM	36809_428_con_0002	99352	110568
36809_429	MabM	36809_429_con_0001	1411025	1428401
36809_429	MabM	36809_429_con_0001	1755444	1770225
36809_429	MabM	36809_429_con_0001	2278691	2322702
36809_429	MabM	36809_429_con_0001	2447555	2459985
36809_429	MabM	36809_429_con_0001	2523158	2583987
36809_429	MabM	36809_429_con_0001	3830273	3885636
36809_430	MabM	36809_430_con_0001	2297120	2341131
36809_430	MabM	36809_430_con_0001	2465984	2481081
36809_430	MabM	36809_430_con_0001	2541590	2559707
36809_430	MabM	36809_430_con_0001	3500900	3519453
36809_430	MabM	36809_430_con_0001	3819939	3849350
36809_431	MabA	36809_431_con_0001	1576866	1594662
36809_431	MabA	36809_431_con_0001	2171696	2192501
36809_431	MabA	36809_431_con_0001	2731516	2743525
36809_431	MabA	36809_431_con_0001	2762014	2808994
36809_431	MabA	36809_431_con_0001	3341627	3367954
36809_431	MabA	36809_431_con_0001	4866801	4884517
36809_431	MabA	36809_431_con_0001	729988	758002
36809_432	MabA	36809_432_con_0001	199986	239582
36809_432	MabA	36809_432_con_0001	3332289	3344720
36809_432	MabA	36809_432_con_0001	3865306	3927234
36809_432	MabA	36809_432_con_0001	4058083	4072978
36809_432	MabA	36809_432_con_0001	4140804	4219592
36809_432	MabA	36809_432_con_0001	728004	747355
36809_433	MabM	36809_433_con_0001	1009536	1046112
36809_433	MabM	36809_433_con_0001	2291288	2309393
36809_433	MabM	36809_433_con_0001	2375240	2387654
36809_433	MabM	36809_433_con_0001	2510512	2553859
36809_433	MabM	36809_433_con_0001	3325033	3354220
36809_433	MabM	36809_433_con_0001	577068	612278
36809_434	MabA	36809_434_con_0001	224578	241611
36809_434	MabA	36809_434_con_0002	351201	433102
36809_434	MabA	36809_434_con_0005	20056	33258
36809_435	MabA	36809_435_con_0001	3037163	3057457
36809_436	MabA	36809_436_con_0012	383191	426647
36809_436	MabA	36809_436_con_0032	203094	211583
36809_437	MabA	36809_437_con_0001	1544855	1588445
36809_437	MabA	36809_437_con_0006	139017	150830
36809_437	MabA	36809_437_con_0008	4148	11803
36809_438	MabM	36809_438_con_0001	442869	478079
36809_438	MabM	36809_438_con_0001	875334	898538
36809_438	MabM	36809_438_con_0001	904559	944989
36809_438	MabM	36809_438_con_0029	241114	258180
36809_438	MabM	36809_438_con_0029	585223	595390
36809_438	MabM	36809_438_con_0030	558790	578527
36809_438	MabM	36809_438_con_0031	211903	240735
36809_438	MabM	36809_438_con_0031	76631	86072
36809_439	MabA	36809_439_con_0001	437289	492202
36809_439	MabA	36809_439_con_0002	842	6499
36809_439	MabA	36809_439_con_0014	436131	508892
36809_439	MabA	36809_439_con_0016	350881	380727
36809_439	MabA	36809_439_con_0018	1345	12469
36809_440	MabM	36809_440_con_0009	472291	509391
36809_440	MabM	36809_440_con_0011	323728	335765
36809_440	MabM	36809_440_con_0013	197205	213096
36809_441	MabA	36809_441_con_0001	2006212	2095107
36809_441	MabA	36809_441_con_0002	772236	779612
36809_441	MabA	36809_441_con_0005	504886	525359
36809_442	MabA	36809_442_con_0003	115719	122366
36809_442	MabA	36809_442_con_0005	72327	77045
36809_442	MabA	36809_442_con_0012	335546	360677
36809_442	MabA	36809_442_con_0022	167810	196095
36809_443	MabA	36809_443_con_0001	1341519	1386623
36809_443	MabA	36809_443_con_0001	992502	1006318
36809_443	MabA	36809_443_con_0016	121038	147433
36809_443	MabA	36809_443_con_0016	311676	336650
36809_443	MabA	36809_443_con_0018	319031	331068
36809_443	MabA	36809_443_con_0021	152937	161632
36809_444	MabA	36809_444_con_0001	1276104	1324941
36809_444	MabA	36809_444_con_0001	2065607	2087043
36809_444	MabA	36809_444_con_0001	341988	357569
36809_444	MabA	36809_444_con_0010	1316672	1344905
36809_445	MabM	36809_445_con_0001	546942	564008
36809_445	MabM	36809_445_con_0004	917757	929739
36809_445	MabM	36809_445_con_0007	199673	216244
36809_445	MabM	36809_445_con_0007	353956	367171
36809_446	MabM	36809_446_con_0001	1502583	1540248
36809_446	MabM	36809_446_con_0001	605033	645947
36809_446	MabM	36809_446_con_0001	972990	987771
36809_446	MabM	36809_446_con_0002	1171898	1182359
36809_446	MabM	36809_446_con_0004	67919	83743
36809_447	MabA	36809_447_con_0001	205564	214802
36809_447	MabA	36809_447_con_0001	2469799	2487515
36809_447	MabA	36809_447_con_0001	309024	346486
36809_447	MabA	36809_447_con_0002	317238	351972
36809_447	MabA	36809_447_con_0002	742747	769825
36809_447	MabA	36809_447_con_0002	90455	118363
36809_447	MabA	36809_447_con_0003	911465	927933
36809_448	MabA	36809_448_con_0001	2109388	2127104
36809_448	MabA	36809_448_con_0001	26385	49596
36809_448	MabA	36809_448_con_0001	377148	392729
36809_448	MabA	36809_448_con_0002	1141584	1185206
36809_448	MabA	36809_448_con_0002	516704	544937
36809_448	MabA	36809_448_con_0003	206592	221216
36809_448	MabA	36809_448_con_0003	3025	25228
36809_448	MabA	36809_448_con_0003	823792	844010
36809_448	MabA	36809_448_con_0004	205564	215271
36809_449	MabA	36809_449_con_0001	1013210	1078895
36809_449	MabA	36809_449_con_0001	1938201	1986991
36809_449	MabA	36809_449_con_0003	229125	286232
36809_449	MabA	36809_449_con_0003	2321	21737
36809_450	MabA	36809_450_con_0001	1012946	1078631
36809_450	MabA	36809_450_con_0001	1937937	1986727
36809_450	MabA	36809_450_con_0002	1577679	1584329
36809_450	MabA	36809_450_con_0003	229125	286232
36809_450	MabA	36809_450_con_0003	2321	21737
36809_451	MabM	36809_451_con_0001	1397555	1459483
36809_451	MabM	36809_451_con_0001	1813942	1838485
36809_451	MabM	36809_451_con_0001	2402421	2418774
36809_451	MabM	36809_451_con_0001	2605245	2618402
36809_451	MabM	36809_451_con_0001	2911451	2942137
36809_452	MabM	36809_452_con_0001	1260225	1277528
36809_452	MabM	36809_452_con_0001	1366	49074
36809_453	MabA	36809_453_con_0001	1013120	1078805
36809_453	MabA	36809_453_con_0001	1938111	1986901
36809_453	MabA	36809_453_con_0002	1577679	1584329
36809_453	MabA	36809_453_con_0003	520759	582796
36809_453	MabA	36809_453_con_0003	789688	810019
36809_454	MabA	36809_454_con_0002	147023	208912
36809_454	MabA	36809_454_con_0004	354688	400226
36809_455	MabA	36809_455_con_0001	171107	226020
36809_455	MabA	36809_455_con_0001	2054266	2134178
36809_455	MabA	36809_455_con_0001	2341585	2399320
36809_455	MabA	36809_455_con_0001	753270	779801
36809_456	MabA	36809_456_con_0001	1682021	1693730
36809_456	MabA	36809_456_con_0001	2393364	2411050
36809_456	MabA	36809_456_con_0002	38279	90731
36809_457	MabA	36809_457_con_0001	1090071	1096721
36809_457	MabA	36809_457_con_0001	2553918	2567284
36809_457	MabA	36809_457_con_0001	3354747	3365640
36809_458	MabA	36809_458_con_0008	516069	524793
36809_458	MabA	36809_458_con_0009	3774	47303
36809_458	MabA	36809_458_con_0013	9069	20590
36809_459	MabA	36809_459_con_0001	584812	613097
36809_459	MabA	36809_459_con_0001	643766	665871
36809_459	MabA	36809_459_con_0009	462533	473763
36809_459	MabA	36809_459_con_0012	222378	246481
36809_459	MabA	36809_459_con_0015	61162	65880
36809_460	MabA	36809_460_con_0001	330523	359635
36809_460	MabA	36809_460_con_0003	366359	384045
36809_460	MabA	36809_460_con_0004	62717	90731
36809_480	MabA	36809_480_con_0005	4147	10797
36809_480	MabA	36809_480_con_0008	988	12690
36809_481	MabM	36809_481_con_0001	29633	45739
36809_481	MabM	36809_481_con_0006	1195	13621
36809_481	MabM	36809_481_con_0006	79459	87460
36809_481	MabM	36809_481_con_0007	12631	35079
36809_481	MabM	36809_481_con_0011	32579	57311
36809_481	MabM	36809_481_con_0056	61040	82734
36809_482	MabA	36809_482_con_0005	283491	324791
36809_482	MabA	36809_482_con_0005	690866	719120
36809_482	MabA	36809_482_con_0006	98954	119371
36809_482	MabA	36809_482_con_0007	115261	142569
36809_482	MabA	36809_482_con_0007	460868	476914
36809_482	MabA	36809_482_con_0008	204377	217010
36809_483	MabA	36809_483_con_0009	38279	90971
36809_483	MabA	36809_483_con_0031	211457	230713
36809_484	MabA	36809_484_con_0001	147023	208951
36809_485	MabA	36809_485_con_0012	62717	90971
36809_485	MabA	36809_485_con_0047	30997	50253
36809_486	MabA	36809_486_con_0001	13041	37495
36809_486	MabA	36809_486_con_0003	165624	184179
36809_486	MabA	36809_486_con_0004	90628	97945
36809_488	MabA	36809_488_con_0001	1308969	1332999
36809_488	MabA	36809_488_con_0001	540475	553841
36809_488	MabA	36809_488_con_0007	4147	10797
36809_489	MabA	36809_489_con_0001	310289	326572
36809_489	MabA	36809_489_con_0012	355627	378227
36809_489	MabA	36809_489_con_0021	351044	409036
36809_490	MabM	36809_490_con_0012	1632	29056
36809_490	MabM	36809_490_con_0021	8263	18635
36809_491	MabA	36809_491_con_0001	1086994	1152420
36809_491	MabA	36809_491_con_0001	176830	224947
36809_491	MabA	36809_491_con_0004	229125	286232
36809_491	MabA	36809_491_con_0004	2321	21737
36809_492	MabA	36809_492_con_0001	1035111	1054050
36809_492	MabA	36809_492_con_0001	1989356	2004937
36809_492	MabA	36809_492_con_0001	257968	280047
36809_492	MabA	36809_492_con_0011	29162	58768
36809_493	MabA	36809_493_con_0008	112552	133621
36809_494	MabA	36809_494_con_0001	1112837	1132074
36809_494	MabA	36809_494_con_0001	200753	212298
36809_494	MabA	36809_494_con_0005	667471	707067
36809_495	MabA	36809_495_con_0005	4148	10723
36809_495	MabA	36809_495_con_0006	817325	825787
36809_496	MabA	36809_496_con_0095	179621	219165
36809_496	MabA	36809_496_con_0160	146924	157327
36809_497	MabA	36809_497_con_0012	383191	426647
36809_498	MabA	36809_498_con_0001	1125682	1144884
36809_498	MabA	36809_498_con_0001	314028	331744
36809_498	MabA	36809_498_con_0001	727877	743701
36809_498	MabA	36809_498_con_0010	394984	412096
36809_498	MabA	36809_498_con_0012	202872	252002
36809_498	MabA	36809_498_con_0013	17395	34435
36809_499	MabA	36809_499_con_0001	1693369	1723241
36809_499	MabA	36809_499_con_0001	1834441	1886501
36809_499	MabA	36809_499_con_0001	849170	866705
36809_499	MabA	36809_499_con_0002	1326236	1370575
36809_499	MabA	36809_499_con_0003	374824	390405
36809_501	MabA	36809_501_con_0002	116216	133290
36809_501	MabA	36809_501_con_0007	61162	65880
36809_501	MabA	36809_501_con_0019	54649	63442
36809_502	MabA	36809_502_con_0012	1721	10416
36809_502	MabA	36809_502_con_0027	50189	64005
36809_502	MabA	36809_502_con_0034	56964	65757
36809_502	MabA	36809_502_con_0036	12230	32771
36809_502	MabA	36809_502_con_0055	29110	36574
36809_503	MabA	36809_503_con_0012	110466	138939
36809_504	MabA	36809_504_con_0002	115719	122366
36809_504	MabA	36809_504_con_0020	177627	201730
36809_504	MabA	36809_504_con_0024	197130	222104
36809_505	MabA	36809_505_con_0020	177628	201731
36809_505	MabA	36809_505_con_0024	167810	196095
36809_506	MabA	36809_506_con_0001	553643	567525
36809_506	MabA	36809_506_con_0001	718151	725887
36809_506	MabA	36809_506_con_0003	430209	486527
36809_506	MabA	36809_506_con_0006	402179	409780
36809_507	MabA	36809_507_con_0012	189354	201050
36809_508	MabM	36809_508_con_0001	3287207	3345826
36809_508	MabM	36809_508_con_0002	146063	163366
36809_508	MabM	36809_508_con_0002	2583	10837
36809_509	MabM	36809_509_con_0001	326978	362446
36809_509	MabM	36809_509_con_0002	1065206	1094600
36809_509	MabM	36809_509_con_0003	146063	163366
36809_509	MabM	36809_509_con_0003	2583	10837
36809_510	MabA	36809_510_con_0008	1509	13556
36809_510	MabA	36809_510_con_0012	191218	219503
36809_510	MabA	36809_510_con_0040	227315	244389
36809_511	MabA	36809_511_con_0001	356015	378461
36809_511	MabA	36809_511_con_0022	493412	506208
36809_511	MabA	36809_511_con_0022	523653	535043
36809_511	MabA	36809_511_con_0027	351051	409043
36809_512	MabA	36809_512_con_0002	115719	122366
36809_512	MabA	36809_512_con_0020	335545	360676
36809_512	MabA	36809_512_con_0024	167810	196095
36809_513	MabA	36809_513_con_0001	1885919	1901500
36809_513	MabA	36809_513_con_0001	207972	228703
36809_513	MabA	36809_513_con_0003	587547	608055
36809_514	MabA	36809_514_con_0001	335548	360679
36809_514	MabA	36809_514_con_0007	61161	65879
36809_514	MabA	36809_514_con_0012	402958	413686
36809_514	MabA	36809_514_con_0012	431964	444063
36809_514	MabA	36809_514_con_0030	115716	122363
36809_515	MabA	36809_515_con_0001	353830	382303
36809_515	MabA	36809_515_con_0012	9833	26098
36809_515	MabA	36809_515_con_0023	115408	126050
36809_515	MabA	36809_515_con_0045	19798	64946
36809_515	MabA	36809_515_con_0077	142987	155070
36809_516	MabA	36809_516_con_0001	2508687	2518834
36809_516	MabA	36809_516_con_0001	268409	322654
36809_516	MabA	36809_516_con_0001	3906544	3934777
36809_516	MabA	36809_516_con_0001	4079270	4091792
36809_516	MabA	36809_516_con_0002	97901	127185
36809_517	MabA	36809_517_con_0001	207973	228704
36809_517	MabA	36809_517_con_0003	1127878	1148946
36809_518	MabA	36809_518_con_0034	10983	19959
36809_518	MabA	36809_518_con_0046	26432	37156
36809_518	MabA	36809_518_con_0097	6986	8642
36809_519	MabM	36809_519_con_0001	1651565	1728646
36809_519	MabM	36809_519_con_0001	23681	32244
36809_519	MabM	36809_519_con_0001	2416879	2428115
36809_519	MabM	36809_519_con_0002	426123	479918
36809_520	MabA	36809_520_con_0001	1059625	1078783
36809_520	MabA	36809_520_con_0009	401106	427803
36809_520	MabA	36809_520_con_0010	222887	233453
36809_520	MabA	36809_520_con_0010	75918	153936
36809_520	MabA	36809_520_con_0011	2870	9351
36809_522	MabA	36809_522_con_0001	1112837	1132074
36809_522	MabA	36809_522_con_0001	200753	212298
36809_522	MabA	36809_522_con_0003	548886	588482
36809_523	MabA	36809_523_con_0009	99641	112829
36809_523	MabA	36809_523_con_0040	317730	359599
36809_524	MabM	36809_524_con_0001	2415705	2439341
36809_524	MabM	36809_524_con_0001	546943	564009
36809_524	MabM	36809_524_con_0003	199673	216244
36809_525	MabA	36809_525_con_0001	173327	216320
36809_525	MabA	36809_525_con_0006	150801	160314
36809_525	MabA	36809_525_con_0017	38671	47979
36809_526	MabA	36809_526_con_0001	270907	281748
36809_526	MabA	36809_526_con_0001	860985	889828
36809_526	MabA	36809_526_con_0009	516430	553634
36809_526	MabA	36809_526_con_0009	931005	944250
36809_526	MabA	36809_526_con_0010	921285	972263
36809_527	MabA	36809_527_con_0086	247862	255714
36809_527	MabA	36809_527_con_0097	30754	58072
36809_528	MabA	36809_528_con_0001	222625	246728
36809_528	MabA	36809_528_con_0007	72338	77056
36809_528	MabA	36809_528_con_0023	39479	50421
36809_528	MabA	36809_528_con_0023	9102	20623
36809_530	MabA	36809_530_con_0001	109714	150083
36809_530	MabA	36809_530_con_0004	818459	826921
36809_531	MabA	36809_531_con_0001	103243	150083
36809_531	MabA	36809_531_con_0007	818461	826923
36809_531	MabA	36809_531_con_0008	4148	12637
36809_533	MabA	36809_533_con_0001	335548	360679
36809_533	MabA	36809_533_con_0012	40092	51034
36809_533	MabA	36809_533_con_0012	9715	21236
36809_534	MabM	36809_534_con_0012	114507	130860
36809_534	MabM	36809_534_con_0012	317323	328539
36809_534	MabM	36809_534_con_0045	21509	54095
36809_535	MabA	36809_535_con_0001	324021	352126
36809_535	MabA	36809_535_con_0008	54759	66719
36809_535	MabA	36809_535_con_0045	199218	211320
36809_536	MabA	36809_536_con_0001	255323	274312
36809_536	MabA	36809_536_con_0006	905	8505
36809_536	MabA	36809_536_con_0012	267822	335599
36809_536	MabA	36809_536_con_0023	16262	37495
36809_536	MabA	36809_536_con_0034	195063	207023
36809_536	MabA	36809_536_con_0039	3117	51843
36809_537	MabM	36809_537_con_0001	1618345	1641722
36809_537	MabM	36809_537_con_0001	1665285	1675922
36809_537	MabM	36809_537_con_0001	205201	220099
36809_537	MabM	36809_537_con_0001	2279496	2300363
36809_537	MabM	36809_537_con_0002	65758	104169
36809_537	MabM	36809_537_con_0003	275187	298194
36809_538	MabA	36809_538_con_0001	297068	334433
36809_538	MabA	36809_538_con_0002	147023	208951
36809_539	MabM	36809_539_con_0001	410209	435027
36809_539	MabM	36809_539_con_0001	797799	856602
36809_539	MabM	36809_539_con_0002	656064	669221
36809_539	MabM	36809_539_con_0002	854675	872880
36809_540	MabA	36809_540_con_0002	2992	12658
36809_540	MabA	36809_540_con_0005	128587	148422
36809_540	MabA	36809_540_con_0009	23216	28778
36809_541	MabA	36809_541_con_0001	1334025	1392977
36809_542	MabA	36809_542_con_0001	147023	208951
36809_543	MabM	36809_543_con_0001	717886	741522
36809_543	MabM	36809_543_con_0011	30490	39015
36809_544	MabA	36809_544_con_0005	100107	131203
36809_544	MabA	36809_544_con_0012	219926	232848
36809_544	MabA	36809_544_con_0023	122359	134688
36809_544	MabA	36809_544_con_0046	162624	171839
36809_545	MabA	36809_545_con_0001	363672	387279
36809_545	MabA	36809_545_con_0001	454026	493785
36809_545	MabA	36809_545_con_0002	981098	1017410
36809_546	MabM	36809_546_con_0001	321153	347870
36809_546	MabM	36809_546_con_0012	551955	570060
36809_546	MabM	36809_546_con_0012	657084	669498
36809_546	MabM	36809_546_con_0014	74163	102403
36809_547	MabA	36809_547_con_0004	4148	10798
36809_547	MabA	36809_547_con_0004	605035	617466
36809_547	MabA	36809_547_con_0005	98030	137626
36809_547	MabA	36809_547_con_0006	172242	190694
36809_547	MabA	36809_547_con_0006	384586	394621
36809_548	MabA	36809_548_con_0004	285398	313412
36809_548	MabA	36809_548_con_0006	167841	185557
36809_549	MabA	36809_549_con_0001	402754	418743
36809_549	MabA	36809_549_con_0004	107102	122993
36809_549	MabA	36809_549_con_0012	121919	151108
36809_549	MabA	36809_549_con_0021	40994	48204
36809_549	MabA	36809_549_con_0045	143923	154039
36809_549	MabA	36809_549_con_0045	92882	124592
36809_550	MabM	36809_550_con_0001	1833393	1860915
36809_550	MabM	36809_550_con_0001	2187958	2202739
36809_550	MabM	36809_550_con_0001	2704172	2765897
36809_550	MabM	36809_550_con_0001	2890750	2903180
36809_550	MabM	36809_550_con_0001	2966353	2984470
36809_550	MabM	36809_550_con_0002	227203	257144
36809_550	MabM	36809_550_con_0002	463497	497446
36809_551	MabA	36809_551_con_0001	480441	505415
36809_551	MabA	36809_551_con_0003	72327	77045
36809_551	MabA	36809_551_con_0016	222378	246481
36809_552	MabM	36809_552_con_0001	368730	427533
36809_552	MabM	36809_552_con_0001	3761690	3792960
36809_552	MabM	36809_552_con_0001	4086335	4099492
36809_552	MabM	36809_552_con_0001	4284952	4300843
36809_552	MabM	36809_552_con_0001	4660	16335
36809_553	MabA	36809_553_con_0001	284014	313620
36809_553	MabA	36809_553_con_0003	1141323	1174146
36809_553	MabA	36809_553_con_0004	269080	278526
36809_553	MabA	36809_553_con_0005	35462	77637
36809_553	MabA	36809_553_con_0005	407317	422194
36809_554	MabA	36809_554_con_0001	433513	456113
36809_554	MabA	36809_554_con_0012	22922	38668
36809_554	MabA	36809_554_con_0012	408446	468673
36809_554	MabA	36809_554_con_0023	518911	525533
36809_554	MabA	36809_554_con_0026	1879	51693
36809_554	MabA	36809_554_con_0029	15986	34975
36809_582	MabA	36809_582_con_0001	2197784	2232691
36809_582	MabA	36809_582_con_0001	3505800	3533946
36809_582	MabA	36809_582_con_0001	4019747	4112216
36809_582	MabA	36809_582_con_0001	439145	462771
36809_582	MabA	36809_582_con_0001	4505763	4513645
36809_583	MabA	36809_583_con_0001	2049698	2137986
36809_583	MabA	36809_583_con_0001	2642645	2670791
36809_583	MabA	36809_583_con_0001	3942008	4040971
36809_583	MabA	36809_583_con_0001	4244386	4302121
36809_633	MabA	36809_633_con_0001	1014012	1044394
36809_633	MabA	36809_633_con_0001	1452927	1480115
36809_633	MabA	36809_633_con_0001	15277	19291
36809_633	MabA	36809_633_con_0001	2089790	2109126
36809_633	MabA	36809_633_con_0001	3940971	4018505
36809_633	MabA	36809_633_con_0001	448198	493411
36809_633	MabA	36809_633_con_0002	302470	380686
36809_633	MabA	36809_633_con_0002	718589	733185
36809_930	MabA	36809_930_con_0035	4198	26063
36809_932	MabM	36809_932_con_0001	316729	340141
36809_932	MabM	36809_932_con_0011	214295	226375
36809_932	MabM	36809_932_con_0011	605832	623135
36809_932	MabM	36809_932_con_0011	689132	698573
36809_932	MabM	36809_932_con_0011	824404	859986
36809_932	MabM	36809_932_con_0012	220450	229883
36809_933	MabM	36809_933_con_0001	446372	462911
36809_933	MabM	36809_933_con_0001	91807	119329
36809_933	MabM	36809_933_con_0012	546977	561519
36809_933	MabM	36809_933_con_0013	455732	474077
36809_933	MabM	36809_933_con_0014	197136	208595
36809_933	MabM	36809_933_con_0015	342002	353518
36809_933	MabM	36809_933_con_0017	187969	223179
36809_934	MabM	36809_934_con_0001	546993	563590
36809_934	MabM	36809_934_con_0002	1879	23370
36809_934	MabM	36809_934_con_0003	543371	560674
36809_935	MabM	36809_935_con_0012	697490	707130
36809_935	MabM	36809_935_con_0012	82317	109436
36809_935	MabM	36809_935_con_0015	317663	355697
36809_936	MabM	36809_936_con_0002	172446	212021
36809_936	MabM	36809_936_con_0006	117382	128898
36809_936	MabM	36809_936_con_0027	124374	151896
36809_937	MabA	36809_937_con_0002	14592	32308
36809_937	MabA	36809_937_con_0007	26503	34485
36809_937	MabA	36809_937_con_0012	432222	454472
36809_937	MabA	36809_937_con_0018	46195	77029
36809_938	MabA	36809_938_con_0001	462583	473813
36809_938	MabA	36809_938_con_0003	72369	77087
36809_938	MabA	36809_938_con_0023	334438	359569
36809_938	MabA	36809_938_con_0032	11651	19930
36809_938	MabA	36809_938_con_0032	52573	74678
36809_939	MabA	36809_939_con_0003	4198	10845
36809_939	MabA	36809_939_con_0005	201857	213955
36809_939	MabA	36809_939_con_0008	40559	57505
36809_939	MabA	36809_939_con_0012	327833	342745
36809_939	MabA	36809_939_con_0032	203946	224507
36809_940	MabM	36809_940_con_0290	3738	9404
36809_941	MabA	36809_941_con_0035	6718	13713
36809_942	MabA	36809_942_con_0001	335597	360728
36809_942	MabA	36809_942_con_0036	40070	49893
36809_942	MabA	36809_942_con_0036	9693	21214
36809_944	MabA	36809_944_con_0001	128141	152364
36809_944	MabA	36809_944_con_0018	625125	639031
36809_944	MabA	36809_944_con_0020	2661	77786
36809_945	MabA	36809_945_con_0002	152781	170497
36809_945	MabA	36809_945_con_0013	376591	395748
36809_945	MabA	36809_945_con_0014	188620	216634
36809_945	MabA	36809_945_con_0015	4716	28491
36809_946	MabM	36809_946_con_0001	963144	979683
36809_946	MabM	36809_946_con_0007	1370	20071
36809_946	MabM	36809_946_con_0008	455789	473894
36809_947	MabM	36809_947_con_0001	1236155	1259877
36809_947	MabM	36809_947_con_0011	174252	184889
36809_947	MabM	36809_947_con_0012	375261	403176
36809_948	MabA	36809_948_con_0011	70813	76050
36809_948	MabA	36809_948_con_0012	217811	234844
36809_948	MabA	36809_948_con_0023	582865	612712
36809_948	MabA	36809_948_con_0034	199939	228806
36809_948	MabA	36809_948_con_0041	181543	191754
36809_948	MabA	36809_948_con_0041	23595	38183
36809_949	MabA	36809_949_con_0001	312784	337022
36809_949	MabA	36809_949_con_0001	384193	402951
36809_949	MabA	36809_949_con_0001	600590	615565
36809_949	MabA	36809_949_con_0004	2181	11601
36809_949	MabA	36809_949_con_0012	240138	249116
36809_950	MabA	36809_950_con_0002	151644	159942
36809_950	MabA	36809_950_con_0003	203905	220952
36809_950	MabA	36809_950_con_0030	329665	340820
36809_950	MabA	36809_950_con_0032	9152	21251
36809_950	MabA	36809_950_con_0033	117322	134239
36809_951	MabM	36809_951_con_0001	963106	979645
36809_951	MabM	36809_951_con_0007	461945	480050
36809_951	MabM	36809_951_con_0008	360598	383802
36809_951	MabM	36809_951_con_0008	389823	398242
36809_952	MabM	36809_952_con_0001	1236060	1259782
36809_952	MabM	36809_952_con_0013	286896	333635
36809_952	MabM	36809_952_con_0015	373646	383681
36809_953	MabA	36809_953_con_0001	672761	693615
36809_953	MabA	36809_953_con_0003	166478	197220
36809_953	MabA	36809_953_con_0006	92477	97539
36809_953	MabA	36809_953_con_0023	398402	415514
36809_953	MabA	36809_953_con_0024	132643	161029
36809_953	MabA	36809_953_con_0026	2546	9665
36809_953	MabA	36809_953_con_0028	31674	60412
36809_954	MabM	36809_954_con_0001	1236264	1259986
36809_954	MabM	36809_954_con_0013	287110	333849
36809_954	MabM	36809_954_con_0015	373646	383681
36809_955	MabM	36809_955_con_0001	1791972	1809038
36809_955	MabM	36809_955_con_0006	463364	480667
36809_955	MabM	36809_955_con_0007	608577	630971
36809_955	MabM	36809_955_con_0007	637802	646221
36809_956	MabM	36809_956_con_0001	1280379	1304101
36809_956	MabM	36809_956_con_0011	286896	333635
36809_957	MabM	36809_957_con_0001	66111	83177
36809_957	MabM	36809_957_con_0006	637802	666527
36809_957	MabM	36809_957_con_0007	461697	479802
36809_958	MabA	36809_958_con_0005	107448	111192
36809_958	MabA	36809_958_con_0005	77076	85421
36809_958	MabA	36809_958_con_0012	4402	11052
36809_958	MabA	36809_958_con_0029	67708	126331
36809_958	MabA	36809_958_con_0030	247779	282358
36809_958	MabA	36809_958_con_0033	184931	192447
36809_959	MabA	36809_959_con_0001	672701	693555
36809_959	MabA	36809_959_con_0005	92477	97539
36809_959	MabA	36809_959_con_0012	475851	494791
36809_959	MabA	36809_959_con_0022	626295	643407
36809_959	MabA	36809_959_con_0023	173635	199697
36809_959	MabA	36809_959_con_0023	229854	274299
36809_959	MabA	36809_959_con_0024	132651	161037
36809_959	MabA	36809_959_con_0028	12608	56093
36809_960	MabA	36809_960_con_0001	475537	497519
36809_960	MabA	36809_960_con_0006	92477	98978
36809_960	MabA	36809_960_con_0012	626295	643407
36809_960	MabA	36809_960_con_0023	1271	24005
36809_960	MabA	36809_960_con_0024	110165	128470
36809_960	MabA	36809_960_con_0025	48701	76934
36809_960	MabA	36809_960_con_0027	32249	60987
36809_961	MabM	36809_961_con_0001	160288	242607
36809_961	MabM	36809_961_con_0001	586518	627753
36809_961	MabM	36809_961_con_0003	675016	698388
36809_962	MabA	36809_962_con_0001	553023	574296
36809_962	MabA	36809_962_con_0007	9558	23234
36809_962	MabA	36809_962_con_0012	281960	291277
36809_962	MabA	36809_962_con_0012	321835	359125
36809_962	MabA	36809_962_con_0031	121355	148622
36809_962	MabA	36809_962_con_0031	496869	516484
36809_963	MabA	36809_963_con_0031	52046	68548
36809_963	MabA	36809_963_con_0032	31238	43745
36809_964	MabA	36809_964_con_0002	56326	76582
36809_964	MabA	36809_964_con_0238	56151	66165
36809_965	MabA	36809_965_con_0001	334396	359527
36809_965	MabA	36809_965_con_0002	4128	12169
36809_965	MabA	36809_965_con_0011	4402	12888
36809_966	MabM	36809_966_con_0002	114851	128008
36809_966	MabM	36809_966_con_0010	74053	84088
36809_966	MabM	36809_966_con_0012	206264	217960
36809_966	MabM	36809_966_con_0039	223903	240256
36809_966	MabM	36809_966_con_0041	20199	44742
36809_967	MabA	36809_967_con_0012	178902	192268
36809_968	MabA	36809_968_con_0001	269297	291191
36809_968	MabA	36809_968_con_0012	266819	308994
36809_968	MabA	36809_968_con_0012	637670	653251
36809_968	MabA	36809_968_con_0013	269586	278606
36809_968	MabA	36809_968_con_0014	283643	311657
36809_968	MabA	36809_968_con_0017	14608	43757
36809_969	MabA	36809_969_con_0001	590913	605326
36809_969	MabA	36809_969_con_0003	8039	21781
36809_969	MabA	36809_969_con_0004	54482	81438
36809_969	MabA	36809_969_con_0022	386799	401265
36809_970	MabA	36809_970_con_0003	181543	191754
36809_970	MabA	36809_970_con_0003	23595	38183
36809_970	MabA	36809_970_con_0012	206966	255863
36809_970	MabA	36809_970_con_0013	70813	76050
36809_970	MabA	36809_970_con_0023	217811	234844
36809_970	MabA	36809_970_con_0034	351661	381508
36809_970	MabA	36809_970_con_0036	199938	228805
36809_972	MabA	36809_972_con_0001	128142	156915
36809_972	MabA	36809_972_con_0002	194516	205880
36809_972	MabA	36809_972_con_0023	625123	639029
36809_972	MabA	36809_972_con_0030	2661	77786
36809_973	MabA	36809_973_con_0001	187693	206542
36809_973	MabA	36809_973_con_0020	100747	119097
36809_973	MabA	36809_973_con_0021	3336	10285
36809_973	MabA	36809_973_con_0021	338666	355778
36809_973	MabA	36809_973_con_0023	193030	221044
36809_973	MabA	36809_973_con_0024	205614	215321
36809_974	MabA	36809_974_con_0004	7483	17303
36809_975	MabA	36809_975_con_0001	334285	352432
36809_975	MabA	36809_975_con_0002	173062	198425
36809_975	MabA	36809_975_con_0010	8827	19080
36809_975	MabA	36809_975_con_0016	4195	10407
36809_975	MabA	36809_975_con_0023	371781	389871
36809_975	MabA	36809_975_con_0048	203969	230972
36809_976	MabA	36809_976_con_0001	117630	137054
36809_976	MabA	36809_976_con_0004	172265	179478
36809_976	MabA	36809_976_con_0010	11033	21286
36809_976	MabA	36809_976_con_0017	4764	10976
36809_976	MabA	36809_976_con_0023	368097	386904
36809_976	MabA	36809_976_con_0040	203903	230906
36809_977	MabA	36809_977_con_0001	110765	137088
36809_977	MabA	36809_977_con_0004	152748	170464
36809_977	MabA	36809_977_con_0018	30937	53238
36809_977	MabA	36809_977_con_0018	383216	398797
36809_977	MabA	36809_977_con_0020	317954	339765
36809_977	MabA	36809_977_con_0020	82656	115353
36809_977	MabA	36809_977_con_0022	119623	148009
36809_978	MabA	36809_978_con_0007	195239	209205
36809_979	MabA	36809_979_con_0007	40290	51338
36809_979	MabA	36809_979_con_0012	308937	335333
36809_979	MabA	36809_979_con_0022	207393	216541
36809_980	MabA	36809_980_con_0006	15770	56030
36809_980	MabA	36809_980_con_0023	354897	377497
36809_981	MabA	36809_981_con_0001	1105433	1141511
36809_981	MabA	36809_981_con_0009	4198	10848
36809_981	MabA	36809_981_con_0010	429847	439321
36809_982	MabA	36809_982_con_0005	107677	122113
36809_982	MabA	36809_982_con_0012	123819	130469
[truncated: 70 more rows]

## Sheet: ICEs
sample	subspecies	position	ICEfinder_Job_id	Genome_len	ICEfinder_output_name	Description	Coordinate	Length	oriT	GC	Genome_GC	|Delta_GC|	ARG	VF
[truncated: 125 more rows]
