# Supplementary material for: Population genetic analysis of clinical Mycobacterium abscessus complex strains in China
Source: Front Cell Infect Microbiol. 2025 Jan 20;14:1496896. doi: 10.3389/fcimb.2024.1496896 (PMC11788157; doi:10.3389/fcimb.2024.1496896)
Supplement: Supplementary Table 6 — Detection results of ARGs and resistance-conferring mutations in the genomes of all Chinese MABC strains. [file Table6.xlsx]

## Sheet: ARG_presence_absence_matrix
Sample	mtrA	blaMAB	RbpA	Erm(41)	erm(46)
36809_990	1	1	1	1	0
1185650_914	1	1	1	1	0
1185650_923	1	1	1	1	0
1185650_926	1	1	1	1	0
1185650_1155	1	1	1	1	0
1185650_818	1	1	1	1	0
1185650_819	1	1	1	1	0
1185650_820	1	1	1	1	0
1185650_821	1	1	1	1	0
1185650_823	1	1	1	1	0
1185650_824	1	1	1	1	0
1185650_825	1	1	1	1	0
1185650_826	1	1	1	1	0
1185650_827	1	1	1	1	0
1185650_828	1	1	1	1	0
1185650_829	1	1	1	1	0
1185650_830	1	1	1	1	0
1185650_831	1	1	1	1	0
1185650_832	1	1	1	1	0
1185650_833	1	1	1	1	0
1185650_834	1	1	1	1	0
1185650_835	1	1	1	1	0
1185650_836	1	1	1	1	0
1185650_837	1	1	1	1	0
1185650_838	1	1	1	1	0
1185650_839	1	1	1	1	0
1185650_840	1	1	1	1	0
1185650_841	1	1	1	1	0
1185650_842	1	1	1	1	0
1185650_843	1	1	1	1	0
1185650_844	1	1	1	1	0
1185650_845	1	1	1	1	0
1185650_846	1	1	1	1	0
1185650_847	1	1	1	1	0
1185650_848	1	1	1	1	0
1185650_849	1	1	1	1	0
1185650_850	1	1	1	1	0
1185650_851	1	1	1	1	0
1185650_852	1	1	1	1	0
1185650_853	1	1	1	1	0
1185650_854	1	1	1	1	0
1185650_855	1	1	1	1	0
1185650_856	1	1	1	1	0
1185650_857	1	1	1	1	0
1185650_858	1	1	1	1	0
1185650_859	1	1	1	1	0
1185650_860	1	1	1	1	0
1185650_861	1	1	1	1	0
1185650_863	1	1	1	1	0
1185650_864	1	1	1	1	0
1185650_865	1	1	1	1	0
1185650_866	1	1	1	1	0
1185650_867	1	1	1	1	0
1185650_868	1	1	1	1	0
1185650_869	1	1	1	1	0
1185650_870	1	1	1	1	0
1185650_871	1	1	1	1	0
1185650_872	1	1	1	1	0
1185650_873	1	1	1	1	0
1185650_874	1	1	1	1	0
1185650_875	1	1	0	1	0
1185650_876	1	1	1	1	0
1185650_877	1	1	1	1	0
1185650_878	1	1	1	1	0
1185650_879	1	1	1	1	0
1185650_880	1	1	1	1	0
1185650_881	1	1	1	1	0
1185650_883	1	1	1	1	0
1185650_884	1	1	1	1	0
1185650_885	1	1	1	1	0
1185650_886	1	1	1	1	0
1185650_887	1	1	1	1	0
1185650_888	1	1	1	1	0
1185650_889	1	1	1	1	0
1185650_890	1	1	1	1	0
1185650_891	1	1	1	1	0
1185650_892	1	1	1	1	0
1185650_893	1	1	1	1	0
1185650_894	1	1	1	1	0
1185650_895	1	1	1	1	0
1185650_896	1	1	1	1	0
1185650_897	1	1	1	1	0
1185650_898	1	1	1	1	0
1185650_899	1	1	1	1	0
1185650_900	1	1	1	1	0
1185650_901	1	1	1	1	0
1185650_902	1	1	1	1	0
1185650_903	1	1	1	1	0
1185650_904	1	1	1	1	0
1185650_905	1	1	1	1	0
1185650_906	1	1	1	1	0
1185650_907	1	1	1	1	0
1185650_908	1	1	1	1	0
1185650_910	1	1	1	1	0
1185650_911	1	1	1	1	0
1185650_912	1	1	1	1	0
1185650_913	1	1	1	1	0
1185650_915	1	1	1	1	0
1185650_916	1	1	1	1	0
1185650_917	1	1	1	1	0
1185650_918	1	1	1	1	0
1185650_919	1	1	1	1	0
1185650_920	1	1	1	1	0
1185650_921	1	1	1	1	0
1185650_922	1	1	1	1	0
1185650_924	1	1	1	1	0
1185650_925	1	1	1	1	0
1185650_927	1	1	1	1	0
1185650_928	1	1	1	1	0
1185650_929	1	1	1	1	0
1185650_930	1	1	1	1	0
1185650_931	1	1	1	1	0
1185650_932	1	1	1	1	0
1185650_933	1	1	1	1	0
1185650_934	1	1	1	1	0
1185650_935	1	1	1	1	0
1185650_936	1	1	1	1	0
1185650_937	1	1	1	1	0
1185650_938	1	1	1	1	0
1185650_939	1	1	1	1	0
1185650_940	1	1	1	1	0
1246644_3	1	1	1	1	0
1962118_313	1	1	1	0	0
1962118_314	1	1	1	0	0
1962118_315	1	1	1	0	0
1962118_316	1	1	1	0	0
1962118_317	1	1	1	0	0
1962118_318	1	1	1	0	0
1962118_319	1	1	1	0	0
1962118_320	1	1	1	0	0
1962118_321	1	1	1	0	0
1962118_322	1	1	1	0	0
1962118_323	1	1	1	0	0
1962118_324	1	1	1	0	0
1962118_325	1	1	1	0	0
1962118_326	1	1	1	0	0
1962118_327	1	1	1	0	0
1962118_328	1	1	1	0	0
1962118_329	1	1	1	0	0
1962118_330	1	1	1	0	0
1962118_331	1	1	1	0	0
1962118_332	1	1	1	0	0
1962118_333	1	1	1	0	0
1962118_334	1	1	1	0	0
1962118_335	1	1	1	0	0
1962118_336	1	1	1	0	0
1962118_337	1	1	1	0	0
1962118_338	1	1	1	0	0
1962118_339	1	1	1	0	0
1962118_340	1	1	1	0	0
1962118_341	1	1	1	0	0
1962118_342	1	1	1	0	0
1962118_343	1	1	1	0	0
1962118_344	1	1	1	0	0
1962118_345	1	1	1	0	0
1962118_346	1	1	1	0	0
1962118_347	1	1	1	0	0
1962118_348	1	1	1	0	0
1962118_349	1	1	1	0	0
1962118_350	1	1	1	0	0
1962118_351	1	1	1	0	0
1962118_465	1	1	1	0	0
36809_1006	1	1	1	1	0
36809_1007	1	1	1	1	0
36809_1008	1	1	1	1	0
36809_1009	1	1	1	1	0
36809_1010	1	1	1	1	0
36809_1011	1	1	1	1	0
36809_1012	1	1	1	1	0
36809_1013	1	1	1	1	0
36809_1014	1	1	1	1	0
36809_1015	1	1	1	1	0
36809_1016	1	1	1	1	0
36809_1017	1	1	1	1	0
36809_1018	1	1	1	1	0
36809_1019	1	1	1	1	0
36809_1020	1	1	1	1	0
36809_1021	1	1	1	1	0
36809_427	1	1	1	1	0
36809_428	1	1	1	0	0
36809_429	1	1	1	0	0
36809_430	1	1	1	0	0
36809_431	1	1	1	1	0
36809_432	1	1	1	1	0
36809_433	1	1	1	0	0
36809_434	1	1	1	1	0
36809_435	1	1	1	1	0
36809_436	1	1	1	1	0
36809_437	1	1	1	1	0
36809_438	1	1	1	0	0
36809_439	1	1	1	1	0
36809_440	1	1	1	0	0
36809_441	1	1	1	1	0
36809_442	1	1	1	1	0
36809_443	1	1	1	1	0
36809_444	1	1	1	1	0
36809_445	1	1	1	0	0
36809_446	1	1	1	0	0
36809_447	1	1	1	1	0
36809_448	1	1	1	1	0
36809_449	1	1	1	1	0
36809_450	1	1	1	1	0
36809_451	1	1	1	0	0
36809_452	1	1	1	0	0
36809_453	1	1	1	1	0
36809_454	1	1	1	1	0
36809_455	1	1	1	1	0
36809_456	1	1	1	1	0
36809_457	1	1	1	1	0
36809_458	1	1	1	1	0
36809_459	1	1	1	1	0
36809_460	1	1	1	1	0
36809_461	1	1	1	1	0
36809_480	1	1	1	1	0
36809_481	1	1	1	0	0
36809_482	1	1	1	1	0
36809_483	1	1	1	1	0
36809_484	1	1	1	1	0
36809_485	1	1	1	1	0
36809_486	1	1	1	1	0
36809_487	1	1	1	1	0
36809_488	1	1	1	1	0
36809_489	1	1	1	1	0
36809_490	1	1	1	0	0
36809_491	1	1	1	1	0
36809_492	1	1	1	1	0
36809_493	1	1	1	1	0
36809_494	1	1	1	1	0
36809_495	1	1	1	1	0
36809_496	1	1	1	1	0
36809_497	1	1	1	1	0
36809_498	1	1	1	1	0
36809_499	1	1	1	1	0
36809_500	1	1	1	1	0
36809_501	1	1	1	1	0
36809_502	1	1	1	1	0
36809_503	1	1	1	1	0
36809_504	1	1	1	1	0
36809_505	1	1	1	1	0
36809_506	1	1	1	1	0
36809_507	1	1	1	1	0
36809_508	1	1	1	0	0
36809_509	1	1	1	0	0
36809_510	1	1	1	1	0
36809_511	1	1	1	1	0
36809_512	1	1	1	1	0
36809_513	1	1	1	1	0
36809_514	1	1	1	1	0
36809_515	1	1	1	1	0
36809_516	1	1	1	1	0
36809_517	1	1	1	1	0
36809_518	1	1	1	1	0
36809_519	1	1	1	0	0
36809_520	1	1	1	1	0
36809_522	1	1	1	1	0
36809_523	1	1	1	1	0
36809_524	1	1	1	0	0
36809_525	1	1	1	1	0
36809_526	1	1	1	1	0
36809_527	1	1	1	1	0
36809_528	1	1	1	1	0
36809_529	1	1	1	1	0
36809_530	1	1	1	1	0
36809_531	1	1	1	1	0
36809_532	1	1	1	0	0
36809_533	1	1	1	1	0
36809_534	1	1	1	0	0
36809_535	1	1	1	1	0
36809_536	1	1	1	1	0
36809_537	1	1	1	0	0
36809_538	1	1	1	1	0
36809_539	1	1	1	0	0
36809_540	1	1	1	1	0
36809_541	1	1	1	1	0
36809_542	1	1	1	1	0
36809_543	1	1	1	0	0
36809_544	1	1	1	1	0
36809_545	1	1	1	1	0
36809_546	1	1	1	0	0
36809_547	1	1	1	1	0
36809_548	1	1	1	1	0
36809_549	1	1	1	0	0
36809_550	1	1	1	0	0
36809_551	1	1	1	1	0
36809_552	1	1	1	0	0
36809_553	1	1	1	1	0
36809_554	1	1	1	1	0
36809_582	1	1	1	1	0
36809_583	1	1	1	1	0
36809_633	1	1	1	1	1
36809_930	1	1	1	1	0
36809_931	1	1	1	1	0
36809_932	1	1	1	0	0
36809_933	1	1	1	0	0
36809_934	1	1	1	0	0
36809_935	1	1	1	0	0
36809_936	1	1	1	0	0
36809_937	1	1	1	1	0
36809_938	1	1	1	1	0
36809_939	1	1	1	1	0
36809_940	1	0	1	0	0
36809_941	1	1	1	1	0
36809_942	1	1	1	1	0
36809_943	1	1	1	0	0
36809_944	1	1	1	1	0
36809_945	1	1	1	1	0
36809_946	1	1	1	0	0
36809_947	1	1	1	0	0
36809_948	1	1	1	1	0
36809_949	1	1	1	1	0
36809_950	1	1	1	1	0
36809_951	1	1	1	0	0
36809_952	1	1	1	0	0
36809_953	1	1	1	1	0
36809_954	1	1	1	0	0
36809_955	1	1	1	0	0
36809_956	1	1	1	0	0
36809_957	1	1	1	0	0
36809_958	1	1	1	1	0
36809_959	1	1	1	1	0
36809_960	1	1	1	1	0
36809_961	1	1	1	0	0
36809_962	1	1	1	1	0
36809_963	1	1	1	1	0
36809_964	1	1	1	1	0
36809_965	1	1	1	1	0
36809_966	1	1	1	0	0
36809_967	1	1	1	1	0
36809_968	1	1	1	1	0
36809_969	1	1	1	1	0
36809_970	1	1	1	1	0
36809_971	1	1	1	1	0
36809_972	1	1	1	1	0
36809_973	1	1	1	1	0
36809_974	1	1	1	1	0
36809_975	1	1	1	1	0
36809_976	1	1	1	1	0
36809_977	1	1	1	1	0
36809_978	1	1	1	1	0
36809_979	1	1	1	1	0
36809_980	1	1	1	1	0
36809_981	1	1	1	1	0
36809_982	1	1	1	1	0
36809_983	1	1	1	1	0
36809_984	1	1	1	1	0
36809_985	1	1	1	0	0
36809_986	1	1	1	1	0
36809_987	1	1	1	1	0
36809_988	1	1	1	0	0
36809_989	1	1	1	1	0
36809_990	1	1	1	1	0
36809_991	1	1	1	0	0
36809_992	1	1	1	1	0
36809_993	1	1	1	0	0
36809_994	1	1	1	1	0
36809_995	1	1	1	1	0
36809_996	1	1	1	0	0
36809_997	1	1	1	1	0
36809_998	1	1	1	0	0
HZ_NTM_133	1	1	1	1	0
SC2626	1	1	1	1	0

## Sheet: Resistance-conferring mutations
Sample	Mutations	Drug_Class
1185650_1155	rrs n.1408A>G	aminoglycoside antibiotic
1185650_1155	rrl n.2059A>G	macrolide antibiotic
1185650_818	rrs n.1408A>G	aminoglycoside antibiotic
1185650_818	rrl n.2059A>G	macrolide antibiotic
1185650_819	rrs n.1408A>G	aminoglycoside antibiotic
1185650_819	rrl n.2059A>G	macrolide antibiotic
1185650_820	rrs n.1408A>G	aminoglycoside antibiotic
1185650_820	rrl n.2059A>G	macrolide antibiotic
1185650_821	rrs n.1408A>G	aminoglycoside antibiotic
1185650_821	rrl n.2059A>G	macrolide antibiotic
1185650_823	rrs n.1408A>G	aminoglycoside antibiotic
1185650_823	rrl n.2059A>G	macrolide antibiotic
1185650_824	rrs n.1408A>G	aminoglycoside antibiotic
1185650_824	rrl n.2059A>G	macrolide antibiotic
1185650_825	rrs n.1408A>G	aminoglycoside antibiotic
1185650_825	rrl n.2059A>G	macrolide antibiotic
1185650_826	rrs n.1408A>G	aminoglycoside antibiotic
1185650_826	rrl n.2059A>G	macrolide antibiotic
1185650_827	rrs n.1408A>G	aminoglycoside antibiotic
1185650_827	rrl n.2059A>G	macrolide antibiotic
1185650_828	rrs n.1408A>G	aminoglycoside antibiotic
1185650_828	rrl n.2059A>G	macrolide antibiotic
1185650_829	rrs n.1408A>G	aminoglycoside antibiotic
1185650_829	rrl n.2059A>G	macrolide antibiotic
1185650_830	rrs n.1408A>G	aminoglycoside antibiotic
1185650_830	rrl n.2059A>G	macrolide antibiotic
1185650_831	rrs n.1408A>G	aminoglycoside antibiotic
1185650_831	rrl n.2059A>G	macrolide antibiotic
1185650_832	rrs n.1408A>G	aminoglycoside antibiotic
1185650_832	rrl n.2059A>G	macrolide antibiotic
1185650_833	rrs n.1408A>G	aminoglycoside antibiotic
1185650_833	rrl n.2059A>G	macrolide antibiotic
1185650_834	rrs n.1408A>G	aminoglycoside antibiotic
1185650_834	rrl n.2059A>G	macrolide antibiotic
1185650_835	rrs n.1408A>G	aminoglycoside antibiotic
1185650_835	rrl n.2059A>G	macrolide antibiotic
1185650_836	rrs n.1408A>G	aminoglycoside antibiotic
1185650_836	rrl n.2059A>G	macrolide antibiotic
1185650_837	rrs n.1408A>G	aminoglycoside antibiotic
1185650_837	rrl n.2059A>G	macrolide antibiotic
1185650_838	rrs n.1408A>G	aminoglycoside antibiotic
1185650_838	rrl n.2059A>G	macrolide antibiotic
1185650_839	rrs n.1408A>G	aminoglycoside antibiotic
1185650_839	rrl n.2059A>G	macrolide antibiotic
1185650_840	rrs n.1408A>G	aminoglycoside antibiotic
1185650_840	rrl n.2059A>G	macrolide antibiotic
1185650_841	rrs n.1408A>G	aminoglycoside antibiotic
1185650_841	rrl n.2059A>G	macrolide antibiotic
1185650_842	rrs n.1408A>G	aminoglycoside antibiotic
1185650_842	rrl n.2059A>G	macrolide antibiotic
1185650_843	rrs n.1408A>G	aminoglycoside antibiotic
1185650_843	rrl n.2059A>G	macrolide antibiotic
1185650_844	rrs n.1408A>G	aminoglycoside antibiotic
1185650_844	rrl n.2059A>G	macrolide antibiotic
1185650_845	rrs n.1408A>G	aminoglycoside antibiotic
1185650_845	rrl n.2059A>G	macrolide antibiotic
1185650_846	rrs n.1408A>G	aminoglycoside antibiotic
1185650_846	rrl n.2059A>G	macrolide antibiotic
1185650_847	rrs n.1408A>G	aminoglycoside antibiotic
1185650_847	rrl n.2059A>G	macrolide antibiotic
1185650_848	rrs n.1408A>G	aminoglycoside antibiotic
1185650_848	rrl n.2059A>G	macrolide antibiotic
1185650_849	rrs n.1408A>G	aminoglycoside antibiotic
1185650_849	rrl n.2059A>G	macrolide antibiotic
1185650_850	rrs n.1408A>G	aminoglycoside antibiotic
1185650_850	rrl n.2059A>G	macrolide antibiotic
1185650_851	rrs n.1408A>G	aminoglycoside antibiotic
1185650_851	rrl n.2059A>G	macrolide antibiotic
1185650_852	rrs n.1408A>G	aminoglycoside antibiotic
1185650_852	rrl n.2059A>G	macrolide antibiotic
1185650_853	rrs n.1408A>G	aminoglycoside antibiotic
1185650_853	rrl n.2059A>G	macrolide antibiotic
1185650_854	rrs n.1408A>G	aminoglycoside antibiotic
1185650_854	rrl n.2059A>G	macrolide antibiotic
1185650_855	rrs n.1408A>G	aminoglycoside antibiotic
1185650_855	rrl n.2059A>G	macrolide antibiotic
1185650_856	rrs n.1408A>G	aminoglycoside antibiotic
1185650_856	rrl n.2059A>G	macrolide antibiotic
1185650_857	rrs n.1408A>G	aminoglycoside antibiotic
1185650_857	rrl n.2059A>G	macrolide antibiotic
1185650_858	rrs n.1408A>G	aminoglycoside antibiotic
1185650_858	rrl n.2059A>G	macrolide antibiotic
1185650_859	rrs n.1408A>G	aminoglycoside antibiotic
1185650_859	rrl n.2059A>G	macrolide antibiotic
1185650_860	rrs n.1408A>G	aminoglycoside antibiotic
1185650_860	rrl n.2059A>G	macrolide antibiotic
1185650_861	rrs n.1408A>G	aminoglycoside antibiotic
1185650_861	rrl n.2059A>G	macrolide antibiotic
1185650_863	rrs n.1408A>G	aminoglycoside antibiotic
1185650_863	rrl n.2059A>G	macrolide antibiotic
1185650_864	rrs n.1408A>G	aminoglycoside antibiotic
1185650_864	rrl n.2059A>G	macrolide antibiotic
1185650_865	rrs n.1408A>G	aminoglycoside antibiotic
1185650_865	rrl n.2059A>G	macrolide antibiotic
1185650_866	rrs n.1408A>G	aminoglycoside antibiotic
1185650_866	rrl n.2059A>G	macrolide antibiotic
1185650_867	rrs n.1408A>G	aminoglycoside antibiotic
1185650_867	rrl n.2059A>G	macrolide antibiotic
1185650_868	rrs n.1408A>G	aminoglycoside antibiotic
1185650_868	rrl n.2059A>G	macrolide antibiotic
1185650_869	rrs n.1408A>G	aminoglycoside antibiotic
1185650_869	rrl n.2059A>G	macrolide antibiotic
1185650_870	rrs n.1408A>G	aminoglycoside antibiotic
1185650_870	rrl n.2059A>G	macrolide antibiotic
1185650_871	rrs n.1408A>G	aminoglycoside antibiotic
1185650_871	rrl n.2059A>G	macrolide antibiotic
1185650_872	rrs n.1408A>G	aminoglycoside antibiotic
1185650_872	rrl n.2059A>G	macrolide antibiotic
1185650_873	rrs n.1408A>G	aminoglycoside antibiotic
1185650_873	rrl n.2059A>G	macrolide antibiotic
1185650_874	rrs n.1408A>G	aminoglycoside antibiotic
1185650_874	rrl n.2059A>G	macrolide antibiotic
1185650_875	rrs n.1408A>G	aminoglycoside antibiotic
1185650_875	rrl n.2059A>G	macrolide antibiotic
1185650_876	rrs n.1408A>G	aminoglycoside antibiotic
1185650_876	rrl n.2059A>G	macrolide antibiotic
1185650_877	rrs n.1408A>G	aminoglycoside antibiotic
1185650_877	rrl n.2059A>G	macrolide antibiotic
1185650_878	rrs n.1408A>G	aminoglycoside antibiotic
1185650_878	rrl n.2059A>G	macrolide antibiotic
1185650_879	rrs n.1408A>G	aminoglycoside antibiotic
1185650_879	rrl n.2059A>G	macrolide antibiotic
1185650_880	rrs n.1408A>G	aminoglycoside antibiotic
1185650_880	rrl n.2059A>G	macrolide antibiotic
1185650_881	rrs n.1408A>G	aminoglycoside antibiotic
1185650_881	rrl n.2059A>G	macrolide antibiotic
1185650_883	rrs n.1408A>G	aminoglycoside antibiotic
1185650_883	rrl n.2059A>G	macrolide antibiotic
1185650_884	rrs n.1408A>G	aminoglycoside antibiotic
1185650_884	rrl n.2059A>G	macrolide antibiotic
1185650_885	rrs n.1408A>G	aminoglycoside antibiotic
1185650_885	rrl n.2059A>G	macrolide antibiotic
1185650_886	rrs n.1408A>G	aminoglycoside antibiotic
1185650_886	rrl n.2059A>G	macrolide antibiotic
1185650_887	rrs n.1408A>G	aminoglycoside antibiotic
1185650_887	rrl n.2059A>G	macrolide antibiotic
1185650_888	rrs n.1408A>G	aminoglycoside antibiotic
1185650_888	rrl n.2059A>G	macrolide antibiotic
1185650_889	rrs n.1408A>G	aminoglycoside antibiotic
1185650_889	rrl n.2059A>G	macrolide antibiotic
1185650_890	rrs n.1408A>G	aminoglycoside antibiotic
1185650_890	rrl n.2059A>G	macrolide antibiotic
1185650_891	rrs n.1408A>G	aminoglycoside antibiotic
1185650_891	rrl n.2059A>G	macrolide antibiotic
1185650_892	rrs n.1408A>G	aminoglycoside antibiotic
1185650_892	rrl n.2059A>G	macrolide antibiotic
1185650_893	rrs n.1408A>G	aminoglycoside antibiotic
1185650_893	rrl n.2059A>G	macrolide antibiotic
1185650_894	rrs n.1408A>G	aminoglycoside antibiotic
1185650_894	rrl n.2059A>G	macrolide antibiotic
1185650_895	rrs n.1408A>G	aminoglycoside antibiotic
1185650_895	rrl n.2059A>G	macrolide antibiotic
1185650_896	rrs n.1408A>G	aminoglycoside antibiotic
1185650_896	rrl n.2059A>G	macrolide antibiotic
1185650_897	rrs n.1408A>G	aminoglycoside antibiotic
1185650_897	rrl n.2059A>G	macrolide antibiotic
1185650_898	rrs n.1408A>G	aminoglycoside antibiotic
1185650_898	rrl n.2059A>G	macrolide antibiotic
1185650_899	rrs n.1408A>G	aminoglycoside antibiotic
1185650_899	rrl n.2059A>G	macrolide antibiotic
1185650_900	rrs n.1408A>G	aminoglycoside antibiotic
1185650_900	rrl n.2059A>G	macrolide antibiotic
1185650_901	rrs n.1408A>G	aminoglycoside antibiotic
1185650_901	rrl n.2059A>G	macrolide antibiotic
1185650_902	rrs n.1408A>G	aminoglycoside antibiotic
1185650_902	rrl n.2059A>G	macrolide antibiotic
1185650_903	rrs n.1408A>G	aminoglycoside antibiotic
1185650_903	rrl n.2059A>G	macrolide antibiotic
1185650_904	rrs n.1408A>G	aminoglycoside antibiotic
1185650_904	rrl n.2059A>G	macrolide antibiotic
1185650_905	rrs n.1408A>G	aminoglycoside antibiotic
1185650_905	rrl n.2059A>G	macrolide antibiotic
1185650_906	rrs n.1408A>G	aminoglycoside antibiotic
1185650_906	rrl n.2059A>G	macrolide antibiotic
1185650_907	rrs n.1408A>G	aminoglycoside antibiotic
1185650_907	rrl n.2059A>G	macrolide antibiotic
1185650_908	rrs n.1408A>G	aminoglycoside antibiotic
1185650_908	rrl n.2059A>G	macrolide antibiotic
1185650_910	rrs n.1408A>G	aminoglycoside antibiotic
1185650_910	rrl n.2059A>G	macrolide antibiotic
1185650_911	rrs n.1408A>G	aminoglycoside antibiotic
1185650_912	rrs n.1408A>G	aminoglycoside antibiotic
1185650_912	rrl n.2059A>G	macrolide antibiotic
1185650_913	rrs n.1408A>G	aminoglycoside antibiotic
1185650_913	rrl n.2059A>G	macrolide antibiotic
1185650_914	gyrA p.95D>G	fluoroquinolone antibiotic
1185650_915	rrs n.1408A>G	aminoglycoside antibiotic
1185650_915	rrl n.2059A>G	macrolide antibiotic
1185650_916	rrs n.1408A>G	aminoglycoside antibiotic
1185650_916	rrl n.2059A>G	macrolide antibiotic
1185650_917	rrs n.1408A>G	aminoglycoside antibiotic
1185650_917	rrl n.2059A>G	macrolide antibiotic
1185650_918	rrs n.1408A>G	aminoglycoside antibiotic
1185650_918	rrl n.2059A>G	macrolide antibiotic
1185650_919	rrs n.1408A>G	aminoglycoside antibiotic
1185650_919	rrl n.2059A>G	macrolide antibiotic
1185650_920	rrs n.1408A>G	aminoglycoside antibiotic
1185650_920	rrl n.2059A>G	macrolide antibiotic
1185650_921	rrs n.1408A>G	aminoglycoside antibiotic
1185650_921	rrl n.2059A>G	macrolide antibiotic
1185650_922	rrs n.1408A>G	aminoglycoside antibiotic
1185650_922	rrl n.2059A>G	macrolide antibiotic
1185650_923	gyrA p.90A>V	fluoroquinolone antibiotic
1185650_923	rrs n.1408A>G	aminoglycoside antibiotic
1185650_923	rrl n.2059A>G	macrolide antibiotic
1185650_924	rrs n.1408A>G	aminoglycoside antibiotic
1185650_924	rrl n.2059A>G	macrolide antibiotic
1185650_925	rrs n.1408A>G	aminoglycoside antibiotic
1185650_925	rrl n.2059A>G	macrolide antibiotic
1185650_926	gyrA p.95D>G	fluoroquinolone antibiotic
1185650_926	rrs n.1408A>G	aminoglycoside antibiotic
1185650_926	rrs n.1355A>G	aminoglycoside antibiotic
1185650_926	rrs n.1375A>G	aminoglycoside antibiotic
1185650_926	rrl n.2059A>G	macrolide antibiotic
1185650_927	rrs n.1408A>G	aminoglycoside antibiotic
1185650_927	rrl n.2059A>G	macrolide antibiotic
1185650_928	rrs n.1408A>G	aminoglycoside antibiotic
1185650_928	rrl n.2059A>G	macrolide antibiotic
1185650_929	rrs n.1408A>G	aminoglycoside antibiotic
1185650_929	rrl n.2059A>G	macrolide antibiotic
1185650_930	rrs n.1408A>G	aminoglycoside antibiotic
1185650_930	rrl n.2059A>G	macrolide antibiotic
1185650_931	rrs n.1408A>G	aminoglycoside antibiotic
1185650_931	rrl n.2059A>G	macrolide antibiotic
1185650_932	rrs n.1408A>G	aminoglycoside antibiotic
1185650_932	rrl n.2059A>G	macrolide antibiotic
1185650_933	rrs n.1408A>G	aminoglycoside antibiotic
1185650_933	rrl n.2059A>G	macrolide antibiotic
1185650_934	rrs n.1408A>G	aminoglycoside antibiotic
1185650_934	rrl n.2059A>G	macrolide antibiotic
1185650_935	rrs n.1408A>G	aminoglycoside antibiotic
1185650_935	rrl n.2059A>G	macrolide antibiotic
1185650_936	rrs n.1408A>G	aminoglycoside antibiotic
1185650_936	rrl n.2059A>G	macrolide antibiotic
1185650_937	rrs n.1408A>G	aminoglycoside antibiotic
1185650_937	rrl n.2059A>G	macrolide antibiotic
1185650_938	rrs n.1408A>G	aminoglycoside antibiotic
1185650_938	rrl n.2059A>G	macrolide antibiotic
1185650_939	rrs n.1408A>G	aminoglycoside antibiotic
1185650_939	rrl n.2059A>G	macrolide antibiotic
1185650_940	rrs n.1408A>G	aminoglycoside antibiotic
1185650_940	rrl n.2059A>G	macrolide antibiotic
1246644_3	rrs n.1408A>G	aminoglycoside antibiotic
1246644_3	rrl n.2059A>G	macrolide antibiotic
1962118_313	rrs n.1408A>G	aminoglycoside antibiotic
1962118_313	rrl n.2059A>G	macrolide antibiotic
1962118_315	rrs n.1408A>G	aminoglycoside antibiotic
1962118_315	rrl n.2059A>G	macrolide antibiotic
1962118_316	rrs n.1408A>G	aminoglycoside antibiotic
1962118_316	rrl n.2059A>G	macrolide antibiotic
1962118_317	rrs n.1408A>G	aminoglycoside antibiotic
1962118_317	rrl n.2059A>G	macrolide antibiotic
1962118_318	rrs n.1408A>G	aminoglycoside antibiotic
1962118_318	rrl n.2059A>G	macrolide antibiotic
1962118_319	rrs n.1408A>G	aminoglycoside antibiotic
1962118_319	rrl n.2059A>G	macrolide antibiotic
1962118_320	rrs n.1408A>G	aminoglycoside antibiotic
1962118_320	rrl n.2059A>G	macrolide antibiotic
1962118_321	rrs n.1408A>G	aminoglycoside antibiotic
1962118_321	rrl n.2059A>G	macrolide antibiotic
1962118_322	rrs n.1408A>G	aminoglycoside antibiotic
1962118_322	rrl n.2059A>G	macrolide antibiotic
1962118_323	rrs n.1408A>G	aminoglycoside antibiotic
1962118_323	rrl n.2059A>G	macrolide antibiotic
1962118_324	rrs n.1408A>G	aminoglycoside antibiotic
1962118_324	rrl n.2059A>G	macrolide antibiotic
1962118_325	rrs n.1408A>G	aminoglycoside antibiotic
1962118_325	rrl n.2059A>G	macrolide antibiotic
1962118_326	rrs n.1408A>G	aminoglycoside antibiotic
1962118_326	rrl n.2059A>G	macrolide antibiotic
1962118_327	rrs n.1408A>G	aminoglycoside antibiotic
1962118_327	rrl n.2059A>G	macrolide antibiotic
1962118_328	rrs n.1408A>G	aminoglycoside antibiotic
1962118_328	rrl n.2059A>G	macrolide antibiotic
1962118_329	rrs n.1408A>G	aminoglycoside antibiotic
1962118_329	rrl n.2059A>G	macrolide antibiotic
1962118_330	rrs n.1408A>G	aminoglycoside antibiotic
1962118_330	rrl n.2059A>G	macrolide antibiotic
1962118_331	rrs n.1408A>G	aminoglycoside antibiotic
1962118_331	rrl n.2059A>G	macrolide antibiotic
1962118_332	rrs n.1408A>G	aminoglycoside antibiotic
1962118_332	rrl n.2059A>G	macrolide antibiotic
1962118_333	rrs n.1408A>G	aminoglycoside antibiotic
1962118_333	rrl n.2059A>G	macrolide antibiotic
1962118_334	rrs n.1408A>G	aminoglycoside antibiotic
1962118_334	rrl n.2059A>G	macrolide antibiotic
1962118_335	rrs n.1408A>G	aminoglycoside antibiotic
1962118_335	rrl n.2059A>G	macrolide antibiotic
1962118_336	rrs n.1408A>G	aminoglycoside antibiotic
1962118_336	rrl n.2059A>G	macrolide antibiotic
1962118_337	rrs n.1408A>G	aminoglycoside antibiotic
1962118_337	rrl n.2059A>G	macrolide antibiotic
1962118_338	rrs n.1408A>G	aminoglycoside antibiotic
1962118_338	rrl n.2059A>G	macrolide antibiotic
1962118_339	rrs n.1408A>G	aminoglycoside antibiotic
1962118_339	rrl n.2059A>G	macrolide antibiotic
1962118_340	rrs n.1408A>G	aminoglycoside antibiotic
1962118_340	rrl n.2059A>G	macrolide antibiotic
1962118_341	rrs n.1408A>G	aminoglycoside antibiotic
1962118_341	rrl n.2059A>G	macrolide antibiotic
1962118_342	rrs n.1408A>G	aminoglycoside antibiotic
1962118_342	rrl n.2059A>G	macrolide antibiotic
1962118_343	rrs n.1408A>G	aminoglycoside antibiotic
1962118_343	rrl n.2059A>G	macrolide antibiotic
1962118_344	rrs n.1408A>G	aminoglycoside antibiotic
1962118_344	rrl n.2059A>G	macrolide antibiotic
1962118_345	rrs n.1408A>G	aminoglycoside antibiotic
1962118_345	rrl n.2059A>G	macrolide antibiotic
1962118_346	rrs n.1408A>G	aminoglycoside antibiotic
1962118_346	rrl n.2059A>G	macrolide antibiotic
1962118_347	rrs n.1408A>G	aminoglycoside antibiotic
1962118_347	rrl n.2059A>G	macrolide antibiotic
1962118_348	rrs n.1408A>G	aminoglycoside antibiotic
1962118_348	rrl n.2059A>G	macrolide antibiotic
1962118_349	rrs n.1408A>G	aminoglycoside antibiotic
1962118_349	rrl n.2059A>G	macrolide antibiotic
1962118_350	rrs n.1408A>G	aminoglycoside antibiotic
1962118_350	rrl n.2059A>G	macrolide antibiotic
1962118_351	rrs n.1408A>G	aminoglycoside antibiotic
1962118_351	rrl n.2059A>G	macrolide antibiotic
1962118_465	rrs n.1408A>G	aminoglycoside antibiotic
1962118_465	rrl n.2059A>G	macrolide antibiotic
36809_1006	rrs n.1408A>G	aminoglycoside antibiotic
36809_1006	rrl n.2059A>G	macrolide antibiotic
36809_1007	rrs n.1408A>G	aminoglycoside antibiotic
36809_1007	rrl n.2059A>G	macrolide antibiotic
36809_1008	rrs n.1408A>G	aminoglycoside antibiotic
36809_1008	rrl n.2059A>G	macrolide antibiotic
36809_1009	rrs n.1408A>G	aminoglycoside antibiotic
36809_1009	rrl n.2059A>G	macrolide antibiotic
36809_1010	rrs n.1408A>G	aminoglycoside antibiotic
36809_1010	rrl n.2059A>G	macrolide antibiotic
36809_1011	rrs n.1408A>G	aminoglycoside antibiotic
36809_1011	rrl n.2059A>G	macrolide antibiotic
36809_1012	rrs n.1408A>G	aminoglycoside antibiotic
36809_1012	rrl n.2059A>G	macrolide antibiotic
36809_1013	rrs n.1408A>G	aminoglycoside antibiotic
36809_1013	rrl n.2059A>G	macrolide antibiotic
36809_1014	rrs n.1408A>G	aminoglycoside antibiotic
36809_1014	rrl n.2059A>G	macrolide antibiotic
36809_1015	rrs n.1408A>G	aminoglycoside antibiotic
36809_1015	rrl n.2059A>G	macrolide antibiotic
36809_1016	rrs n.1408A>G	aminoglycoside antibiotic
36809_1016	rrl n.2059A>G	macrolide antibiotic
36809_1017	rrs n.1408A>G	aminoglycoside antibiotic
36809_1017	rrl n.2059A>G	macrolide antibiotic
36809_1018	rrs n.1408A>G	aminoglycoside antibiotic
36809_1018	rrl n.2059A>G	macrolide antibiotic
36809_1019	rrs n.1408A>G	aminoglycoside antibiotic
36809_1019	rrl n.2059A>G	macrolide antibiotic
36809_1020	rrs n.1408A>G	aminoglycoside antibiotic
36809_1020	rrl n.2059A>G	macrolide antibiotic
36809_1021	rrs n.1408A>G	aminoglycoside antibiotic
36809_1021	rrl n.2059A>G	macrolide antibiotic
36809_427	rrs n.1408A>G	aminoglycoside antibiotic
36809_427	rrl n.2059A>G	macrolide antibiotic
36809_428	rrs n.1408A>G	aminoglycoside antibiotic
36809_428	rrl n.2059A>G	macrolide antibiotic
36809_429	rrs n.1408A>G	aminoglycoside antibiotic
36809_429	rrl n.2059A>G	macrolide antibiotic
36809_430	rrs n.1408A>G	aminoglycoside antibiotic
36809_430	rrl n.2059A>G	macrolide antibiotic
36809_431	rrs n.1408A>G	aminoglycoside antibiotic
36809_431	rrl n.2059A>G	macrolide antibiotic
36809_432	rrs n.1408A>G	aminoglycoside antibiotic
36809_432	rrl n.2059A>G	macrolide antibiotic
36809_433	rrs n.1408A>G	aminoglycoside antibiotic
36809_433	rrl n.2059A>G	macrolide antibiotic
36809_434	rrs n.1408A>G	aminoglycoside antibiotic
36809_434	rrl n.2059A>G	macrolide antibiotic
36809_435	rrs n.1408A>G	aminoglycoside antibiotic
36809_435	rrl n.2059A>G	macrolide antibiotic
36809_436	rrs n.1408A>G	aminoglycoside antibiotic
36809_436	rrl n.2059A>G	macrolide antibiotic
36809_437	rrs n.1408A>G	aminoglycoside antibiotic
36809_437	rrl n.2059A>G	macrolide antibiotic
36809_438	rrs n.1408A>G	aminoglycoside antibiotic
36809_438	rrl n.2059A>G	macrolide antibiotic
36809_439	rrs n.1408A>G	aminoglycoside antibiotic
36809_439	rrl n.2059A>G	macrolide antibiotic
36809_440	rrs n.1408A>G	aminoglycoside antibiotic
36809_440	rrl n.2059A>G	macrolide antibiotic
36809_441	rrs n.1408A>G	aminoglycoside antibiotic
36809_441	rrl n.2059A>G	macrolide antibiotic
36809_442	rrs n.1408A>G	aminoglycoside antibiotic
36809_442	rrl n.2059A>G	macrolide antibiotic
36809_443	rrs n.1408A>G	aminoglycoside antibiotic
36809_443	rrl n.2059A>G	macrolide antibiotic
36809_444	rrs n.1408A>G	aminoglycoside antibiotic
36809_444	rrl n.2059A>G	macrolide antibiotic
36809_445	rrs n.1408A>G	aminoglycoside antibiotic
36809_445	rrl n.2059A>G	macrolide antibiotic
36809_446	rrs n.1408A>G	aminoglycoside antibiotic
36809_446	rrl n.2059A>G	macrolide antibiotic
36809_447	rrs n.1408A>G	aminoglycoside antibiotic
36809_447	rrl n.2059A>G	macrolide antibiotic
36809_448	rrs n.1408A>G	aminoglycoside antibiotic
36809_448	rrl n.2059A>G	macrolide antibiotic
36809_449	rrs n.1408A>G	aminoglycoside antibiotic
36809_449	rrl n.2059A>G	macrolide antibiotic
36809_450	rrs n.1408A>G	aminoglycoside antibiotic
36809_450	rrl n.2059A>G	macrolide antibiotic
36809_451	rrs n.1408A>G	aminoglycoside antibiotic
36809_451	rrl n.2059A>G	macrolide antibiotic
36809_452	rrs n.1408A>G	aminoglycoside antibiotic
36809_452	rrl n.2059A>G	macrolide antibiotic
36809_453	rrs n.1408A>G	aminoglycoside antibiotic
36809_453	rrl n.2059A>G	macrolide antibiotic
36809_454	rrs n.1408A>G	aminoglycoside antibiotic
36809_454	rrl n.2059A>G	macrolide antibiotic
36809_455	rrs n.1408A>G	aminoglycoside antibiotic
36809_455	rrl n.2059A>G	macrolide antibiotic
36809_456	rrs n.1408A>G	aminoglycoside antibiotic
36809_456	rrl n.2059A>G	macrolide antibiotic
36809_457	rrs n.1408A>G	aminoglycoside antibiotic
36809_457	rrl n.2059A>G	macrolide antibiotic
36809_458	rrs n.1408A>G	aminoglycoside antibiotic
36809_458	rrl n.2059A>G	macrolide antibiotic
36809_459	rrs n.1408A>G	aminoglycoside antibiotic
36809_459	rrl n.2059A>G	macrolide antibiotic
36809_460	rrs n.1408A>G	aminoglycoside antibiotic
36809_460	rrl n.2059A>G	macrolide antibiotic
36809_461	rrs n.1408A>G	aminoglycoside antibiotic
36809_461	rrl n.2059A>G	macrolide antibiotic
36809_480	rrs n.1408A>G	aminoglycoside antibiotic
36809_480	rrl n.2059A>G	macrolide antibiotic
36809_481	rrs n.1408A>G	aminoglycoside antibiotic
36809_481	rrl n.2059A>G	macrolide antibiotic
36809_482	rrs n.1408A>G	aminoglycoside antibiotic
36809_482	rrl n.2059A>G	macrolide antibiotic
36809_483	rrs n.1408A>G	aminoglycoside antibiotic
36809_483	rrl n.2059A>G	macrolide antibiotic
36809_484	rrs n.1408A>G	aminoglycoside antibiotic
36809_484	rrl n.2059A>G	macrolide antibiotic
36809_485	rrs n.1408A>G	aminoglycoside antibiotic
36809_485	rrl n.2059A>G	macrolide antibiotic
36809_486	rrs n.1408A>G	aminoglycoside antibiotic
36809_486	rrl n.2059A>G	macrolide antibiotic
36809_487	rrs n.1408A>G	aminoglycoside antibiotic
36809_487	rrl n.2059A>G	macrolide antibiotic
36809_488	rrs n.1408A>G	aminoglycoside antibiotic
36809_488	rrl n.2059A>G	macrolide antibiotic
36809_489	rrs n.1408A>G	aminoglycoside antibiotic
36809_489	rrl n.2059A>G	macrolide antibiotic
36809_490	rrs n.1408A>G	aminoglycoside antibiotic
36809_491	rrs n.1408A>G	aminoglycoside antibiotic
36809_491	rrl n.2059A>G	macrolide antibiotic
36809_492	rrs n.1408A>G	aminoglycoside antibiotic
36809_492	rrl n.2059A>G	macrolide antibiotic
36809_493	rrs n.1408A>G	aminoglycoside antibiotic
36809_493	rrl n.2059A>G	macrolide antibiotic
36809_494	rrs n.1408A>G	aminoglycoside antibiotic
36809_494	rrl n.2059A>G	macrolide antibiotic
36809_495	rrs n.1408A>G	aminoglycoside antibiotic
36809_495	rrl n.2059A>G	macrolide antibiotic
36809_496	rrs n.1408A>G	aminoglycoside antibiotic
36809_496	rrl n.2059A>G	macrolide antibiotic
36809_497	rrs n.1408A>G	aminoglycoside antibiotic
36809_497	rrl n.2059A>G	macrolide antibiotic
36809_498	rrs n.1408A>G	aminoglycoside antibiotic
36809_498	rrl n.2059A>G	macrolide antibiotic
36809_499	rrs n.1408A>G	aminoglycoside antibiotic
36809_499	rrl n.2059A>G	macrolide antibiotic
36809_500	rrs n.1408A>G	aminoglycoside antibiotic
36809_500	rrl n.2059A>G	macrolide antibiotic
36809_501	rrs n.1408A>G	aminoglycoside antibiotic
36809_501	rrl n.2059A>G	macrolide antibiotic
36809_502	rrs n.1408A>G	aminoglycoside antibiotic
36809_502	rrl n.2059A>G	macrolide antibiotic
36809_503	rrs n.1408A>G	aminoglycoside antibiotic
36809_503	rrl n.2059A>G	macrolide antibiotic
36809_504	rrs n.1408A>G	aminoglycoside antibiotic
36809_504	rrl n.2059A>G	macrolide antibiotic
36809_505	rrs n.1408A>G	aminoglycoside antibiotic
36809_505	rrl n.2059A>G	macrolide antibiotic
36809_506	rrs n.1408A>G	aminoglycoside antibiotic
36809_506	rrl n.2059A>G	macrolide antibiotic
36809_507	rrs n.1408A>G	aminoglycoside antibiotic
36809_507	rrs n.1355A>G	aminoglycoside antibiotic
36809_507	rrs n.1375A>G	aminoglycoside antibiotic
36809_507	rrl n.2059A>G	macrolide antibiotic
36809_508	rrs n.1408A>G	aminoglycoside antibiotic
36809_508	rrl n.2059A>G	macrolide antibiotic
36809_509	rrs n.1408A>G	aminoglycoside antibiotic
36809_509	rrl n.2059A>G	macrolide antibiotic
36809_510	rrs n.1408A>G	aminoglycoside antibiotic
36809_510	rrl n.2059A>G	macrolide antibiotic
36809_511	rrs n.1408A>G	aminoglycoside antibiotic
36809_511	rrl n.2059A>G	macrolide antibiotic
36809_512	rrs n.1408A>G	aminoglycoside antibiotic
36809_512	rrl n.2059A>G	macrolide antibiotic
36809_513	rrs n.1408A>G	aminoglycoside antibiotic
36809_513	rrl n.2059A>G	macrolide antibiotic
36809_514	rrs n.1408A>G	aminoglycoside antibiotic
36809_514	rrs n.1355A>G	aminoglycoside antibiotic
36809_514	rrs n.1375A>G	aminoglycoside antibiotic
36809_514	rrl n.2059A>G	macrolide antibiotic
36809_515	rrs n.1408A>G	aminoglycoside antibiotic
36809_515	rrl n.2059A>G	macrolide antibiotic
36809_516	rrs n.1408A>G	aminoglycoside antibiotic
36809_516	rrl n.2059A>G	macrolide antibiotic
36809_517	rrs n.1408A>G	aminoglycoside antibiotic
36809_517	rrl n.2059A>G	macrolide antibiotic
36809_518	rrs n.1408A>G	aminoglycoside antibiotic
36809_518	rrl n.2059A>G	macrolide antibiotic
36809_519	rrs n.1408A>G	aminoglycoside antibiotic
36809_519	rrl n.2059A>G	macrolide antibiotic
36809_520	rrs n.1408A>G	aminoglycoside antibiotic
36809_520	rrl n.2059A>G	macrolide antibiotic
36809_522	rrs n.1408A>G	aminoglycoside antibiotic
36809_522	rrl n.2059A>G	macrolide antibiotic
36809_523	rrs n.1408A>G	aminoglycoside antibiotic
36809_523	rrl n.2059A>G	macrolide antibiotic
36809_524	rrs n.1408A>G	aminoglycoside antibiotic
36809_524	rrl n.2059A>G	macrolide antibiotic
36809_525	rrs n.1408A>G	aminoglycoside antibiotic
36809_525	rrl n.2059A>G	macrolide antibiotic
36809_526	rrs n.1408A>G	aminoglycoside antibiotic
36809_526	rrl n.2059A>G	macrolide antibiotic
36809_527	rrs n.1408A>G	aminoglycoside antibiotic
36809_527	rrl n.2059A>G	macrolide antibiotic
36809_528	rrs n.1408A>G	aminoglycoside antibiotic
36809_528	rrs n.1355A>G	aminoglycoside antibiotic
36809_528	rrs n.1375A>G	aminoglycoside antibiotic
36809_528	rrl n.2059A>G	macrolide antibiotic
36809_529	rrs n.1408A>G	aminoglycoside antibiotic
36809_529	rrl n.2059A>G	macrolide antibiotic
36809_530	rrs n.1408A>G	aminoglycoside antibiotic
36809_530	rrl n.2059A>G	macrolide antibiotic
36809_531	rrs n.1408A>G	aminoglycoside antibiotic
36809_531	rrl n.2059A>G	macrolide antibiotic
36809_532	rrs n.1408A>G	aminoglycoside antibiotic
36809_532	rrl n.2059A>G	macrolide antibiotic
36809_533	rrs n.1408A>G	aminoglycoside antibiotic
36809_533	rrl n.2059A>G	macrolide antibiotic
36809_534	rrs n.1408A>G	aminoglycoside antibiotic
36809_534	rrl n.2059A>G	macrolide antibiotic
36809_535	rrs n.1408A>G	aminoglycoside antibiotic
36809_535	rrl n.2059A>G	macrolide antibiotic
36809_536	rrs n.1408A>G	aminoglycoside antibiotic
36809_536	rrl n.2059A>G	macrolide antibiotic
36809_537	rrs n.1408A>G	aminoglycoside antibiotic
36809_537	rrl n.2059A>G	macrolide antibiotic
36809_538	rrs n.1408A>G	aminoglycoside antibiotic
36809_538	rrl n.2059A>G	macrolide antibiotic
36809_539	rrs n.1408A>G	aminoglycoside antibiotic
36809_539	rrl n.2059A>G	macrolide antibiotic
36809_540	rrs n.1408A>G	aminoglycoside antibiotic
36809_540	rrl n.2059A>G	macrolide antibiotic
36809_541	rrs n.1408A>G	aminoglycoside antibiotic
36809_541	rrl n.2059A>G	macrolide antibiotic
36809_542	rrs n.1408A>G	aminoglycoside antibiotic
36809_542	rrl n.2059A>G	macrolide antibiotic
36809_543	rrs n.1408A>G	aminoglycoside antibiotic
36809_543	rrl n.2059A>G	macrolide antibiotic
36809_544	rrs n.1408A>G	aminoglycoside antibiotic
36809_544	rrl n.2059A>G	macrolide antibiotic
36809_545	rrs n.1408A>G	aminoglycoside antibiotic
36809_545	rrl n.2059A>G	macrolide antibiotic
36809_546	rrs n.1408A>G	aminoglycoside antibiotic
36809_546	rrl n.2059A>G	macrolide antibiotic
36809_547	rrs n.1408A>G	aminoglycoside antibiotic
36809_547	rrl n.2059A>G	macrolide antibiotic
36809_548	rrs n.1408A>G	aminoglycoside antibiotic
36809_548	rrl n.2059A>G	macrolide antibiotic
36809_549	rrs n.1408A>G	aminoglycoside antibiotic
36809_549	rrl n.2059A>G	macrolide antibiotic
36809_550	rrs n.1408A>G	aminoglycoside antibiotic
36809_550	rrl n.2059A>G	macrolide antibiotic
36809_551	rrs n.1408A>G	aminoglycoside antibiotic
36809_551	rrl n.2059A>G	macrolide antibiotic
36809_552	rrs n.1408A>G	aminoglycoside antibiotic
36809_552	rrl n.2059A>G	macrolide antibiotic
36809_553	rrs n.1408A>G	aminoglycoside antibiotic
36809_553	rrl n.2059A>G	macrolide antibiotic
36809_554	rrs n.1408A>G	aminoglycoside antibiotic
36809_554	rrl n.2059A>G	macrolide antibiotic
36809_582	rrs n.1408A>G	aminoglycoside antibiotic
36809_582	rrl n.2059A>G	macrolide antibiotic
36809_583	rrs n.1408A>G	aminoglycoside antibiotic
36809_583	rrl n.2059A>G	macrolide antibiotic
36809_633	rrs n.1408A>G	aminoglycoside antibiotic
36809_633	rrl n.2059A>G	macrolide antibiotic
36809_930	rrs n.1408A>G	aminoglycoside antibiotic
36809_930	rrl n.2059A>G	macrolide antibiotic
36809_931	rrs n.1408A>G	aminoglycoside antibiotic
36809_931	rrl n.2059A>G	macrolide antibiotic
36809_932	rrs n.1408A>G	aminoglycoside antibiotic
36809_932	rrl n.2059A>G	macrolide antibiotic
36809_933	rrs n.1408A>G	aminoglycoside antibiotic
36809_933	rrl n.2059A>G	macrolide antibiotic
36809_934	rrs n.1408A>G	aminoglycoside antibiotic
36809_934	rrl n.2059A>G	macrolide antibiotic
36809_935	rrs n.1408A>G	aminoglycoside antibiotic
36809_936	rrs n.1408A>G	aminoglycoside antibiotic
36809_936	rrl n.2059A>G	macrolide antibiotic
36809_937	rrs n.1408A>G	aminoglycoside antibiotic
36809_937	rrl n.2059A>G	macrolide antibiotic
36809_938	rrs n.1408A>G	aminoglycoside antibiotic
36809_939	rrs n.1408A>G	aminoglycoside antibiotic
36809_939	rrl n.2059A>G	macrolide antibiotic
36809_940	rrs n.1408A>G	aminoglycoside antibiotic
36809_941	rrs n.1408A>G	aminoglycoside antibiotic
36809_941	rrl n.2059A>G	macrolide antibiotic
36809_942	rrs n.1408A>G	aminoglycoside antibiotic
36809_942	rrl n.2059A>G	macrolide antibiotic
36809_943	rrs n.1408A>G	aminoglycoside antibiotic
36809_943	rrl n.2059A>G	macrolide antibiotic
36809_944	rrs n.1408A>G	aminoglycoside antibiotic
36809_944	rrl n.2059A>G	macrolide antibiotic
36809_945	rrs n.1408A>G	aminoglycoside antibiotic
36809_945	rrl n.2059A>G	macrolide antibiotic
36809_946	rrs n.1408A>G	aminoglycoside antibiotic
36809_946	rrl n.2059A>G	macrolide antibiotic
36809_947	rrs n.1408A>G	aminoglycoside antibiotic
36809_947	rrl n.2059A>G	macrolide antibiotic
36809_948	rrs n.1408A>G	aminoglycoside antibiotic
36809_948	rrl n.2059A>G	macrolide antibiotic
36809_949	rrs n.1408A>G	aminoglycoside antibiotic
36809_949	rrl n.2059A>G	macrolide antibiotic
36809_950	rrs n.1408A>G	aminoglycoside antibiotic
36809_950	rrl n.2059A>G	macrolide antibiotic
36809_951	rrs n.1408A>G	aminoglycoside antibiotic
36809_951	rrl n.A2071A>G	macrolide antibiotic
36809_951	rrl n.2059A>G
36809_952	rrs n.1408A>G	aminoglycoside antibiotic
36809_952	rrl n.2059A>G	macrolide antibiotic
36809_953	rrs n.1408A>G	aminoglycoside antibiotic
36809_953	rrl n.2059A>G	macrolide antibiotic
36809_954	rrs n.1408A>G	aminoglycoside antibiotic
36809_954	rrl n.2059A>G	macrolide antibiotic
36809_955	rrs n.1408A>G	aminoglycoside antibiotic
36809_955	rrl n.A2071A>G	macrolide antibiotic
36809_955	rrl n.2059A>G
36809_956	rrs n.1408A>G	aminoglycoside antibiotic
36809_956	rrs n.1408A>G	aminoglycoside antibiotic
36809_956	rrl n.2059A>G	macrolide antibiotic
36809_956	rrl n.2059A>G	macrolide antibiotic
36809_957	rrs n.1408A>G	aminoglycoside antibiotic
36809_957	rrl n.A2071A>G	macrolide antibiotic
36809_957	rrl n.2059A>G
36809_958	rrs n.1408A>G	aminoglycoside antibiotic
36809_958	rrl n.2059A>G	macrolide antibiotic
36809_959	rrs n.1408A>G	aminoglycoside antibiotic
36809_959	rrl n.2059A>G	macrolide antibiotic
36809_960	rrs n.1408A>G	aminoglycoside antibiotic
36809_961	rrs n.1408A>G	aminoglycoside antibiotic
36809_961	rrl n.2059A>G	macrolide antibiotic
36809_962	rrs n.1408A>G	aminoglycoside antibiotic
36809_962	rrl n.2059A>G	macrolide antibiotic
36809_963	rrs n.1408A>G	aminoglycoside antibiotic
36809_964	rrs n.1408A>G	aminoglycoside antibiotic
36809_964	rrl n.2059A>G	macrolide antibiotic
36809_965	rrs n.1408A>G	aminoglycoside antibiotic
36809_965	rrl n.2059A>G	macrolide antibiotic
36809_966	rrs n.1408A>G	aminoglycoside antibiotic
36809_966	rrl n.2059A>G	macrolide antibiotic
36809_967	rrs n.1408A>G	aminoglycoside antibiotic
36809_967	rrl n.2059A>G	macrolide antibiotic
36809_968	rrs n.1408A>G	aminoglycoside antibiotic
36809_968	rrl n.2059A>G	macrolide antibiotic
36809_969	rrs n.1408A>G	aminoglycoside antibiotic
36809_969	rrl n.2059A>G	macrolide antibiotic
36809_970	rrs n.1408A>G	aminoglycoside antibiotic
36809_970	rrl n.2059A>G	macrolide antibiotic
36809_971	rrs n.1408A>G	aminoglycoside antibiotic
36809_971	rrl n.2059A>G	macrolide antibiotic
36809_972	rrs n.1408A>G	aminoglycoside antibiotic
36809_972	rrl n.2059A>G	macrolide antibiotic
36809_973	rrs n.1408A>G	aminoglycoside antibiotic
36809_973	rrl n.2059A>G	macrolide antibiotic
36809_974	rrs n.1408A>G	aminoglycoside antibiotic
36809_974	rrl n.2059A>G	macrolide antibiotic
36809_976	rrs n.1408A>G	aminoglycoside antibiotic
36809_977	rrs n.1408A>G	aminoglycoside antibiotic
36809_977	rrl n.2059A>G	macrolide antibiotic
36809_978	rrs n.1408A>G	aminoglycoside antibiotic
36809_978	rrl n.2059A>G	macrolide antibiotic
36809_979	rrs n.1408A>G	aminoglycoside antibiotic
36809_979	rrl n.2059A>G	macrolide antibiotic
36809_980	rrs n.1408A>G	aminoglycoside antibiotic
36809_980	rrl n.2059A>G	macrolide antibiotic
36809_981	rrs n.1408A>G	aminoglycoside antibiotic
36809_981	rrl n.2059A>G	macrolide antibiotic
36809_982	rrs n.1408A>G	aminoglycoside antibiotic
36809_982	rrl n.2059A>G	macrolide antibiotic
36809_983	rrs n.1408A>G	aminoglycoside antibiotic
36809_983	rrl n.2059A>G	macrolide antibiotic
36809_984	rrs n.1408A>G	aminoglycoside antibiotic
36809_984	rrl n.2059A>G	macrolide antibiotic
36809_985	rrs n.1408A>G	aminoglycoside antibiotic
36809_985	rrl n.2059A>G	macrolide antibiotic
36809_986	rrs n.1408A>G	aminoglycoside antibiotic
36809_986	rrl n.2059A>G	macrolide antibiotic
36809_987	rrs n.1408A>G	aminoglycoside antibiotic
36809_987	rrl n.2059A>G	macrolide antibiotic
36809_988	rrs n.1408A>G	aminoglycoside antibiotic
36809_988	rrl n.2059A>G	macrolide antibiotic
36809_989	rrs n.1408A>G	aminoglycoside antibiotic
36809_989	rrl n.2059A>G	macrolide antibiotic
36809_990	gyrA p.89>N	fluoroquinolone antibiotic
36809_990	rrs n.1408A>G	aminoglycoside antibiotic
36809_990	rrl n.2059A>G	macrolide antibiotic
36809_991	rrs n.1408A>G	aminoglycoside antibiotic
36809_991	rrl n.2059A>G	macrolide antibiotic
36809_992	rrs n.1408A>G	aminoglycoside antibiotic
36809_992	rrl n.2059A>G	macrolide antibiotic
36809_993	rrs n.1408A>G	aminoglycoside antibiotic
36809_993	rrl n.2059A>G	macrolide antibiotic
36809_994	rrs n.1408A>G	aminoglycoside antibiotic
36809_994	rrl n.2059A>G	macrolide antibiotic
36809_995	rrs n.1408A>G	aminoglycoside antibiotic
36809_995	rrl n.2059A>G	macrolide antibiotic
36809_996	rrs n.1408A>G	aminoglycoside antibiotic
36809_997	rrs n.1408A>G	aminoglycoside antibiotic
36809_997	rrl n.2059A>G	macrolide antibiotic
HZ_NTM_133	rrs n.1408A>G	aminoglycoside antibiotic
HZ_NTM_133	rrl n.2059A>G	macrolide antibiotic
SC2626	rrs n.1408A>G	aminoglycoside antibiotic
SC2626	rrl n.2059A>G	macrolide antibiotic
